# Supplementary material for: ALS-linked CCNF variant disrupts motor neuron ubiquitin homeostasis
Source: Hum Mol Genet. 2023 May 23;32(14):2386–98. doi: 10.1093/hmg/ddad063 (PMC10652331; doi:10.1093/hmg/ddad063)
Supplement: Supp_Table_2_Intensity_and_LFQs_of_Proteins_Identified_in_CCNF_MNs_ddad063 [file supp_table_2_intensity_and_lfqs_of_proteins_identified_in_ccnf_mns_ddad063.xlsx]

## Sheet: LFQs
Protein IDs	Majority protein IDs	Peptide counts (all)	Peptide counts (razor+unique)	Peptide counts (unique)	Protein names	Gene names	Fasta headers	Intensity Neuron_CCNF_S621G_1	Intensity Neuron_CCNF_S621G_2	Intensity Neuron_CCNF_S621G_3	Intensity Neuron_CCNF_S621G_4	Intensity Neuron_CCNF_WT_1	Intensity Neuron_CCNF_WT_2	Intensity Neuron_CCNF_WT_3	Intensity Neuron_CCNF_WT_4	LFQ intensity Neuron_CCNF_S621G_1	LFQ intensity Neuron_CCNF_S621G_2	LFQ intensity Neuron_CCNF_S621G_3	LFQ intensity Neuron_CCNF_S621G_4	LFQ intensity Neuron_CCNF_WT_1	LFQ intensity Neuron_CCNF_WT_2	LFQ intensity Neuron_CCNF_WT_3	LFQ intensity Neuron_CCNF_WT_4
O75340;A0A024QZ42;A0A087WZ38;H0Y9X3	O75340;A0A024QZ42	3;3;1;1	3;3;1;1	3;3;1;1	Programmed cell death protein 6	PDCD6	>sp|O75340|PDCD6_HUMAN Programmed cell death protein 6 OS=Homo sapiens GN=PDCD6 PE=1 SV=1;>tr|A0A024QZ42|A0A024QZ42_HUMAN HCG1985580, isoform CRA_c OS=Homo sapiens GN=PDCD6 PE=1 SV=1	8187300	6780000	13166000	3766600	6860000	747510	2218100	0	2188100	1798100	1929300	882880	1278100	0	829640	0
A0A024QZP7;P06493;A0A087WZZ9;E5RIU6	A0A024QZP7;P06493;A0A087WZZ9	12;12;7;5	12;12;7;5	10;10;5;3	Cyclin-dependent kinase 1	CDK1	>tr|A0A024QZP7|A0A024QZP7_HUMAN Cyclin-dependent kinase 1 OS=Homo sapiens GN=CDK1 PE=1 SV=1;>sp|P06493|CDK1_HUMAN Cyclin-dependent kinase 1 OS=Homo sapiens GN=CDK1 PE=1 SV=3;>tr|A0A087WZZ9|A0A087WZZ9_HUMAN Cyclin-dependent kinase 1 OS=Homo sapiens GN=CDK1	0	0	6568800	1025100	5342500	2407600	0	2018400	0	0	0	0	0	0	0	0
A0A087X1N8;A0A024QZX5;P35237	A0A087X1N8;A0A024QZX5;P35237	8;8;8	8;8;8	8;8;8	Serpin B6	SERPINB6	>tr|A0A087X1N8|A0A087X1N8_HUMAN Serpin B6 OS=Homo sapiens GN=SERPINB6 PE=1 SV=1;>tr|A0A024QZX5|A0A024QZX5_HUMAN Serpin B6 OS=Homo sapiens GN=SERPINB6 PE=1 SV=1;>sp|P35237|SPB6_HUMAN Serpin B6 OS=Homo sapiens GN=SERPINB6 PE=1 SV=3	8970700	6434500	12723000	6379600	1471400	539150	0	0	1463700	2052300	1760700	1685300	0	0	0	0
A0A024R216;Q9Y3E1;H3BPM9	A0A024R216;Q9Y3E1	3;3;1	1;1;1	1;1;1	Hepatoma-derived growth factor-related protein 3	HDGFRP3	>tr|A0A024R216|A0A024R216_HUMAN Hepatoma-derived growth factor, related protein 3, isoform CRA_a OS=Homo sapiens GN=HDGFRP3 PE=1 SV=1;>sp|Q9Y3E1|HDGR3_HUMAN Hepatoma-derived growth factor-related protein 3 OS=Homo sapiens GN=HDGFRP3 PE=1 SV=1	0	0	0	0	0	0	0	0	0	0	0	0	0	0	0	0
A0A024R4E5;Q00341;H0Y394;H7C0A4;C9JIZ1;H7C2D1;C9J5E5;H7BZC3;C9JZI8;C9JES8;C9JHZ8;C9JHS7;C9JK79;C9JT62;C9JHN6;A0A0U1RVI6;C9JEJ8;C9JBS3;C9JQ82;C9JMQ6;C9J739;C9JHS9	A0A024R4E5;Q00341;H0Y394	33;33;25;13;9;7;7;6;5;4;4;4;3;3;2;2;2;2;2;1;1;1	33;33;25;13;9;7;7;6;5;4;4;4;3;3;2;2;2;2;2;1;1;1	33;33;25;13;9;7;7;6;5;4;4;4;3;3;2;2;2;2;2;1;1;1	Vigilin	HDLBP	>tr|A0A024R4E5|A0A024R4E5_HUMAN High density lipoprotein binding protein (Vigilin), isoform CRA_a OS=Homo sapiens GN=HDLBP PE=1 SV=1;>sp|Q00341|VIGLN_HUMAN Vigilin OS=Homo sapiens GN=HDLBP PE=1 SV=2;>tr|H0Y394|H0Y394_HUMAN Vigilin (Fragment) OS=Homo sapie	38429000	30776000	76779000	34019000	31811000	8944900	9955900	4798200	7973200	6638900	9823300	6923800	5216600	2925700	2718800	2159500
A0A024R4M0;P46781;C9JM19;B5MCT8;A8MXK4;F2Z3C0	A0A024R4M0;P46781;C9JM19;B5MCT8	23;23;17;17;6;6	23;23;17;17;6;6	23;23;17;17;6;6	40S ribosomal protein S9	RPS9	>tr|A0A024R4M0|A0A024R4M0_HUMAN 40S ribosomal protein S9 OS=Homo sapiens GN=RPS9 PE=1 SV=1;>sp|P46781|RS9_HUMAN 40S ribosomal protein S9 OS=Homo sapiens GN=RPS9 PE=1 SV=3;>tr|C9JM19|C9JM19_HUMAN 40S ribosomal protein S9 OS=Homo sapiens GN=RPS9 PE=1 SV=1;>	60914000	50333000	111250000	56336000	84922000	33107000	29882000	42673000	53935000	45196000	55717000	54462000	51488000	49126000	33017000	66628000
A0A024R571;Q9H4M9;C9JC03;C9J2Z4;C9IZH1;C9JIJ3;A0A0C4DH83;Q9NZN3;C9JDQ8	A0A024R571;Q9H4M9;C9JC03;C9J2Z4	13;13;7;7;4;4;2;2;1	12;12;6;7;3;3;1;1;1	12;12;6;7;3;3;1;1;1	EH domain-containing protein 1	EHD1	>tr|A0A024R571|A0A024R571_HUMAN EH domain-containing protein 1 OS=Homo sapiens GN=EHD1 PE=1 SV=1;>sp|Q9H4M9|EHD1_HUMAN EH domain-containing protein 1 OS=Homo sapiens GN=EHD1 PE=1 SV=2;>tr|C9JC03|C9JC03_HUMAN EH domain-containing protein 1 (Fragment) OS=Ho	2744000	3124800	4377800	2034900	2090400	1089000	1509700	661110	0	0	0	0	0	0	0	0
A0A024R6I7;P01009;A0A0G2JRN3	A0A024R6I7;P01009;A0A0G2JRN3	2;2;2	2;2;2	2;2;2	Alpha-1-antitrypsin;Short peptide from AAT	SERPINA1	>tr|A0A024R6I7|A0A024R6I7_HUMAN Alpha-1-antitrypsin OS=Homo sapiens GN=SERPINA1 PE=1 SV=1;>sp|P01009|A1AT_HUMAN Alpha-1-antitrypsin OS=Homo sapiens GN=SERPINA1 PE=1 SV=3;>tr|A0A0G2JRN3|A0A0G2JRN3_HUMAN Alpha-1-antitrypsin OS=Homo sapiens GN=SERPINA1 PE=1	0	0	0	0	0	0	0	0	0	0	0	0	0	0	0	0
A0A087WY31;Q7Z739;A0A087X0Q1;A0A024R7W5;Q9BYJ9	A0A087WY31;Q7Z739;A0A087X0Q1;A0A024R7W5;Q9BYJ9	5;5;5;5;4	3;3;3;3;2	3;3;3;3;2	YTH domain family protein 3;YTH domain family protein 1	YTHDF3;YTHDF1	>tr|A0A087WY31|A0A087WY31_HUMAN YTH domain-containing family protein 3 OS=Homo sapiens GN=YTHDF3 PE=1 SV=1;>sp|Q7Z739|YTHD3_HUMAN YTH domain-containing family protein 3 OS=Homo sapiens GN=YTHDF3 PE=1 SV=1;>tr|A0A087X0Q1|A0A087X0Q1_HUMAN YTH domain-contain	368940	0	3864200	2775400	0	0	0	1428200	0	0	620960	475920	0	0	0	661620
A0A024RA52;P25787;C9JCK5;H3BT36;H7C402	A0A024RA52;P25787;C9JCK5	12;12;6;2;1	12;12;6;2;1	12;12;6;2;1	Proteasome subunit alpha type-2	PSMA2	>tr|A0A024RA52|A0A024RA52_HUMAN Proteasome subunit alpha type OS=Homo sapiens GN=PSMA2 PE=1 SV=1;>sp|P25787|PSA2_HUMAN Proteasome subunit alpha type-2 OS=Homo sapiens GN=PSMA2 PE=1 SV=2;>tr|C9JCK5|C9JCK5_HUMAN Proteasome subunit alpha type-2 OS=Homo sapie	8254700	15171000	18384000	7722500	27484000	14490000	12555000	10789000	2379600	3462900	3587300	2926600	4770400	4868100	3365100	3917300
Q14241;A0A024RAC6	Q14241;A0A024RAC6	3;3	3;3	3;3	Transcription elongation factor B polypeptide 3	TCEB3	>sp|Q14241|ELOA1_HUMAN Transcription elongation factor B polypeptide 3 OS=Homo sapiens GN=TCEB3 PE=1 SV=2;>tr|A0A024RAC6|A0A024RAC6_HUMAN Transcription elongation factor B polypeptide 3 OS=Homo sapiens GN=TCEB3 PE=1 SV=1	0	0	0	0	0	0	0	0	0	0	0	0	0	0	0	0
A0A0G2JK23;P46379;A0A024RCR6;A0A0G2JL47;A0A0G2JJM1;X6REW1;F6S6P2;H0Y710;F6U341;F6X9W3;F6VEM6;F6WML8;A0A0G2JJR8;F6XTU0;F6U1F2;F6UR09;F6TC96;H0Y4L1;A0A0G2JIA9;A0A0G2JIB3;A0A0G2JJ92;H0Y759;H0Y7K4	A0A0G2JK23;P46379;A0A024RCR6;A0A0G2JL47	34;34;34;30;15;15;14;11;10;10;10;10;10;10;10;10;8;7;1;1;1;1;1	34;34;34;30;15;15;14;11;10;10;10;10;10;10;10;10;8;7;1;1;1;1;1	34;34;34;30;15;15;14;11;10;10;10;10;10;10;10;10;8;7;1;1;1;1;1	Large proline-rich protein BAG6	BAG6	>tr|A0A0G2JK23|A0A0G2JK23_HUMAN Large proline-rich protein BAG6 OS=Homo sapiens GN=BAG6 PE=1 SV=1;>sp|P46379|BAG6_HUMAN Large proline-rich protein BAG6 OS=Homo sapiens GN=BAG6 PE=1 SV=2;>tr|A0A024RCR6|A0A024RCR6_HUMAN HLA-B associated transcript 3, isofor	61091000	37542000	120080000	100260000	147720000	75123000	60508000	83057000	14274000	10073000	17935000	19000000	26598000	27523000	20249000	30277000
A0A075B6G3;P11532;A0A087WTU7;E9PDN5;A0A087WV90;Q4G0X0	A0A075B6G3;P11532;A0A087WTU7;E9PDN5;A0A087WV90	3;3;3;3;3;1	3;3;3;3;3;1	3;3;3;3;3;1	Dystrophin	DMD	>tr|A0A075B6G3|A0A075B6G3_HUMAN Dystrophin OS=Homo sapiens GN=DMD PE=1 SV=1;>sp|P11532|DMD_HUMAN Dystrophin OS=Homo sapiens GN=DMD PE=1 SV=3;>tr|A0A087WTU7|A0A087WTU7_HUMAN Dystrophin OS=Homo sapiens GN=DMD PE=1 SV=1;>tr|E9PDN5|E9PDN5_HUMAN Dystrophin OS=	0	0	1250700	0	0	713000	6943600	0	0	0	0	0	0	0	0	0
A0A087X1V9;A0A087WWV8;A0A0U1RRF4;A0A087WZW8;A0A075B6H6;P01834	A0A087X1V9;A0A087WWV8;A0A0U1RRF4;A0A087WZW8;A0A075B6H6;P01834	1;1;1;1;1;1	1;1;1;1;1;1	1;1;1;1;1;1	Ig kappa chain C region	IGKC	>tr|A0A087X1V9|A0A087X1V9_HUMAN Ig kappa chain C region OS=Homo sapiens GN=IGKC PE=1 SV=3;>tr|A0A087WWV8|A0A087WWV8_HUMAN Protein IGKV1-12 OS=Homo sapiens GN=IGKV1-12 PE=4 SV=2;>tr|A0A0U1RRF4|A0A0U1RRF4_HUMAN Protein IGKV1-8 OS=Homo sapiens GN=IGKV1-8 PE=	0	0	0	0	0	0	0	0	0	0	0	0	0	0	0	0
A0A087WVW2;A0A087WXL8;A0A075B6N8;P01860;A0A0G2JPD4;P01861;A0A0G2JN06;P01859	A0A087WVW2;A0A087WXL8;A0A075B6N8;P01860;A0A0G2JPD4;P01861;A0A0G2JN06;P01859	1;1;1;1;1;1;1;1	1;1;1;1;1;1;1;1	1;1;1;1;1;1;1;1	Ig gamma-3 chain C region;Ig gamma-4 chain C region;Ig gamma-2 chain C region	IGHG3;IGHG4;IGHG2	>tr|A0A087WVW2|A0A087WVW2_HUMAN Ig gamma-3 chain C region OS=Homo sapiens GN=IGHG3 PE=1 SV=1;>tr|A0A087WXL8|A0A087WXL8_HUMAN Ig gamma-3 chain C region OS=Homo sapiens GN=IGHG3 PE=1 SV=1;>tr|A0A075B6N8|A0A075B6N8_HUMAN Ig gamma-3 chain C region (Fragment)	0	0	0	0	0	0	0	0	0	0	0	0	0	0	0	0
P40818;A0A075B720	P40818;A0A075B720	1;1	1;1	1;1	Ubiquitin carboxyl-terminal hydrolase 8	USP8	>sp|P40818|UBP8_HUMAN Ubiquitin carboxyl-terminal hydrolase 8 OS=Homo sapiens GN=USP8 PE=1 SV=1;>tr|A0A075B720|A0A075B720_HUMAN Ubiquitin carboxyl-terminal hydrolase 8 OS=Homo sapiens GN=USP8 PE=1 SV=1	0	0	0	0	1708800	0	0	0	0	0	0	0	344290	0	0	0
A0A087X1U6;A0A075B730;P58107	A0A087X1U6;A0A075B730;P58107	13;13;12	3;3;3	3;3;3	Epiplakin	EPPK1	>tr|A0A087X1U6|A0A087X1U6_HUMAN Epiplakin OS=Homo sapiens GN=EPPK1 PE=1 SV=1;>tr|A0A075B730|A0A075B730_HUMAN Epiplakin OS=Homo sapiens GN=EPPK1 PE=1 SV=2;>sp|P58107|EPIPL_HUMAN Epiplakin OS=Homo sapiens GN=EPPK1 PE=1 SV=2	0	0	0	0	0	0	0	0	0	0	0	0	0	0	0	0
Q7Z6B7;A2RUF3;O75044;B7ZM87;G5EA48;A0A075B7B5;P0DJJ0;P0DMP2;A0A075B743;A0A075B7C8	Q7Z6B7;A2RUF3;O75044;B7ZM87;G5EA48;A0A075B7B5;P0DJJ0;P0DMP2;A0A075B743;A0A075B7C8	1;1;1;1;1;1;1;1;1;1	1;1;1;1;1;1;1;1;1;1	1;1;1;1;1;1;1;1;1;1	SLIT-ROBO Rho GTPase-activating protein 1;SLIT-ROBO Rho GTPase-activating protein 2	SRGAP1;SRGAP2	>sp|Q7Z6B7|SRGP1_HUMAN SLIT-ROBO Rho GTPase-activating protein 1 OS=Homo sapiens GN=SRGAP1 PE=1 SV=1;>tr|A2RUF3|A2RUF3_HUMAN SLIT-ROBO Rho GTPase activating protein 2 OS=Homo sapiens GN=SRGAP2 PE=1 SV=1;>sp|O75044|SRGP2_HUMAN SLIT-ROBO Rho GTPase-activati	0	0	0	0	903420	330400	615310	454940	0	0	0	0	0	0	0	0
A0A075B746;P82921	A0A075B746;P82921	1;1	1;1	1;1	28S ribosomal protein S21, mitochondrial	MRPS21	>tr|A0A075B746|A0A075B746_HUMAN 28S ribosomal protein S21, mitochondrial OS=Homo sapiens GN=MRPS21 PE=1 SV=1;>sp|P82921|RT21_HUMAN 28S ribosomal protein S21, mitochondrial OS=Homo sapiens GN=MRPS21 PE=1 SV=2	0	0	0	0	0	0	0	0	0	0	0	0	0	0	0	0
Q9UN73;Q9Y5H5;Q9Y5H6;Q9Y5H8;Q9Y5I0;Q9UN74;Q9UN75;Q9UN72;Q9Y5H7;C9JA99;D6RA20;A0A087WSW8	Q9UN73;Q9Y5H5;Q9Y5H6;Q9Y5H8;Q9Y5I0;Q9UN74;Q9UN75;Q9UN72;Q9Y5H7;C9JA99;D6RA20;A0A087WSW8	1;1;1;1;1;1;1;1;1;1;1;1	1;1;1;1;1;1;1;1;1;1;1;1	1;1;1;1;1;1;1;1;1;1;1;1	Protocadherin alpha-6;Protocadherin alpha-9;Protocadherin alpha-8;Protocadherin alpha-3;Protocadherin alpha-13;Protocadherin alpha-4;Protocadherin alpha-12;Protocadherin alpha-7;Protocadherin alpha-5	PCDHA6;PCDHA9;PCDHA8;PCDHA3;PCDHA13;PCDHA4;PCDHA12;PCDHA7;PCDHA5	>sp|Q9UN73|PCDA6_HUMAN Protocadherin alpha-6 OS=Homo sapiens GN=PCDHA6 PE=2 SV=1;>sp|Q9Y5H5|PCDA9_HUMAN Protocadherin alpha-9 OS=Homo sapiens GN=PCDHA9 PE=2 SV=1;>sp|Q9Y5H6|PCDA8_HUMAN Protocadherin alpha-8 OS=Homo sapiens GN=PCDHA8 PE=2 SV=1;>sp|Q9Y5H8|P	0	0	0	0	0	0	0	459110	0	0	0	0	0	0	0	182020
Q16881;A0A087WSY9;E9PNQ6;A0A087WSW9;F8W809;E9PIR7;E2QRB9;E9PKD3;E9PIZ5;A0A0B4J225;E9PKI4;E9PLT3;E9PQI3	Q16881;A0A087WSY9;E9PNQ6;A0A087WSW9;F8W809;E9PIR7;E2QRB9	11;11;11;11;11;11;9;5;2;2;2;2;2	11;11;11;11;11;11;9;5;2;2;2;2;2	11;11;11;11;11;11;9;5;2;2;2;2;2	Thioredoxin reductase 1, cytoplasmic	TXNRD1	>sp|Q16881|TRXR1_HUMAN Thioredoxin reductase 1, cytoplasmic OS=Homo sapiens GN=TXNRD1 PE=1 SV=3;>tr|A0A087WSY9|A0A087WSY9_HUMAN Thioredoxin reductase 1, cytoplasmic OS=Homo sapiens GN=TXNRD1 PE=1 SV=2;>tr|E9PNQ6|E9PNQ6_HUMAN Thioredoxin reductase 1, cytop	2002900	4124600	6567800	4983500	17357000	7489800	6601900	3433600	1309900	1478200	1210600	1514300	2297600	2204700	1602200	1706800
A0A087WT20;Q9NV06;B3KME9;E5RHM4;A0A087X1F8	A0A087WT20;Q9NV06;B3KME9;E5RHM4	3;3;2;2;1	3;3;2;2;1	3;3;2;2;1	DDB1- and CUL4-associated factor 13	DCAF13	>tr|A0A087WT20|A0A087WT20_HUMAN DDB1- and CUL4-associated factor 13 OS=Homo sapiens GN=DCAF13 PE=1 SV=1;>sp|Q9NV06|DCA13_HUMAN DDB1- and CUL4-associated factor 13 OS=Homo sapiens GN=DCAF13 PE=1 SV=2;>tr|B3KME9|B3KME9_HUMAN DDB1- and CUL4-associated factor	0	0	0	0	0	0	0	0	0	0	0	0	0	0	0	0
A0A0U1RQC9;P04637;A0A087WZU8;J3KP33;A0A087X1Q1;E7ESS1;A0A087WT22;A0A087WXZ1	A0A0U1RQC9;P04637;A0A087WZU8;J3KP33;A0A087X1Q1;E7ESS1;A0A087WT22;A0A087WXZ1	2;2;2;2;2;2;2;2	2;2;2;2;2;2;2;2	2;2;2;2;2;2;2;2	Cellular tumor antigen p53	TP53	>tr|A0A0U1RQC9|A0A0U1RQC9_HUMAN Cellular tumor antigen p53 OS=Homo sapiens GN=TP53 PE=4 SV=1;>sp|P04637|P53_HUMAN Cellular tumor antigen p53 OS=Homo sapiens GN=TP53 PE=1 SV=4;>tr|A0A087WZU8|A0A087WZU8_HUMAN Cellular tumor antigen p53 OS=Homo sapiens GN=TP	0	0	0	0	0	0	0	0	0	0	0	0	0	0	0	0
Q96QZ7;A0A087WT53;H7C535;H7C4U7;H7C5T8;A0A087WXD2;H7C4S7	Q96QZ7;A0A087WT53;H7C535;H7C4U7;H7C5T8;A0A087WXD2	7;7;6;6;6;6;1	7;7;6;6;6;6;1	7;7;6;6;6;6;1	Membrane-associated guanylate kinase, WW and PDZ domain-containing protein 1	MAGI1	>sp|Q96QZ7|MAGI1_HUMAN Membrane-associated guanylate kinase, WW and PDZ domain-containing protein 1 OS=Homo sapiens GN=MAGI1 PE=1 SV=3;>tr|A0A087WT53|A0A087WT53_HUMAN Membrane-associated guanylate kinase, WW and PDZ domain-containing protein 1 OS=Homo sap	0	0	0	0	0	0	0	0	0	0	0	0	0	0	0	0
P43003;A0A087WT87;A0A087X0U3	P43003;A0A087WT87;A0A087X0U3	3;3;3	3;3;3	3;3;3	Excitatory amino acid transporter 1	SLC1A3	>sp|P43003|EAA1_HUMAN Excitatory amino acid transporter 1 OS=Homo sapiens GN=SLC1A3 PE=1 SV=1;>tr|A0A087WT87|A0A087WT87_HUMAN Amino acid transporter OS=Homo sapiens GN=SLC1A3 PE=1 SV=1;>tr|A0A087X0U3|A0A087X0U3_HUMAN Amino acid transporter OS=Homo sapiens	11238000	10581000	21884000	15213000	43070000	16027000	22822000	11400000	4052300	3567800	0	5124200	7480400	4929600	5155200	3621800
E7ERK9;Q9UI10;A0A087WTA5;F8W8L6;A0A087WW69	E7ERK9;Q9UI10;A0A087WTA5;F8W8L6;A0A087WW69	2;2;2;1;1	2;2;2;1;1	2;2;2;1;1	Translation initiation factor eIF-2B subunit delta	EIF2B4	>tr|E7ERK9|E7ERK9_HUMAN Translation initiation factor eIF-2B subunit delta OS=Homo sapiens GN=EIF2B4 PE=1 SV=1;>sp|Q9UI10|EI2BD_HUMAN Translation initiation factor eIF-2B subunit delta OS=Homo sapiens GN=EIF2B4 PE=1 SV=2;>tr|A0A087WTA5|A0A087WTA5_HUMAN Tr	0	0	0	0	1467900	562960	934660	742690	0	0	0	0	0	0	0	0
P08123;A0A087WTA8	P08123;A0A087WTA8	94;94	94;94	94;94	Collagen alpha-2(I) chain	COL1A2	>sp|P08123|CO1A2_HUMAN Collagen alpha-2(I) chain OS=Homo sapiens GN=COL1A2 PE=1 SV=7;>tr|A0A087WTA8|A0A087WTA8_HUMAN Collagen alpha-2(I) chain OS=Homo sapiens GN=COL1A2 PE=1 SV=1	811380000	1262100000	1250400000	615390000	9352200	11655000	3262200	14145000	181620000	275820000	162390000	130330000	2959300	6933000	1817000	7127000
Q9H4W6;Q9UH73;Q9HAK2;E5RFQ1;B7Z934;A0A087WTE5	Q9H4W6;Q9UH73;Q9HAK2;E5RFQ1;B7Z934;A0A087WTE5	1;1;1;1;1;1	1;1;1;1;1;1	1;1;1;1;1;1	Transcription factor COE3;Transcription factor COE1;Transcription factor COE2	EBF3;EBF1;EBF2	>sp|Q9H4W6|COE3_HUMAN Transcription factor COE3 OS=Homo sapiens GN=EBF3 PE=1 SV=2;>sp|Q9UH73|COE1_HUMAN Transcription factor COE1 OS=Homo sapiens GN=EBF1 PE=1 SV=2;>sp|Q9HAK2|COE2_HUMAN Transcription factor COE2 OS=Homo sapiens GN=EBF2 PE=2 SV=4;>tr|E5RFQ	0	0	0	0	1334200	0	0	419740	0	0	0	0	0	0	0	166410
A0A087WV75;A0A087WWD4;A0A087WX77;P13591;A0A087WTF6;A0A087WTE4;H7BYX6;A0A087WWJ5;A0A0D9SF98;A0A087WVU1;A0A087X1V2;A0A0C4DGS4;A0A087WZS4;A0A087WVD0;A0A087WTR3	A0A087WV75;A0A087WWD4;A0A087WX77;P13591;A0A087WTF6;A0A087WTE4;H7BYX6;A0A087WWJ5;A0A0D9SF98	12;12;12;12;12;9;9;8;8;5;5;4;1;1;1	12;12;12;12;12;9;9;8;8;5;5;4;1;1;1	9;9;9;9;9;9;9;5;5;5;5;4;1;1;1	Neural cell adhesion molecule 1	NCAM1	>tr|A0A087WV75|A0A087WV75_HUMAN Neural cell adhesion molecule 1 OS=Homo sapiens GN=NCAM1 PE=1 SV=1;>tr|A0A087WWD4|A0A087WWD4_HUMAN Neural cell adhesion molecule 1 OS=Homo sapiens GN=NCAM1 PE=1 SV=1;>tr|A0A087WX77|A0A087WX77_HUMAN Neural cell adhesion mole	9668500	2168300	9119400	8586300	759310	602090	593970	2489700	1671500	1442400	1265300	1346100	0	0	0	1922000
Q9UHY7;A0A087WTH0;D6RA00;A0A0C4DGY8	Q9UHY7;A0A087WTH0;D6RA00;A0A0C4DGY8	3;3;3;3	3;3;3;3	3;3;3;3	Enolase-phosphatase E1	ENOPH1	>sp|Q9UHY7|ENOPH_HUMAN Enolase-phosphatase E1 OS=Homo sapiens GN=ENOPH1 PE=1 SV=1;>tr|A0A087WTH0|A0A087WTH0_HUMAN Enolase-phosphatase E1 OS=Homo sapiens GN=ENOPH1 PE=1 SV=2;>tr|D6RA00|D6RA00_HUMAN Enolase-phosphatase E1 OS=Homo sapiens GN=ENOPH1 PE=1 SV=1	0	0	0	0	7604400	5228900	8063900	3612300	0	0	0	0	1611300	2253200	1665300	1329600
Q71RC2;Q96J85;Q6P4E2;F8VY40;A0A087WTL9;Q8TBL5;F8W1I4	Q71RC2;Q96J85;Q6P4E2;F8VY40;A0A087WTL9;Q8TBL5;F8W1I4	1;1;1;1;1;1;1	1;1;1;1;1;1;1	1;1;1;1;1;1;1	La-related protein 4	LARP4	>sp|Q71RC2|LARP4_HUMAN La-related protein 4 OS=Homo sapiens GN=LARP4 PE=1 SV=3;>tr|Q96J85|Q96J85_HUMAN C-Mpl binding protein OS=Homo sapiens GN=LARP4 PE=1 SV=1;>tr|Q6P4E2|Q6P4E2_HUMAN LARP4 protein OS=Homo sapiens GN=LARP4 PE=1 SV=1;>tr|F8VY40|F8VY40_HUMA	0	0	0	0	0	0	0	0	0	0	0	0	0	0	0	0
Q9Y6N7;A0A087WTM1;A0A0A0MSX4;A0A087WZ85	Q9Y6N7;A0A087WTM1;A0A0A0MSX4;A0A087WZ85	2;2;2;2	2;2;2;2	2;2;2;2	Roundabout homolog 1	ROBO1	>sp|Q9Y6N7|ROBO1_HUMAN Roundabout homolog 1 OS=Homo sapiens GN=ROBO1 PE=1 SV=1;>tr|A0A087WTM1|A0A087WTM1_HUMAN Roundabout homolog 1 OS=Homo sapiens GN=ROBO1 PE=1 SV=1;>tr|A0A0A0MSX4|A0A0A0MSX4_HUMAN Roundabout homolog 1 OS=Homo sapiens GN=ROBO1 PE=1 SV=1;	0	0	0	1692500	0	0	0	0	0	0	0	443600	0	0	0	0
P04114;A0A087WTM7	P04114;A0A087WTM7	3;3	2;2	2;2	Apolipoprotein B-100;Apolipoprotein B-48	APOB	>sp|P04114|APOB_HUMAN Apolipoprotein B-100 OS=Homo sapiens GN=APOB PE=1 SV=2;>tr|A0A087WTM7|A0A087WTM7_HUMAN Apolipoprotein B-100 OS=Homo sapiens GN=APOB PE=1 SV=1	0	0	0	0	0	0	0	0	0	0	0	0	0	0	0	0
A0A087WTP3;Q92945;M0R0I5;M0R3J3;M0QYH3;M0R0C6;M0QXW7;M0QYG1;M0R263;M0R251	A0A087WTP3;Q92945;M0R0I5	23;23;12;4;4;3;3;3;2;2	23;23;12;4;4;3;3;3;2;2	18;18;9;2;3;1;2;1;0;0	Far upstream element-binding protein 2	KHSRP	>tr|A0A087WTP3|A0A087WTP3_HUMAN Far upstream element-binding protein 2 OS=Homo sapiens GN=KHSRP PE=1 SV=1;>sp|Q92945|FUBP2_HUMAN Far upstream element-binding protein 2 OS=Homo sapiens GN=KHSRP PE=1 SV=4;>tr|M0R0I5|M0R0I5_HUMAN Far upstream element-binding	25078000	15550000	46774000	24332000	65495000	26395000	31008000	32926000	6250900	4866000	7849700	6089700	9433500	8896600	7226500	10249000
A0A087WZM5;A0A087WV48;P62942;A0A087WTS4;Q1JUQ3	A0A087WZM5;A0A087WV48;P62942;A0A087WTS4;Q1JUQ3	1;1;1;1;1	1;1;1;1;1	1;1;1;1;1	Peptidyl-prolyl cis-trans isomerase FKBP1A	FKBP1A;FKBP12-Exin	>tr|A0A087WZM5|A0A087WZM5_HUMAN Peptidyl-prolyl cis-trans isomerase OS=Homo sapiens GN=FKBP1A PE=1 SV=1;>tr|A0A087WV48|A0A087WV48_HUMAN Uncharacterized protein OS=Homo sapiens PE=4 SV=1;>sp|P62942|FKB1A_HUMAN Peptidyl-prolyl cis-trans isomerase FKBP1A OS=	0	0	0	0	0	0	0	0	0	0	0	0	0	0	0	0
P11940;A0A087WTT1;E7EQV3;E7ERJ7;Q9H361;H0YAR2;H0YBN4;H0YAP2;E5RJB9;E5RGH3;E5RH24;H0YB86;Q4VXU2;H0YB75;H0YAS6;E5RHG7;H0YAS7;Q96DU9;P0CB38;Q5JQF8;E5RFD8;E5RGC4;H0YC10	P11940;A0A087WTT1;E7EQV3;E7ERJ7;Q9H361;H0YAR2	25;25;24;22;13;13;10;8;7;7;6;5;4;3;3;3;2;1;1;1;1;1;1	25;25;24;22;13;13;10;8;7;7;6;5;4;3;3;3;2;1;1;1;1;1;1	17;17;16;16;11;11;6;8;2;2;2;4;3;2;2;1;1;1;0;1;1;1;1	Polyadenylate-binding protein 1;Polyadenylate-binding protein 3	PABPC1;PABPC3	>sp|P11940|PABP1_HUMAN Polyadenylate-binding protein 1 OS=Homo sapiens GN=PABPC1 PE=1 SV=2;>tr|A0A087WTT1|A0A087WTT1_HUMAN Polyadenylate-binding protein OS=Homo sapiens GN=PABPC1 PE=1 SV=1;>tr|E7EQV3|E7EQV3_HUMAN Polyadenylate-binding protein OS=Homo sapi	37381000	43153000	68859000	51485000	93352000	46775000	54532000	51633000	7832300	10670000	8868900	10288000	18172000	16617000	13370000	19085000
Q15345;A0A0B4J2G4;A0A087WTU1;A0A0C4DH00	Q15345;A0A0B4J2G4;A0A087WTU1;A0A0C4DH00	1;1;1;1	1;1;1;1	1;1;1;1	Leucine-rich repeat-containing protein 41	LRRC41	>sp|Q15345|LRC41_HUMAN Leucine-rich repeat-containing protein 41 OS=Homo sapiens GN=LRRC41 PE=1 SV=3;>tr|A0A0B4J2G4|A0A0B4J2G4_HUMAN Leucine-rich repeat-containing protein 41 OS=Homo sapiens GN=LRRC41 PE=1 SV=1;>tr|A0A087WTU1|A0A087WTU1_HUMAN Leucine-rich	0	0	0	0	0	0	0	0	0	0	0	0	0	0	0	0
Q96C36;A0A087WTV6;J3KR12;A0A087WZR9	Q96C36;A0A087WTV6;J3KR12;A0A087WZR9	2;2;1;1	2;2;1;1	2;2;1;1	Pyrroline-5-carboxylate reductase 2	PYCR2	>sp|Q96C36|P5CR2_HUMAN Pyrroline-5-carboxylate reductase 2 OS=Homo sapiens GN=PYCR2 PE=1 SV=1;>tr|A0A087WTV6|A0A087WTV6_HUMAN Pyrroline-5-carboxylate reductase 2 OS=Homo sapiens GN=PYCR2 PE=1 SV=1;>tr|J3KR12|J3KR12_HUMAN Uncharacterized protein OS=Homo sa	0	0	0	0	654280	0	0	0	0	0	0	0	0	0	0	0
Q92504;A0A087WTX2	Q92504;A0A087WTX2	1;1	1;1	1;1	Zinc transporter SLC39A7	SLC39A7	>sp|Q92504|S39A7_HUMAN Zinc transporter SLC39A7 OS=Homo sapiens GN=SLC39A7 PE=1 SV=2;>tr|A0A087WTX2|A0A087WTX2_HUMAN Zinc transporter SLC39A7 OS=Homo sapiens GN=SLC39A7 PE=1 SV=1	1717600	2649500	2484600	1996100	2015400	1823700	905150	825380	0	0	0	0	0	0	0	0
A0A087WTZ5;Q04323;E9PRQ7;E9PJ81;E9PS08	A0A087WTZ5;Q04323;E9PRQ7;E9PJ81	8;7;6;6;1	8;7;6;6;1	8;7;6;6;1	UBX domain-containing protein 1	UBXN1	>tr|A0A087WTZ5|A0A087WTZ5_HUMAN UBX domain-containing protein 1 OS=Homo sapiens GN=UBXN1 PE=1 SV=1;>sp|Q04323|UBXN1_HUMAN UBX domain-containing protein 1 OS=Homo sapiens GN=UBXN1 PE=1 SV=2;>tr|E9PRQ7|E9PRQ7_HUMAN UBX domain-containing protein 1 OS=Homo sa	0	1302500	6977700	2914100	7476200	4115600	4410600	2407400	0	0	1421100	0	1173300	1416900	1066200	930580
A0A087WU03	A0A087WU03	1	1	1			>tr|A0A087WU03|A0A087WU03_HUMAN Heterogeneous nuclear ribonucleoprotein D-like OS=Homo sapiens GN=HNRNPDL PE=1 SV=1	0	0	0	0	0	0	0	0	0	0	0	0	0	0	0	0
A0A087WXI5;P12830;A0A087WU43;A0A087WX17;H3BNC6;H3BVI7;J3QKP1	A0A087WXI5;P12830;A0A087WU43;A0A087WX17;H3BNC6;H3BVI7;J3QKP1	2;2;2;2;2;1;1	2;2;2;2;2;1;1	2;2;2;2;2;1;1	Cadherin-1;E-Cad/CTF1;E-Cad/CTF2;E-Cad/CTF3	CDH1	>tr|A0A087WXI5|A0A087WXI5_HUMAN Cadherin-1 OS=Homo sapiens GN=CDH1 PE=1 SV=1;>sp|P12830|CADH1_HUMAN Cadherin-1 OS=Homo sapiens GN=CDH1 PE=1 SV=3;>tr|A0A087WU43|A0A087WU43_HUMAN Cadherin-1 OS=Homo sapiens GN=CDH1 PE=1 SV=1;>tr|A0A087WX17|A0A087WX17_HUMAN C	0	0	0	0	0	0	0	0	0	0	0	0	0	0	0	0
Q9NRW7;A0A087WU65;Q5T4Q0	Q9NRW7;A0A087WU65;Q5T4Q0	1;1;1	1;1;1	1;1;1	Vacuolar protein sorting-associated protein 45	VPS45	>sp|Q9NRW7|VPS45_HUMAN Vacuolar protein sorting-associated protein 45 OS=Homo sapiens GN=VPS45 PE=1 SV=1;>tr|A0A087WU65|A0A087WU65_HUMAN Vacuolar protein sorting-associated protein 45 OS=Homo sapiens GN=VPS45 PE=1 SV=1;>tr|Q5T4Q0|Q5T4Q0_HUMAN Vacuolar pro	0	0	0	0	0	0	0	712490	0	0	0	0	0	0	0	282480
Q9H223;A0A087WUA5	Q9H223;A0A087WUA5	2;2	1;1	1;1	EH domain-containing protein 4	EHD4	>sp|Q9H223|EHD4_HUMAN EH domain-containing protein 4 OS=Homo sapiens GN=EHD4 PE=1 SV=1;>tr|A0A087WUA5|A0A087WUA5_HUMAN EH domain-containing protein 4 OS=Homo sapiens GN=EHD4 PE=1 SV=1	0	0	0	0	0	0	0	0	0	0	0	0	0	0	0	0
E9PI68;A0A087WUC6;Q15005;E9PL01;E9PRB9	E9PI68;A0A087WUC6;Q15005;E9PL01;E9PRB9	3;3;3;3;2	3;3;3;3;2	3;3;3;3;2	Signal peptidase complex subunit 2	SPCS2	>tr|E9PI68|E9PI68_HUMAN Signal peptidase complex subunit 2 OS=Homo sapiens GN=SPCS2 PE=1 SV=1;>tr|A0A087WUC6|A0A087WUC6_HUMAN Signal peptidase complex subunit 2 OS=Homo sapiens GN=SPCS2 PE=1 SV=1;>sp|Q15005|SPCS2_HUMAN Signal peptidase complex subunit 2 O	5255200	0	3136900	8045100	2993600	0	1217400	0	0	0	0	1839900	871880	0	0	0
Q92797;A0A087WUE9	Q92797;A0A087WUE9	2;2	2;2	2;2	Symplekin	SYMPK	>sp|Q92797|SYMPK_HUMAN Symplekin OS=Homo sapiens GN=SYMPK PE=1 SV=2;>tr|A0A087WUE9|A0A087WUE9_HUMAN Symplekin OS=Homo sapiens GN=SYMPK PE=1 SV=1	0	0	0	0	0	0	0	1129800	0	0	0	0	0	0	0	447920
A0A087WUF6;P09038	A0A087WUF6;P09038	12;12	12;12	12;12	Fibroblast growth factor 2	FGF2	>tr|A0A087WUF6|A0A087WUF6_HUMAN Fibroblast growth factor OS=Homo sapiens GN=FGF2 PE=1 SV=1;>sp|P09038|FGF2_HUMAN Fibroblast growth factor 2 OS=Homo sapiens GN=FGF2 PE=1 SV=3	0	0	0	0	0	0	0	0	0	0	0	0	0	0	0	0
Q9Y388;A0A087WUI1	Q9Y388;A0A087WUI1	2;2	2;2	2;2	RNA-binding motif protein, X-linked 2	RBMX2	>sp|Q9Y388|RBMX2_HUMAN RNA-binding motif protein, X-linked 2 OS=Homo sapiens GN=RBMX2 PE=1 SV=2;>tr|A0A087WUI1|A0A087WUI1_HUMAN RNA-binding motif protein, X-linked 2 OS=Homo sapiens GN=RBMX2 PE=1 SV=1	0	0	0	0	0	0	0	1014900	0	0	0	0	0	0	0	0
O14979;A0A087WUK2	O14979;A0A087WUK2	14;14	12;12	12;12	Heterogeneous nuclear ribonucleoprotein D-like	HNRPDL	>sp|O14979|HNRDL_HUMAN Heterogeneous nuclear ribonucleoprotein D-like OS=Homo sapiens GN=HNRNPDL PE=1 SV=3;>tr|A0A087WUK2|A0A087WUK2_HUMAN Heterogeneous nuclear ribonucleoprotein D-like OS=Homo sapiens GN=HNRNPDL PE=1 SV=1	7160200	6774900	9897200	10950000	16267000	4441600	17192000	7132200	2401100	1778300	1305800	2025200	3235500	2276700	4444900	3347000
P23352;A0A087WUK9	P23352;A0A087WUK9	1;1	1;1	1;1	Anosmin-1	KAL1	>sp|P23352|KALM_HUMAN Anosmin-1 OS=Homo sapiens GN=ANOS1 PE=1 SV=3;>tr|A0A087WUK9|A0A087WUK9_HUMAN Anosmin-1 OS=Homo sapiens GN=ANOS1 PE=1 SV=1	0	0	0	0	0	0	0	0	0	0	0	0	0	0	0	0
A0A087WUL0;Q3LXA3;H0YCY6;I3L252	A0A087WUL0;Q3LXA3;H0YCY6;I3L252	2;2;1;1	2;2;1;1	2;2;1;1	Bifunctional ATP-dependent dihydroxyacetone kinase/FAD-AMP lyase (cyclizing);ATP-dependent dihydroxyacetone kinase;FAD-AMP lyase (cyclizing)	DAK	>tr|A0A087WUL0|A0A087WUL0_HUMAN Triokinase/FMN cyclase OS=Homo sapiens GN=TKFC PE=1 SV=1;>sp|Q3LXA3|TKFC_HUMAN Triokinase/FMN cyclase OS=Homo sapiens GN=TKFC PE=1 SV=2;>tr|H0YCY6|H0YCY6_HUMAN Triokinase/FMN cyclase (Fragment) OS=Homo sapiens GN=TKFC PE=1	0	0	0	0	3501400	1848400	0	0	0	0	0	0	711000	680650	0	0
P07203;A0A087WUQ6	P07203;A0A087WUQ6	4;4	4;4	4;4	Glutathione peroxidase 1	GPX1	>sp|P07203|GPX1_HUMAN Glutathione peroxidase 1 OS=Homo sapiens GN=GPX1 PE=1 SV=4;>tr|A0A087WUQ6|A0A087WUQ6_HUMAN Glutathione peroxidase OS=Homo sapiens GN=GPX1 PE=1 SV=1	2764900	0	0	1977000	2734900	0	0	0	742350	0	0	0	0	0	0	0
P62847;A0A087WUS0;E7ETK0	P62847;A0A087WUS0;E7ETK0	7;7;7	7;7;7	7;7;7	40S ribosomal protein S24	RPS24	>sp|P62847|RS24_HUMAN 40S ribosomal protein S24 OS=Homo sapiens GN=RPS24 PE=1 SV=1;>tr|A0A087WUS0|A0A087WUS0_HUMAN 40S ribosomal protein S24 OS=Homo sapiens GN=RPS24 PE=1 SV=1;>tr|E7ETK0|E7ETK0_HUMAN 40S ribosomal protein S24 OS=Homo sapiens GN=RPS24 PE=1	16106000	14453000	31617000	35038000	3294300	3935000	2568000	2438000	4637700	4131300	3582800	12391000	0	1512100	0	0
A0A087WUT6;O60841	A0A087WUT6;O60841	16;16	16;16	16;16	Eukaryotic translation initiation factor 5B	EIF5B	>tr|A0A087WUT6|A0A087WUT6_HUMAN Eukaryotic translation initiation factor 5B OS=Homo sapiens GN=EIF5B PE=1 SV=1;>sp|O60841|IF2P_HUMAN Eukaryotic translation initiation factor 5B OS=Homo sapiens GN=EIF5B PE=1 SV=4	2427200	2382300	8075500	2561400	2505600	2893700	8045700	2226700	970100	1525100	1543200	0	1531300	1658000	2203800	1551400
K7EK56;E7EP72;Q9UFG5;K7ELZ1;A0A087WUU5;K7EQW1;K7ER12	K7EK56;E7EP72;Q9UFG5;K7ELZ1;A0A087WUU5;K7EQW1;K7ER12	1;1;1;1;1;1;1	1;1;1;1;1;1;1	1;1;1;1;1;1;1	UPF0449 protein C19orf25	C19orf25	>tr|K7EK56|K7EK56_HUMAN UPF0449 protein C19orf25 OS=Homo sapiens GN=C19orf25 PE=1 SV=1;>tr|E7EP72|E7EP72_HUMAN UPF0449 protein C19orf25 OS=Homo sapiens GN=C19orf25 PE=1 SV=1;>sp|Q9UFG5|CS025_HUMAN UPF0449 protein C19orf25 OS=Homo sapiens GN=C19orf25 PE=1	0	0	0	0	1231300	483980	727970	0	0	0	0	0	0	0	197050	0
P35613;A0A087X2B5;A0A087WUV8;I3L192;R4GMX5;R4GN83	P35613;A0A087X2B5;A0A087WUV8;I3L192;R4GMX5;R4GN83	3;3;3;3;3;2	3;3;3;3;3;2	3;3;3;3;3;2	Basigin	BSG	>sp|P35613|BASI_HUMAN Basigin OS=Homo sapiens GN=BSG PE=1 SV=2;>tr|A0A087X2B5|A0A087X2B5_HUMAN Basigin (Fragment) OS=Homo sapiens GN=BSG PE=1 SV=1;>tr|A0A087WUV8|A0A087WUV8_HUMAN Basigin OS=Homo sapiens GN=BSG PE=1 SV=1;>tr|I3L192|I3L192_HUMAN Basigin (Fr	947950	0	6638800	1509700	0	0	0	0	0	0	1082200	0	0	0	0	0
A0A087WV22;F8W7C6;H7C2C5;H7C123;H7C2U2	A0A087WV22;F8W7C6	17;16;7;7;1	3;2;0;0;0	3;2;0;0;0		RPL10	>tr|A0A087WV22|A0A087WV22_HUMAN 60S ribosomal protein L10 OS=Homo sapiens GN=RPL10 PE=1 SV=1;>tr|F8W7C6|F8W7C6_HUMAN 60S ribosomal protein L10 OS=Homo sapiens GN=RPL10 PE=1 SV=2	0	0	0	0	0	0	6976500	0	0	0	0	0	0	0	0	0
A0A087WV23;Q9H299;Q5T123	A0A087WV23;Q9H299;Q5T123	2;2;2	2;2;2	2;2;2	SH3 domain-binding glutamic acid-rich-like protein 3	SH3BGRL3	>tr|A0A087WV23|A0A087WV23_HUMAN SH3 domain-binding glutamic acid-rich-like protein 3 OS=Homo sapiens GN=SH3BGRL3 PE=1 SV=1;>sp|Q9H299|SH3L3_HUMAN SH3 domain-binding glutamic acid-rich-like protein 3 OS=Homo sapiens GN=SH3BGRL3 PE=1 SV=1;>tr|Q5T123|Q5T123_	0	0	0	0	0	0	0	0	0	0	0	0	0	0	0	0
A0A087WZY1;A0A087WV42;A0A087WYT0;A0A0A0MT31;P02810;A0A087WYF5	A0A087WZY1;A0A087WV42;A0A087WYT0;A0A0A0MT31;P02810;A0A087WYF5	3;3;3;3;3;3	3;3;3;3;3;3	3;3;3;3;3;3	Salivary acidic proline-rich phosphoprotein 1/2;Salivary acidic proline-rich phosphoprotein 1/2;Salivary acidic proline-rich phosphoprotein 3/4;Peptide P-C	PRH1	>tr|A0A087WZY1|A0A087WZY1_HUMAN Uncharacterized protein OS=Homo sapiens PE=4 SV=1;>tr|A0A087WV42|A0A087WV42_HUMAN Salivary acidic proline-rich phosphoprotein 1/2 OS=Homo sapiens GN=PRH1 PE=4 SV=1;>tr|A0A087WYT0|A0A087WYT0_HUMAN Salivary acidic proline-ric	0	0	0	0	78282000	0	0	0	0	0	0	0	15772000	0	0	0
P46013;A0A087WV66	P46013;A0A087WV66	98;98	98;98	98;98	Antigen KI-67	MKI67	>sp|P46013|KI67_HUMAN Antigen KI-67 OS=Homo sapiens GN=MKI67 PE=1 SV=2;>tr|A0A087WV66|A0A087WV66_HUMAN Antigen KI-67 OS=Homo sapiens GN=MKI67 PE=1 SV=1	0	0	0	0	0	0	0	0	0	0	0	0	0	0	0	0
A0A087WV73;P46087;F5H5X6;F5GYR3;F5H709;F5GWB7;F5H359;F5H8G6	A0A087WV73;P46087	21;21;6;5;5;5;4;3	21;21;6;5;5;5;4;3	21;21;6;5;5;5;4;3	Putative ribosomal RNA methyltransferase NOP2	NOP2	>tr|A0A087WV73|A0A087WV73_HUMAN Probable 28S rRNA (cytosine(4447)-C(5))-methyltransferase OS=Homo sapiens GN=NOP2 PE=1 SV=1;>sp|P46087|NOP2_HUMAN Probable 28S rRNA (cytosine(4447)-C(5))-methyltransferase OS=Homo sapiens GN=NOP2 PE=1 SV=2	0	0	0	0	0	0	0	0	0	0	0	0	0	0	0	0
A0A087WV81;Q1HDL3;O75352;Q9H3L2;J3QRD5;J3QW43;J3KT75;I3L295;J3QS48;I3L4E0;I3L1D2;J3KSI4	A0A087WV81;Q1HDL3;O75352;Q9H3L2;J3QRD5;J3QW43;J3KT75;I3L295;J3QS48;I3L4E0;I3L1D2;J3KSI4	1;1;1;1;1;1;1;1;1;1;1;1	1;1;1;1;1;1;1;1;1;1;1;1	1;1;1;1;1;1;1;1;1;1;1;1	Mannose-P-dolichol utilization defect 1 protein	HBEBP2BPA;MPDU1	>tr|A0A087WV81|A0A087WV81_HUMAN Mannose-P-dolichol utilization defect 1 protein OS=Homo sapiens GN=MPDU1 PE=1 SV=1;>tr|Q1HDL3|Q1HDL3_HUMAN HBeAg-binding protein 2 binding protein A OS=Homo sapiens GN=HBEBP2BPA PE=1 SV=1;>sp|O75352|MPU1_HUMAN Mannose-P-dol	0	0	0	0	0	1166600	0	839920	0	0	0	0	0	0	0	0
B7ZM99;Q6UB35;A0A087WVM4;Q4VXM0;Q4VXM1	B7ZM99;Q6UB35;A0A087WVM4	3;3;3;1;1	2;2;2;1;1	2;2;2;1;1	Monofunctional C1-tetrahydrofolate synthase, mitochondrial	MTHFD1L	>tr|B7ZM99|B7ZM99_HUMAN MTHFD1L protein OS=Homo sapiens GN=MTHFD1L PE=1 SV=1;>sp|Q6UB35|C1TM_HUMAN Monofunctional C1-tetrahydrofolate synthase, mitochondrial OS=Homo sapiens GN=MTHFD1L PE=1 SV=1;>tr|A0A087WVM4|A0A087WVM4_HUMAN Monofunctional C1-tetrahydro	3312100	0	0	0	0	0	0	0	0	0	0	0	0	0	0	0
A0A087WVP1;Q14517;D6RCE4;Q8TDW7;E9PQ73	A0A087WVP1;Q14517	21;21;3;1;1	21;21;3;1;1	21;21;3;1;1	Protocadherin Fat 1;Protocadherin Fat 1, nuclear form	FAT1	>tr|A0A087WVP1|A0A087WVP1_HUMAN Protocadherin Fat 1 OS=Homo sapiens GN=FAT1 PE=1 SV=1;>sp|Q14517|FAT1_HUMAN Protocadherin Fat 1 OS=Homo sapiens GN=FAT1 PE=1 SV=2	2337800	11216000	0	7742900	0	0	0	0	0	0	0	2272400	0	0	0	0
A0A087WVQ6;Q00610;J3KS13;P53675;A0A087WX41;J3KSQ2;J3QL20;F5H5N6	A0A087WVQ6;Q00610	66;66;19;15;14;4;3;1	66;66;19;15;14;4;3;1	59;59;12;15;14;4;3;1	Clathrin heavy chain 1	CLTC	>tr|A0A087WVQ6|A0A087WVQ6_HUMAN Clathrin heavy chain OS=Homo sapiens GN=CLTC PE=1 SV=1;>sp|Q00610|CLH1_HUMAN Clathrin heavy chain 1 OS=Homo sapiens GN=CLTC PE=1 SV=5	144600000	161500000	226010000	137280000	252810000	127130000	108800000	88801000	35823000	36873000	31644000	32628000	39270000	35512000	24626000	30420000
Q96MX3;A0A087WVT1	Q96MX3;A0A087WVT1	4;4	4;4	4;4	Zinc finger protein 48	ZNF48	>sp|Q96MX3|ZNF48_HUMAN Zinc finger protein 48 OS=Homo sapiens GN=ZNF48 PE=1 SV=2;>tr|A0A087WVT1|A0A087WVT1_HUMAN Zinc finger protein 48 OS=Homo sapiens GN=ZNF48 PE=1 SV=1	0	0	0	0	0	0	0	0	0	0	0	0	0	0	0	0
P19388;A0A0A0MQR7;A0A087WVZ9;A0A087WWX0;A0A087WVN5	P19388;A0A0A0MQR7;A0A087WVZ9;A0A087WWX0;A0A087WVN5	3;3;3;3;2	3;3;3;3;2	3;3;3;3;2	DNA-directed RNA polymerases I, II, and III subunit RPABC1	POLR2E	>sp|P19388|RPAB1_HUMAN DNA-directed RNA polymerases I, II, and III subunit RPABC1 OS=Homo sapiens GN=POLR2E PE=1 SV=4;>tr|A0A0A0MQR7|A0A0A0MQR7_HUMAN DNA-directed RNA polymerases I, II, and III subunit RPABC1 OS=Homo sapiens GN=POLR2E PE=1 SV=1;>tr|A0A087	0	0	0	0	0	0	0	0	0	0	0	0	0	0	0	0
Q06033;A0A087WW43	Q06033;A0A087WW43	7;7	1;1	1;1	Inter-alpha-trypsin inhibitor heavy chain H3	ITIH3	>sp|Q06033|ITIH3_HUMAN Inter-alpha-trypsin inhibitor heavy chain H3 OS=Homo sapiens GN=ITIH3 PE=1 SV=2;>tr|A0A087WW43|A0A087WW43_HUMAN Inter-alpha-trypsin inhibitor heavy chain H3 OS=Homo sapiens GN=ITIH3 PE=1 SV=1	0	0	0	0	0	0	0	0	0	0	0	0	0	0	0	0
A0A087X117;A0A0G2JN29;J3KN36;Q5JPE7;P69849;Q15155;A0A087WW46;A0A0G2JP90	A0A087X117;A0A0G2JN29;J3KN36;Q5JPE7;P69849;Q15155;A0A087WW46;A0A0G2JP90	5;5;5;5;5;5;5;5	5;5;5;5;5;5;5;5	5;5;5;5;5;5;5;5	Nodal modulator 2;Nodal modulator 3;Nodal modulator 1	NOMO2;NOMO3;NOMO1	>tr|A0A087X117|A0A087X117_HUMAN Nodal modulator 1 OS=Homo sapiens GN=NOMO1 PE=1 SV=1;>tr|A0A0G2JN29|A0A0G2JN29_HUMAN Nodal modulator 1 OS=Homo sapiens GN=NOMO1 PE=1 SV=1;>tr|J3KN36|J3KN36_HUMAN Nodal modulator 3 OS=Homo sapiens GN=NOMO3 PE=1 SV=1;>sp|Q5JP	0	0	5417100	0	0	0	0	0	0	0	863200	0	0	0	0	0
A0A087WWA5	A0A087WWA5	21	5	5			>tr|A0A087WWA5|A0A087WWA5_HUMAN Tenascin-X OS=Homo sapiens GN=TNXB PE=1 SV=1	0	0	0	0	0	0	0	0	0	0	0	0	0	0	0	0
P46100;A0A096LNW1;A0A096LNN3;A0A096LNL6;A0A087WWG0	P46100;A0A096LNW1;A0A096LNN3;A0A096LNL6;A0A087WWG0	1;1;1;1;1	1;1;1;1;1	1;1;1;1;1	Transcriptional regulator ATRX	ATRX	>sp|P46100|ATRX_HUMAN Transcriptional regulator ATRX OS=Homo sapiens GN=ATRX PE=1 SV=5;>tr|A0A096LNW1|A0A096LNW1_HUMAN Transcriptional regulator ATRX (Fragment) OS=Homo sapiens GN=ATRX PE=1 SV=1;>tr|A0A096LNN3|A0A096LNN3_HUMAN Transcriptional regulator AT	0	0	0	0	0	0	0	0	0	0	0	0	0	0	0	0
Q9GZZ1;E7EQ69;C9J5D1;A0A087WWJ2;B0AZT5;A0A0D9SF32;C9J5J3;C9JZU6;F8WCK0	Q9GZZ1;E7EQ69;C9J5D1;A0A087WWJ2;B0AZT5;A0A0D9SF32;C9J5J3	4;4;4;4;3;3;3;1;1	4;4;4;4;3;3;3;1;1	4;4;4;4;3;3;3;1;1	N-alpha-acetyltransferase 50	NAA50	>sp|Q9GZZ1|NAA50_HUMAN N-alpha-acetyltransferase 50 OS=Homo sapiens GN=NAA50 PE=1 SV=1;>tr|E7EQ69|E7EQ69_HUMAN N-alpha-acetyltransferase 50 OS=Homo sapiens GN=NAA50 PE=1 SV=1;>tr|C9J5D1|C9J5D1_HUMAN N-alpha-acetyltransferase 50 OS=Homo sapiens GN=NAA50 PE	0	0	0	188470	2144700	0	0	538860	0	0	0	0	0	0	0	0
Q96T37;A0A087WWP4	Q96T37;A0A087WWP4	4;4	4;4	4;4	Putative RNA-binding protein 15	RBM15	>sp|Q96T37|RBM15_HUMAN Putative RNA-binding protein 15 OS=Homo sapiens GN=RBM15 PE=1 SV=2;>tr|A0A087WWP4|A0A087WWP4_HUMAN Putative RNA-binding protein 15 OS=Homo sapiens GN=RBM15 PE=1 SV=1	0	0	0	0	0	0	3579900	0	0	0	0	0	0	0	0	0
Q8IWU6;A0A087WWR8	Q8IWU6;A0A087WWR8	1;1	1;1	1;1	Extracellular sulfatase Sulf-1	SULF1	>sp|Q8IWU6|SULF1_HUMAN Extracellular sulfatase Sulf-1 OS=Homo sapiens GN=SULF1 PE=1 SV=1;>tr|A0A087WWR8|A0A087WWR8_HUMAN Extracellular sulfatase Sulf-1 OS=Homo sapiens GN=SULF1 PE=1 SV=1	0	1166200	0	0	0	0	0	0	0	301070	0	0	0	0	0	0
Q96MZ0;A0A087X057;A0A087WWT8;Q5TE61;H0UIB3;H0Y6A7	Q96MZ0;A0A087X057;A0A087WWT8;Q5TE61;H0UIB3;H0Y6A7	2;2;2;2;2;2	2;2;2;2;2;2	2;2;2;2;2;2	Ganglioside-induced differentiation-associated protein 1-like 1	GDAP1L1	>sp|Q96MZ0|GD1L1_HUMAN Ganglioside-induced differentiation-associated protein 1-like 1 OS=Homo sapiens GN=GDAP1L1 PE=2 SV=2;>tr|A0A087X057|A0A087X057_HUMAN Ganglioside-induced differentiation-associated protein 1-like 1 OS=Homo sapiens GN=GDAP1L1 PE=1 SV=	0	0	0	0	0	0	0	473050	0	0	0	0	0	0	0	0
A0A087WWU8;D6R904	A0A087WWU8;D6R904	19;13	10;7	0;0		TPM3	>tr|A0A087WWU8|A0A087WWU8_HUMAN Tropomyosin alpha-3 chain OS=Homo sapiens GN=TPM3 PE=1 SV=1;>tr|D6R904|D6R904_HUMAN Tropomyosin alpha-3 chain OS=Homo sapiens GN=TPM3 PE=1 SV=1	0	0	5791300	938910	0	0	0	0	0	0	1050000	0	0	0	0	0
E9PGF5;A0A087WWW7;Q9HBL0;E9PF55;H0Y4U1;Q63HR2;F8VV64	E9PGF5;A0A087WWW7;Q9HBL0;E9PF55;H0Y4U1	10;10;9;9;7;1;1	10;10;9;9;7;1;1	9;9;8;8;6;0;0	Tensin-1	TNS1	>tr|E9PGF5|E9PGF5_HUMAN Tensin-1 OS=Homo sapiens GN=TNS1 PE=1 SV=1;>tr|A0A087WWW7|A0A087WWW7_HUMAN Tensin-1 OS=Homo sapiens GN=TNS1 PE=1 SV=1;>sp|Q9HBL0|TENS1_HUMAN Tensin-1 OS=Homo sapiens GN=TNS1 PE=1 SV=2;>tr|E9PF55|E9PF55_HUMAN Tensin-1 OS=Homo sapien	2098200	0	2007600	1575400	0	0	0	0	0	0	0	0	0	0	0	0
A0A087WWZ6;Q9NQV5;H3BSZ2;E9PJ09	A0A087WWZ6;Q9NQV5	3;2;1;1	3;2;1;1	3;2;1;1	PR domain-containing protein 11	PRDM11	>tr|A0A087WWZ6|A0A087WWZ6_HUMAN PR domain-containing protein 11 OS=Homo sapiens GN=PRDM11 PE=1 SV=1;>sp|Q9NQV5|PRD11_HUMAN PR domain-containing protein 11 OS=Homo sapiens GN=PRDM11 PE=1 SV=2	0	0	1013400	0	1063500	0	862380	0	0	0	0	0	0	0	233430	0
A0A087WX08;Q9UEY8	A0A087WX08;Q9UEY8	7;6	7;6	7;6	Gamma-adducin	ADD3	>tr|A0A087WX08|A0A087WX08_HUMAN Gamma-adducin OS=Homo sapiens GN=ADD3 PE=1 SV=1;>sp|Q9UEY8|ADDG_HUMAN Gamma-adducin OS=Homo sapiens GN=ADD3 PE=1 SV=1	1485700	0	4622600	1887000	3886300	0	2699800	1393900	398890	0	0	0	0	0	0	0
A0A087WX23;A0A087WUL4;Q86TG7;A0A087WXK2;B4DSP0;A0A087WZG9;A0A087WYS2	A0A087WX23;A0A087WUL4;Q86TG7;A0A087WXK2;B4DSP0	22;21;21;21;11;10;2	22;21;21;21;11;10;2	22;21;21;21;11;10;2	Retrotransposon-derived protein PEG10	PEG10;hCG_1642748	>tr|A0A087WX23|A0A087WX23_HUMAN Retrotransposon-derived protein PEG10 OS=Homo sapiens GN=PEG10 PE=1 SV=1;>tr|A0A087WUL4|A0A087WUL4_HUMAN Retrotransposon-derived protein PEG10 OS=Homo sapiens GN=PEG10 PE=1 SV=1;>sp|Q86TG7|PEG10_HUMAN Retrotransposon-derive	33322000	6418700	54877000	40697000	79423000	45581000	45495000	75543000	8395400	1713600	7048700	8647200	13165000	13987000	14686000	25766000
E7ESZ7;A0A087WXC5;O95299;H7C2X4;H7C2W5;C9J6X0;Q8N1B9	E7ESZ7;A0A087WXC5;O95299	6;6;6;2;2;1;1	6;6;6;2;2;1;1	4;4;4;0;0;1;1	NADH dehydrogenase [ubiquinone] 1 alpha subcomplex subunit 10, mitochondrial	NDUFA10	>tr|E7ESZ7|E7ESZ7_HUMAN NADH dehydrogenase [ubiquinone] 1 alpha subcomplex subunit 10, mitochondrial OS=Homo sapiens GN=NDUFA10 PE=1 SV=1;>tr|A0A087WXC5|A0A087WXC5_HUMAN NADH dehydrogenase [ubiquinone] 1 alpha subcomplex subunit 10, mitochondrial OS=Homo	0	0	0	0	9016800	1283000	814420	1914800	0	0	0	0	1240600	0	0	979490
A0A087WXF0;P51608;A0A087X1U4;A0A087WVW7;A0A0D9SFX7;C9JH89;A0A0D9SEX1	A0A087WXF0;P51608;A0A087X1U4	21;21;15;7;6;2;2	21;21;15;7;6;2;2	15;15;9;1;0;0;0	Methyl-CpG-binding protein 2	MECP2	>tr|A0A087WXF0|A0A087WXF0_HUMAN Methyl-CpG-binding protein 2 OS=Homo sapiens GN=MECP2 PE=1 SV=1;>sp|P51608|MECP2_HUMAN Methyl-CpG-binding protein 2 OS=Homo sapiens GN=MECP2 PE=1 SV=1;>tr|A0A087X1U4|A0A087X1U4_HUMAN Methyl-CpG-binding protein 2 OS=Homo sap	0	0	0	0	0	2565500	162540000	0	0	0	0	0	0	140900	47583000	0
A0A087WXF8;A0A0D9SEW3;Q9NP64;E7EPF0;A0A087WYV3;A0A087WXU5	A0A087WXF8;A0A0D9SEW3;Q9NP64;E7EPF0;A0A087WYV3;A0A087WXU5	2;2;2;2;2;1	2;2;2;2;2;1	2;2;2;2;2;1	Nucleolar protein of 40 kDa	ZCCHC17	>tr|A0A087WXF8|A0A087WXF8_HUMAN Nucleolar protein of 40 kDa OS=Homo sapiens GN=ZCCHC17 PE=1 SV=1;>tr|A0A0D9SEW3|A0A0D9SEW3_HUMAN Nucleolar protein of 40 kDa OS=Homo sapiens GN=ZCCHC17 PE=1 SV=1;>sp|Q9NP64|NO40_HUMAN Nucleolar protein of 40 kDa OS=Homo sap	0	0	0	0	0	0	0	1857600	0	0	0	0	0	0	0	736490
A0A0A6YYL6;P18621;J3KRX5;J3QQT2;A0A087WXM6;A0A0A0MRF8;J3QLC8;J3QS96;A0A087WWH0;J3KRB3;A0A087WY81;J3KSJ0	A0A0A6YYL6;P18621;J3KRX5;J3QQT2;A0A087WXM6;A0A0A0MRF8;J3QLC8;J3QS96;A0A087WWH0;J3KRB3;A0A087WY81	18;18;18;18;18;16;16;15;15;15;10;3	18;18;18;18;18;16;16;15;15;15;10;3	18;18;18;18;18;16;16;15;15;15;10;3	60S ribosomal protein L17	RPL17	>tr|A0A0A6YYL6|A0A0A6YYL6_HUMAN Protein RPL17-C18orf32 OS=Homo sapiens GN=RPL17-C18orf32 PE=3 SV=1;>sp|P18621|RL17_HUMAN 60S ribosomal protein L17 OS=Homo sapiens GN=RPL17 PE=1 SV=3;>tr|J3KRX5|J3KRX5_HUMAN 60S ribosomal protein L17 (Fragment) OS=Homo sapi	44754000	29800000	71404000	39802000	58188000	28855000	36457000	16447000	11146000	9618700	11373000	11374000	16077000	15875000	19177000	10758000
P18564;E9PEE8;A0A087WXP3	P18564;E9PEE8;A0A087WXP3	1;1;1	1;1;1	1;1;1	Integrin beta-6;Integrin beta	ITGB6	>sp|P18564|ITB6_HUMAN Integrin beta-6 OS=Homo sapiens GN=ITGB6 PE=1 SV=2;>tr|E9PEE8|E9PEE8_HUMAN Integrin beta OS=Homo sapiens GN=ITGB6 PE=1 SV=1;>tr|A0A087WXP3|A0A087WXP3_HUMAN Integrin beta OS=Homo sapiens GN=ITGB6 PE=1 SV=1	1926200	6542600	3677800	2731000	0	0	0	0	0	0	0	0	0	0	0	0
Q9H2P9;A0A087WXP7	Q9H2P9;A0A087WXP7	1;1	1;1	1;1	Diphthine synthase	DPH5	>sp|Q9H2P9|DPH5_HUMAN Diphthine methyl ester synthase OS=Homo sapiens GN=DPH5 PE=1 SV=2;>tr|A0A087WXP7|A0A087WXP7_HUMAN Diphthine methyl ester synthase OS=Homo sapiens GN=DPH5 PE=1 SV=1	0	0	0	0	0	0	0	0	0	0	0	0	0	0	0	0
O43681;A0A087WXS7;K7ERW9	O43681;A0A087WXS7	4;4;1	4;4;1	4;4;1	ATPase ASNA1	ASNA1	>sp|O43681|ASNA_HUMAN ATPase ASNA1 OS=Homo sapiens GN=ASNA1 PE=1 SV=2;>tr|A0A087WXS7|A0A087WXS7_HUMAN ATPase ASNA1 OS=Homo sapiens GN=ASNA1 PE=1 SV=1	2431300	0	3280500	1001000	12234000	3509100	4257600	3373300	774190	0	0	0	1895800	1959500	1330300	1125500
P05062;A0A087WXX2	P05062;A0A087WXX2	2;2	1;1	1;1	Fructose-bisphosphate aldolase B	ALDOB	>sp|P05062|ALDOB_HUMAN Fructose-bisphosphate aldolase B OS=Homo sapiens GN=ALDOB PE=1 SV=2;>tr|A0A087WXX2|A0A087WXX2_HUMAN Fructose-bisphosphate aldolase OS=Homo sapiens GN=ALDOB PE=1 SV=1	0	0	0	0	1081200	8959900	7592800	4885900	0	0	0	0	0	0	0	0
Q9Y5A9;A0A087WXZ3;S4R3V3;S4R3J8	Q9Y5A9;A0A087WXZ3	7;7;2;1	7;7;2;1	5;5;2;1	YTH domain family protein 2	YTHDF2	>sp|Q9Y5A9|YTHD2_HUMAN YTH domain-containing family protein 2 OS=Homo sapiens GN=YTHDF2 PE=1 SV=2;>tr|A0A087WXZ3|A0A087WXZ3_HUMAN YTH domain-containing family protein 2 OS=Homo sapiens GN=YTHDF2 PE=1 SV=1	369240	0	2130200	643130	3975800	935330	0	529700	0	0	0	378120	793040	578280	0	0
F8W6H6;F8WE88;Q9Y4I1;G3V394;A0A087WY00;E7ERV5;Q9NQX4;H0YMK3;O95317;Q9UES5;H0YM96;G3V3C9	F8W6H6;F8WE88;Q9Y4I1;G3V394;A0A087WY00	9;9;9;9;9;3;2;2;2;2;2;1	9;9;9;9;9;3;2;2;2;2;2;1	9;9;9;9;9;3;2;2;2;2;2;1	Unconventional myosin-Va	MYO5A	>tr|F8W6H6|F8W6H6_HUMAN Unconventional myosin-Va OS=Homo sapiens GN=MYO5A PE=1 SV=2;>tr|F8WE88|F8WE88_HUMAN Unconventional myosin-Va OS=Homo sapiens GN=MYO5A PE=1 SV=2;>sp|Q9Y4I1|MYO5A_HUMAN Unconventional myosin-Va OS=Homo sapiens GN=MYO5A PE=1 SV=2;>tr|	0	0	0	2204800	3740000	0	0	2026800	0	0	0	0	0	0	0	1219100
E5RFV3;A0A087WY03	E5RFV3;A0A087WY03	3;3	3;3	3;3		SREK1	>tr|E5RFV3|E5RFV3_HUMAN Splicing regulatory glutamine/lysine-rich protein 1 OS=Homo sapiens GN=SREK1 PE=1 SV=1;>tr|A0A087WY03|A0A087WY03_HUMAN Splicing regulatory glutamine/lysine-rich protein 1 OS=Homo sapiens GN=SREK1 PE=1 SV=1	1303300	0	2536200	1992600	7480300	2892500	3765900	4495400	0	0	0	0	1150600	1212900	1068100	0
A0A087WY08;Q9UPZ6	A0A087WY08;Q9UPZ6	1;1	1;1	1;1	Thrombospondin type-1 domain-containing protein 7A	THSD7A	>tr|A0A087WY08|A0A087WY08_HUMAN Thrombospondin type-1 domain-containing protein 7A OS=Homo sapiens GN=THSD7A PE=1 SV=1;>sp|Q9UPZ6|THS7A_HUMAN Thrombospondin type-1 domain-containing protein 7A OS=Homo sapiens GN=THSD7A PE=1 SV=4	0	0	0	0	0	0	0	0	0	0	0	0	0	0	0	0
O95409;A0A087WY47	O95409;A0A087WY47	2;2	2;2	2;2	Zinc finger protein ZIC 2	ZIC2	>sp|O95409|ZIC2_HUMAN Zinc finger protein ZIC 2 OS=Homo sapiens GN=ZIC2 PE=1 SV=2;>tr|A0A087WY47|A0A087WY47_HUMAN Zinc finger protein ZIC 2 OS=Homo sapiens GN=ZIC2 PE=1 SV=1	0	0	0	0	0	0	0	0	0	0	0	0	0	0	0	0
Q9NP79;A0A087WY55;Q5TGM0	Q9NP79;A0A087WY55;Q5TGM0	3;3;2	3;3;2	3;3;2	Vacuolar protein sorting-associated protein VTA1 homolog	VTA1	>sp|Q9NP79|VTA1_HUMAN Vacuolar protein sorting-associated protein VTA1 homolog OS=Homo sapiens GN=VTA1 PE=1 SV=1;>tr|A0A087WY55|A0A087WY55_HUMAN Chromosome 6 open reading frame 55, isoform CRA_b OS=Homo sapiens GN=VTA1 PE=1 SV=1;>tr|Q5TGM0|Q5TGM0_HUMAN Va	3727100	6672100	15465000	14541000	25313000	7397400	8784000	7039000	1380900	1807200	2228300	3575600	4959500	2946600	2562600	3139200
Q96CW1;A0A087WY71;E9PFW3;C9JJ47;C9JGT8;C9JTK4;C9JJD3;C9JPV8;H7C4C3	Q96CW1;A0A087WY71;E9PFW3;C9JJ47	15;15;14;9;6;5;5;4;3	15;15;14;9;6;5;5;4;3	15;15;14;9;6;5;5;4;3	AP-2 complex subunit mu	AP2M1	>sp|Q96CW1|AP2M1_HUMAN AP-2 complex subunit mu OS=Homo sapiens GN=AP2M1 PE=1 SV=2;>tr|A0A087WY71|A0A087WY71_HUMAN AP-2 complex subunit mu OS=Homo sapiens GN=AP2M1 PE=1 SV=1;>tr|E9PFW3|E9PFW3_HUMAN AP-2 complex subunit mu OS=Homo sapiens GN=AP2M1 PE=1 SV=1	5028700	5358900	17085000	6802500	14855000	5370200	757710	6519900	995400	1114800	1680200	1140100	1378400	1327200	0	1450100
A0A087WYG2;Q9UPT6;E9PFH7	A0A087WYG2;Q9UPT6;E9PFH7	4;4;4	4;4;4	3;3;3	C-Jun-amino-terminal kinase-interacting protein 3	MAPK8IP3	>tr|A0A087WYG2|A0A087WYG2_HUMAN C-Jun-amino-terminal kinase-interacting protein 3 OS=Homo sapiens GN=MAPK8IP3 PE=1 SV=1;>sp|Q9UPT6|JIP3_HUMAN C-Jun-amino-terminal kinase-interacting protein 3 OS=Homo sapiens GN=MAPK8IP3 PE=1 SV=3;>tr|E9PFH7|E9PFH7_HUMAN C	0	0	0	0	2685100	631770	0	1196400	0	0	0	0	0	0	0	0
A0A087WYJ0;Q9UGI6;A0A0A0MQW9	A0A087WYJ0;Q9UGI6;A0A0A0MQW9	1;1;1	1;1;1	1;1;1	Small conductance calcium-activated potassium channel protein 3	KCNN3	>tr|A0A087WYJ0|A0A087WYJ0_HUMAN Small conductance calcium-activated potassium channel protein 3 OS=Homo sapiens GN=KCNN3 PE=1 SV=1;>sp|Q9UGI6|KCNN3_HUMAN Small conductance calcium-activated potassium channel protein 3 OS=Homo sapiens GN=KCNN3 PE=2 SV=1;>t	0	0	0	0	207050	0	0	0	0	0	0	0	41718	0	0	0
B1AKJ5;O43847;A0A087WYK8;G3V1R5;H0Y5G9	B1AKJ5;O43847;A0A087WYK8;G3V1R5;H0Y5G9	1;1;1;1;1	1;1;1;1;1	1;1;1;1;1	Nardilysin	NRD1	>tr|B1AKJ5|B1AKJ5_HUMAN Nardilysin (N-arginine dibasic convertase), isoform CRA_d OS=Homo sapiens GN=NRDC PE=1 SV=1;>sp|O43847|NRDC_HUMAN Nardilysin OS=Homo sapiens GN=NRD1 PE=1 SV=2;>tr|A0A087WYK8|A0A087WYK8_HUMAN Protein NRDC OS=Homo sapiens GN=NRDC PE=	0	0	0	0	0	0	0	0	0	0	0	0	0	0	0	0
A0A087WYM3;Q8IXJ6;E7EWX6;A0A0A0MRF5;B5MCS1;C9JZQ0;F8WCF4;C9J3U7;C9JR33;F8WDM4;F8WF57	A0A087WYM3;Q8IXJ6;E7EWX6;A0A0A0MRF5;B5MCS1;C9JZQ0;F8WCF4;C9J3U7;C9JR33;F8WDM4;F8WF57	2;2;2;2;2;2;2;2;2;2;2	2;2;2;2;2;2;2;2;2;2;2	2;2;2;2;2;2;2;2;2;2;2	NAD-dependent deacetylase sirtuin-2	SIRT2	>tr|A0A087WYM3|A0A087WYM3_HUMAN NAD-dependent protein deacetylase sirtuin-2 OS=Homo sapiens GN=SIRT2 PE=1 SV=1;>sp|Q8IXJ6|SIR2_HUMAN NAD-dependent protein deacetylase sirtuin-2 OS=Homo sapiens GN=SIRT2 PE=1 SV=2;>tr|E7EWX6|E7EWX6_HUMAN NAD-dependent prote	0	0	1695300	954690	1696500	670560	0	0	0	0	0	0	0	248930	0	0
Q8IZQ5;A0A087WYP2;H0YE28	Q8IZQ5;A0A087WYP2;H0YE28	2;2;2	2;2;2	2;2;2	Selenoprotein H	SELH;C11orf31	>sp|Q8IZQ5|SELH_HUMAN Selenoprotein H OS=Homo sapiens GN=SELH PE=1 SV=2;>tr|A0A087WYP2|A0A087WYP2_HUMAN Selenoprotein H OS=Homo sapiens GN=C11orf31 PE=1 SV=1;>tr|H0YE28|H0YE28_HUMAN Selenoprotein H (Fragment) OS=Homo sapiens GN=C11orf31 PE=1 SV=1	0	0	0	0	1993600	0	1737100	0	0	0	0	0	0	0	470190	0
A0A087WYR3;O43399;A0A087WZ51	A0A087WYR3;O43399	3;3;1	3;3;1	3;3;1	Tumor protein D54	TPD52L2	>tr|A0A087WYR3|A0A087WYR3_HUMAN Tumor protein D54 OS=Homo sapiens GN=TPD52L2 PE=1 SV=1;>sp|O43399|TPD54_HUMAN Tumor protein D54 OS=Homo sapiens GN=TPD52L2 PE=1 SV=2	1570500	1501000	1027400	0	929050	651190	0	0	0	0	0	0	0	0	0	0
Q9Y5X1;A0A087WYU1	Q9Y5X1;A0A087WYU1	7;7	7;7	7;7	Sorting nexin-9	SNX9	>sp|Q9Y5X1|SNX9_HUMAN Sorting nexin-9 OS=Homo sapiens GN=SNX9 PE=1 SV=1;>tr|A0A087WYU1|A0A087WYU1_HUMAN Sorting nexin OS=Homo sapiens GN=SNX9 PE=1 SV=1	0	0	3222200	1573200	0	0	0	0	0	0	0	0	0	0	0	0
P35556;A0A087WYV8;D6RJI3;E9PHW4;A0A087WV40;D6REJ2	P35556;A0A087WYV8;D6RJI3	31;31;21;6;4;1	28;28;19;3;3;1	28;28;19;3;3;1	Fibrillin-2	FBN2	>sp|P35556|FBN2_HUMAN Fibrillin-2 OS=Homo sapiens GN=FBN2 PE=1 SV=3;>tr|A0A087WYV8|A0A087WYV8_HUMAN Fibrillin-2 OS=Homo sapiens GN=FBN2 PE=1 SV=1;>tr|D6RJI3|D6RJI3_HUMAN Fibrillin-2 OS=Homo sapiens GN=FBN2 PE=1 SV=1	0	0	0	0	0	0	0	0	0	0	0	0	0	0	0	0
P05997;A0A087WYX9	P05997;A0A087WYX9	1;1	1;1	1;1	Collagen alpha-2(V) chain	COL5A2	>sp|P05997|CO5A2_HUMAN Collagen alpha-2(V) chain OS=Homo sapiens GN=COL5A2 PE=1 SV=3;>tr|A0A087WYX9|A0A087WYX9_HUMAN Collagen alpha-2(V) chain OS=Homo sapiens GN=COL5A2 PE=1 SV=1	0	0	0	0	0	0	0	0	0	0	0	0	0	0	0	0
O75386;A0A087WYY4;F5H7B9;H0YG12;H0YFU8	O75386;A0A087WYY4;F5H7B9;H0YG12;H0YFU8	2;2;2;1;1	2;2;2;1;1	2;2;2;1;1	Tubby-related protein 3	TULP3	>sp|O75386|TULP3_HUMAN Tubby-related protein 3 OS=Homo sapiens GN=TULP3 PE=1 SV=2;>tr|A0A087WYY4|A0A087WYY4_HUMAN Tubby-like protein OS=Homo sapiens GN=TULP3 PE=1 SV=1;>tr|F5H7B9|F5H7B9_HUMAN Tubby-related protein 3 (Fragment) OS=Homo sapiens GN=TULP3 PE=	0	0	1913300	0	0	0	0	0	0	0	304880	0	0	0	0	0
Q13835;A0A087WYY6	Q13835;A0A087WYY6	1;1	1;1	1;1	Plakophilin-1	PKP1	>sp|Q13835|PKP1_HUMAN Plakophilin-1 OS=Homo sapiens GN=PKP1 PE=1 SV=2;>tr|A0A087WYY6|A0A087WYY6_HUMAN Plakophilin-1 OS=Homo sapiens GN=PKP1 PE=1 SV=1	0	0	0	0	0	0	0	0	0	0	0	0	0	0	0	0
E9PAU2;A0A087WZ13;Q8IY67;K7EKR9	E9PAU2;A0A087WZ13;Q8IY67	6;6;3;2	6;6;3;2	6;6;3;2	Ribonucleoprotein PTB-binding 1	RAVER1	>tr|E9PAU2|E9PAU2_HUMAN Ribonucleoprotein PTB-binding 1 OS=Homo sapiens GN=RAVER1 PE=1 SV=1;>tr|A0A087WZ13|A0A087WZ13_HUMAN Ribonucleoprotein PTB-binding 1 OS=Homo sapiens GN=RAVER1 PE=1 SV=1;>sp|Q8IY67|RAVR1_HUMAN Ribonucleoprotein PTB-binding 1 OS=Homo	0	0	0	0	6015600	2478900	3389200	777250	0	0	0	0	755620	891990	1235700	0
P40123;A0A087WZ15;A0A087X0J3;E9PDI2;B7Z385;F8WDB9;F8WEW0	P40123;A0A087WZ15;A0A087X0J3;E9PDI2;B7Z385	11;11;11;9;9;1;1	10;10;10;8;8;1;1	10;10;10;8;8;1;1	Adenylyl cyclase-associated protein 2;Adenylyl cyclase-associated protein	CAP2	>sp|P40123|CAP2_HUMAN Adenylyl cyclase-associated protein 2 OS=Homo sapiens GN=CAP2 PE=1 SV=1;>tr|A0A087WZ15|A0A087WZ15_HUMAN Adenylyl cyclase-associated protein OS=Homo sapiens GN=CAP2 PE=1 SV=1;>tr|A0A087X0J3|A0A087X0J3_HUMAN Adenylyl cyclase-associated	8703300	3384100	22379000	7511600	1786000	640160	0	0	2003100	1301100	3263200	0	0	0	0	0
A0A087WZ40;Q14244	A0A087WZ40;Q14244	1;1	1;1	1;1	Ensconsin	MAP7	>tr|A0A087WZ40|A0A087WZ40_HUMAN Ensconsin OS=Homo sapiens GN=MAP7 PE=1 SV=1;>sp|Q14244|MAP7_HUMAN Ensconsin OS=Homo sapiens GN=MAP7 PE=1 SV=1	0	0	0	0	0	0	0	0	0	0	0	0	0	0	0	0
A0A087WZH7;P29966	A0A087WZH7;P29966	12;11	12;11	12;11	Myristoylated alanine-rich C-kinase substrate	MARCKS	>tr|A0A087WZH7|A0A087WZH7_HUMAN Myristoylated alanine-rich C-kinase substrate OS=Homo sapiens GN=MARCKS PE=1 SV=1;>sp|P29966|MARCS_HUMAN Myristoylated alanine-rich C-kinase substrate OS=Homo sapiens GN=MARCKS PE=1 SV=4	25168000	18908000	42852000	28009000	40819000	64561000	35212000	31257000	7695800	6368600	6701600	8545800	8258400	20851000	8738900	9851800
B3KS98;O15372;A0A087WZK9;E5RJT0;E5RGU4;E5RFH0;E5RFW7;E5RH59;E5RHC7	B3KS98;O15372;A0A087WZK9	4;4;4;1;1;1;1;1;1	4;4;4;1;1;1;1;1;1	4;4;4;1;1;1;1;1;1	Eukaryotic translation initiation factor 3 subunit H	EIF3S3;EIF3H	>tr|B3KS98|B3KS98_HUMAN Eukaryotic translation initiation factor 3 subunit H OS=Homo sapiens GN=EIF3H PE=1 SV=1;>sp|O15372|EIF3H_HUMAN Eukaryotic translation initiation factor 3 subunit H OS=Homo sapiens GN=EIF3H PE=1 SV=1;>tr|A0A087WZK9|A0A087WZK9_HUMAN	0	0	0	0	0	0	1424200	0	0	0	0	0	0	0	0	0
A0A087WZN1;O43837;A0A087X2E5;A0A0D9SG66	A0A087WZN1;O43837;A0A087X2E5;A0A0D9SG66	1;1;1;1	1;1;1;1	1;1;1;1	Isocitrate dehydrogenase [NAD] subunit beta, mitochondrial	IDH3B	>tr|A0A087WZN1|A0A087WZN1_HUMAN Isocitrate dehydrogenase [NAD] subunit, mitochondrial OS=Homo sapiens GN=IDH3B PE=1 SV=1;>sp|O43837|IDH3B_HUMAN Isocitrate dehydrogenase [NAD] subunit beta, mitochondrial OS=Homo sapiens GN=IDH3B PE=1 SV=2;>tr|A0A087X2E5|A0	0	0	0	0	0	0	0	0	0	0	0	0	0	0	0	0
Q14112;A0A087WZP6;A0A0A0MTL9;H0YJV3	Q14112;A0A087WZP6;A0A0A0MTL9;H0YJV3	5;5;4;3	5;5;4;3	5;5;4;3	Nidogen-2	NID2	>sp|Q14112|NID2_HUMAN Nidogen-2 OS=Homo sapiens GN=NID2 PE=1 SV=3;>tr|A0A087WZP6|A0A087WZP6_HUMAN Nidogen-2 OS=Homo sapiens GN=NID2 PE=1 SV=1;>tr|A0A0A0MTL9|A0A0A0MTL9_HUMAN Nidogen-2 OS=Homo sapiens GN=NID2 PE=1 SV=1;>tr|H0YJV3|H0YJV3_HUMAN Nidogen-2 (Fr	0	0	2372200	3317900	0	0	0	0	0	0	0	0	0	0	0	0
X5DQS5;Q9BY67;A0A087WZR6;A0A0A0MTJ8;A0A087X1W8;A0A087WZW4;A0A087X105;A0A087X0T8	X5DQS5;Q9BY67;A0A087WZR6;A0A0A0MTJ8;A0A087X1W8;A0A087WZW4;A0A087X105;A0A087X0T8	1;1;1;1;1;1;1;1	1;1;1;1;1;1;1;1	1;1;1;1;1;1;1;1	Cell adhesion molecule 1	CADM1	>tr|X5DQS5|X5DQS5_HUMAN Cell adhesion molecule 1 (Fragment) OS=Homo sapiens GN=CADM1 PE=1 SV=1;>sp|Q9BY67|CADM1_HUMAN Cell adhesion molecule 1 OS=Homo sapiens GN=CADM1 PE=1 SV=2;>tr|A0A087WZR6|A0A087WZR6_HUMAN Cell adhesion molecule 1 OS=Homo sapiens GN=C	0	0	0	0	0	0	0	0	0	0	0	0	0	0	0	0
A0A087WZV1;D6RBZ0;D6RD18;D6R9P3;Q99729	A0A087WZV1;D6RBZ0;D6RD18;D6R9P3;Q99729	19;19;19;19;16	19;19;19;19;16	19;19;19;19;16	Heterogeneous nuclear ribonucleoprotein A/B	HNRNPAB	>tr|A0A087WZV1|A0A087WZV1_HUMAN Heterogeneous nuclear ribonucleoprotein A/B OS=Homo sapiens GN=HNRNPAB PE=1 SV=1;>tr|D6RBZ0|D6RBZ0_HUMAN Heterogeneous nuclear ribonucleoprotein A/B OS=Homo sapiens GN=HNRNPAB PE=1 SV=1;>tr|D6RD18|D6RD18_HUMAN Heterogeneous	23319000	15753000	24482000	23628000	29166000	9671500	40012000	15384000	6199300	4125500	5005200	5805800	6605400	4000200	9506800	7162000
A8MXH5;Q14031;F5H851;A0A087WZY5;F5H3Q5	A8MXH5;Q14031;F5H851;A0A087WZY5;F5H3Q5	1;1;1;1;1	1;1;1;1;1	1;1;1;1;1	Collagen alpha-6(IV) chain	COL4A6	>tr|A8MXH5|A8MXH5_HUMAN Collagen alpha-6(IV) chain OS=Homo sapiens GN=COL4A6 PE=1 SV=2;>sp|Q14031|CO4A6_HUMAN Collagen alpha-6(IV) chain OS=Homo sapiens GN=COL4A6 PE=1 SV=3;>tr|F5H851|F5H851_HUMAN Collagen alpha-6(IV) chain OS=Homo sapiens GN=COL4A6 PE=1	0	0	0	0	0	0	0	0	0	0	0	0	0	0	0	0
E9PES4;A0A087X011;J3KPF9;Q9Y496	E9PES4;A0A087X011;J3KPF9;Q9Y496	1;1;1;1	1;1;1;1	1;1;1;1	Kinesin-like protein KIF3A	KIF3A	>tr|E9PES4|E9PES4_HUMAN Kinesin-like protein OS=Homo sapiens GN=KIF3A PE=1 SV=1;>tr|A0A087X011|A0A087X011_HUMAN Kinesin-like protein OS=Homo sapiens GN=KIF3A PE=1 SV=1;>tr|J3KPF9|J3KPF9_HUMAN Kinesin-like protein OS=Homo sapiens GN=KIF3A PE=1 SV=1;>sp|Q9Y	0	0	0	0	0	0	0	0	0	0	0	0	0	0	0	0
P0DME0;A0A087X027;Q01105;A0A0C4DFV9	P0DME0;A0A087X027;Q01105;A0A0C4DFV9	3;3;3;3	3;3;3;3	3;3;3;3	Protein SET	SET	>sp|P0DME0|SETLP_HUMAN Protein SETSIP OS=Homo sapiens GN=SETSIP PE=1 SV=1;>tr|A0A087X027|A0A087X027_HUMAN Protein SETSIP OS=Homo sapiens GN=SETSIP PE=3 SV=1;>sp|Q01105|SET_HUMAN Protein SET OS=Homo sapiens GN=SET PE=1 SV=3;>tr|A0A0C4DFV9|A0A0C4DFV9_HUMAN	7240200	1414600	9594600	10842000	0	0	0	0	1818700	0	2014100	2653100	0	0	0	0
Q9Y4L1;A0A087X054;K7EQK2;A0A087WWI4;E9PJ21;J3KTF1;J3QL06;J3QLE9;J3QQH7;Q9BST8;A0A087WW13;A0A087X214	Q9Y4L1;A0A087X054;K7EQK2;A0A087WWI4;E9PJ21	27;27;18;18;18;7;6;4;4;4;2;2	27;27;18;18;18;7;6;4;4;4;2;2	27;27;18;18;18;7;6;4;4;4;2;2	Hypoxia up-regulated protein 1	HYOU1	>sp|Q9Y4L1|HYOU1_HUMAN Hypoxia up-regulated protein 1 OS=Homo sapiens GN=HYOU1 PE=1 SV=1;>tr|A0A087X054|A0A087X054_HUMAN Hypoxia up-regulated protein 1 OS=Homo sapiens GN=HYOU1 PE=1 SV=1;>tr|K7EQK2|K7EQK2_HUMAN Hypoxia up-regulated protein 1 OS=Homo sapie	12212000	19845000	30544000	13754000	21689000	11510000	5185400	2811100	2354200	3560100	3027100	3388600	3197500	3668900	1602000	1480900
Q15714;A0A087X0H8	Q15714;A0A087X0H8	1;1	1;1	1;1	TSC22 domain family protein 1	TSC22D1	>sp|Q15714|T22D1_HUMAN TSC22 domain family protein 1 OS=Homo sapiens GN=TSC22D1 PE=1 SV=3;>tr|A0A087X0H8|A0A087X0H8_HUMAN TSC22 domain family protein 1 OS=Homo sapiens GN=TSC22D1 PE=1 SV=1	0	0	0	0	0	0	0	0	0	0	0	0	0	0	0	0
A0A087X0H9;Q5T8P6;E2PSN0	A0A087X0H9;Q5T8P6;E2PSN0	2;2;1	2;2;1	2;2;1	RNA-binding protein 26	RBM26	>tr|A0A087X0H9|A0A087X0H9_HUMAN RNA-binding protein 26 OS=Homo sapiens GN=RBM26 PE=1 SV=1;>sp|Q5T8P6|RBM26_HUMAN RNA-binding protein 26 OS=Homo sapiens GN=RBM26 PE=1 SV=3;>tr|E2PSN0|E2PSN0_HUMAN RNA-binding protein 26 (Fragment) OS=Homo sapiens GN=RBM26 P	0	0	0	0	0	0	0	0	0	0	0	0	0	0	0	0
Q9Y376;A0A087X0K1	Q9Y376;A0A087X0K1	2;2	2;2	2;2	Calcium-binding protein 39	CAB39	>sp|Q9Y376|CAB39_HUMAN Calcium-binding protein 39 OS=Homo sapiens GN=CAB39 PE=1 SV=1;>tr|A0A087X0K1|A0A087X0K1_HUMAN Calcium-binding protein 39 OS=Homo sapiens GN=CAB39 PE=1 SV=1	0	0	0	0	2463900	1144900	1201200	1074600	0	0	0	0	496480	429150	317410	419450
G3V1L9;Q07157;G5E9E7;A0A087X0K9;H0YKB1;H0Y3R8	G3V1L9;Q07157;G5E9E7;A0A087X0K9	17;17;17;17;3;2	17;17;17;17;3;2	17;17;17;17;3;2	Tight junction protein ZO-1	TJP1	>tr|G3V1L9|G3V1L9_HUMAN Tight junction protein 1 (Zona occludens 1), isoform CRA_a OS=Homo sapiens GN=TJP1 PE=1 SV=1;>sp|Q07157|ZO1_HUMAN Tight junction protein ZO-1 OS=Homo sapiens GN=TJP1 PE=1 SV=3;>tr|G5E9E7|G5E9E7_HUMAN Tight junction protein 1 (Zona	0	0	1684900	1194400	6991500	1286300	7364200	0	0	0	0	0	0	0	0	0
P12109;A0A087X0S5	P12109;A0A087X0S5	22;22	22;22	22;22	Collagen alpha-1(VI) chain	COL6A1	>sp|P12109|CO6A1_HUMAN Collagen alpha-1(VI) chain OS=Homo sapiens GN=COL6A1 PE=1 SV=3;>tr|A0A087X0S5|A0A087X0S5_HUMAN Collagen alpha-1(VI) chain OS=Homo sapiens GN=COL6A1 PE=1 SV=1	15992000	21674000	35327000	22462000	1698800	0	0	0	5183500	5861300	5454000	6262400	0	0	0	0
A0A087X0T7;A6NEF3;H0YKK7;A0A0M3HER8;A0A0J9YW09;A6NI86;A0A0G2JM30;A0A0G2JNH6;A6NEY3;A0A087X1J3;J3KQ80;A6NEM1;REV__Q96HY6;REV__A0A0A0MRX2;Q8TB68;D6RFJ4	A0A087X0T7;A6NEF3;H0YKK7;A0A0M3HER8;A0A0J9YW09;A6NI86;A0A0G2JM30;A0A0G2JNH6;A6NEY3;A0A087X1J3;J3KQ80;A6NEM1;REV__Q96HY6;REV__A0A0A0MRX2;Q8TB68;D6RFJ4	2;1;1;1;1;1;1;1;1;1;1;1;1;1;1;1	2;1;1;1;1;1;1;1;1;1;1;1;1;1;1;1	2;1;1;1;1;1;1;1;1;1;1;1;1;1;1;1	Putative golgin subfamily A member 6-like protein 4;Putative golgin subfamily A member 6-like protein 10;Putative golgin subfamily A member 6-like protein 3;Golgin subfamily A member 6-like protein 9;Proline-rich protein 7	GOLGA6L4;GOLGA6L10;GOLGA6L3;GOLGA6L9;PRR7	>tr|A0A087X0T7|A0A087X0T7_HUMAN Golgin subfamily A member 6-like protein 10 OS=Homo sapiens GN=GOLGA6L10 PE=4 SV=2;>sp|A6NEF3|GG6L4_HUMAN Golgin subfamily A member 6-like protein 4 OS=Homo sapiens GN=GOLGA6L4 PE=3 SV=3;>sp|H0YKK7|GG6LS_HUMAN Putative golg	0	0	0	0	0	0	0	0	0	0	0	0	0	0	0	0
Q9Y2S0;A0A087X0U2;Q7Z776	Q9Y2S0;A0A087X0U2;Q7Z776	1;1;1	1;1;1	1;1;1	DNA-directed RNA polymerases I and III subunit RPAC2	POLR1D	>sp|Q9Y2S0|RPAC2_HUMAN DNA-directed RNA polymerases I and III subunit RPAC2 OS=Homo sapiens GN=POLR1D PE=1 SV=1;>tr|A0A087X0U2|A0A087X0U2_HUMAN DNA-directed RNA polymerases I and III subunit RPAC2 OS=Homo sapiens GN=POLR1D PE=1 SV=1;>tr|Q7Z776|Q7Z776_HUMA	0	0	0	0	0	0	0	0	0	0	0	0	0	0	0	0
P49753;A0A087WT95;A0A087X0W7;Q86TX2;G3V4F2	P49753;A0A087WT95;A0A087X0W7;Q86TX2;G3V4F2	6;6;6;6;6	6;6;6;6;6	6;6;6;6;6	Acyl-coenzyme A thioesterase 2, mitochondrial;Acyl-coenzyme A thioesterase 1	ACOT2;ACOT1	>sp|P49753|ACOT2_HUMAN Acyl-coenzyme A thioesterase 2, mitochondrial OS=Homo sapiens GN=ACOT2 PE=1 SV=6;>tr|A0A087WT95|A0A087WT95_HUMAN Acyl-coenzyme A thioesterase 2, mitochondrial OS=Homo sapiens GN=ACOT2 PE=1 SV=1;>tr|A0A087X0W7|A0A087X0W7_HUMAN Acyl-c	8038100	0	16950000	3151500	0	0	0	0	1603300	0	2640300	1441600	0	0	0	0
A0A087X0X3;P52272;M0R019;M0R2T0;M0R0N3;M0QYQ7;M0R2I7;M0R0Y6;M0QY96	A0A087X0X3;P52272	56;56;26;24;20;17;17;9;6	56;56;26;24;20;17;17;9;6	29;29;22;20;17;16;4;9;4	Heterogeneous nuclear ribonucleoprotein M	HNRNPM	>tr|A0A087X0X3|A0A087X0X3_HUMAN Heterogeneous nuclear ribonucleoprotein M OS=Homo sapiens GN=HNRNPM PE=1 SV=1;>sp|P52272|HNRPM_HUMAN Heterogeneous nuclear ribonucleoprotein M OS=Homo sapiens GN=HNRNPM PE=1 SV=3	54067000	33087000	61773000	38577000	71408000	21537000	304450000	34539000	15978000	13826000	14960000	14685000	20160000	10809000	83338000	20628000
Q92599;F8W8I8;A6NFQ9;A6NMH6;A0A087X142	Q92599;F8W8I8;A6NFQ9;A6NMH6;A0A087X142	6;6;6;6;6	2;2;2;2;2	2;2;2;2;2	Septin-8	2008-09-01	>sp|Q92599|SEPT8_HUMAN Septin-8 OS=Homo sapiens GN=SEPT8 PE=1 SV=4;>tr|F8W8I8|F8W8I8_HUMAN Septin-8 OS=Homo sapiens GN=SEPT8 PE=1 SV=1;>tr|A6NFQ9|A6NFQ9_HUMAN Septin-8 OS=Homo sapiens GN=SEPT8 PE=1 SV=1;>tr|A6NMH6|A6NMH6_HUMAN Septin-8 OS=Homo sapiens GN=	2395200	0	6511300	3496200	0	0	0	0	0	0	1050800	903140	0	0	0	0
F5H211;P54252;G3V3R7;A0A087X1A8;A0A0A0MS38;D3VVH9;G3V4U9;C9JQV6;A0A087WXY4;G3V328;G3V2G1;E9PJN5;G3V3T6;G3V526;G3V2G2;S4R399;G3V5H3;G3V4F4;G3V4F5;G3V3S5;G3V390;G3V4B1;D6R9I5;D3VVP3;G3V3A6;G3V3T0	F5H211;P54252;G3V3R7;A0A087X1A8;A0A0A0MS38;D3VVH9;G3V4U9;C9JQV6;A0A087WXY4;G3V328;G3V2G1;E9PJN5;G3V3T6;G3V526;G3V2G2;S4R399	8;8;8;8;8;8;8;7;7;7;7;7;6;6;6;4;2;2;2;2;2;2;2;2;2;1	8;8;8;8;8;8;8;7;7;7;7;7;6;6;6;4;2;2;2;2;2;2;2;2;2;1	8;8;8;8;8;8;8;7;7;7;7;7;6;6;6;4;2;2;2;2;2;2;2;2;2;1	Ataxin-3	ATXN3	>tr|F5H211|F5H211_HUMAN Ataxin-3 OS=Homo sapiens GN=ATXN3 PE=1 SV=2;>sp|P54252|ATX3_HUMAN Ataxin-3 OS=Homo sapiens GN=ATXN3 PE=1 SV=4;>tr|G3V3R7|G3V3R7_HUMAN Ataxin-3 (Fragment) OS=Homo sapiens GN=ATXN3 PE=1 SV=1;>tr|A0A087X1A8|A0A087X1A8_HUMAN Ataxin-3 O	0	0	0	0	0	0	0	0	0	0	0	0	0	0	0	0
Q16718;H7BYD0;A0A087X1G1;A0A087WXR5;C9IZN5;F8WAS3	Q16718;H7BYD0;A0A087X1G1;A0A087WXR5	3;3;3;2;1;1	3;3;3;2;1;1	3;3;3;2;1;1	NADH dehydrogenase [ubiquinone] 1 alpha subcomplex subunit 5	NDUFA5	>sp|Q16718|NDUA5_HUMAN NADH dehydrogenase [ubiquinone] 1 alpha subcomplex subunit 5 OS=Homo sapiens GN=NDUFA5 PE=1 SV=3;>tr|H7BYD0|H7BYD0_HUMAN NADH dehydrogenase [ubiquinone] 1 alpha subcomplex subunit 5 (Fragment) OS=Homo sapiens GN=NDUFA5 PE=1 SV=1;>tr	902900	0	1630000	754220	2767000	1932400	709260	0	0	0	0	0	544360	706360	0	0
A0A0B4J1S4;A0A087X1G7;O60613;A0A0J9YX89	A0A0B4J1S4;A0A087X1G7;O60613;A0A0J9YX89	2;2;2;1	2;2;2;1	2;2;2;1	15 kDa selenoprotein	2015-09-01	>tr|A0A0B4J1S4|A0A0B4J1S4_HUMAN 15 kDa selenoprotein OS=Homo sapiens GN=SEP15 PE=1 SV=1;>tr|A0A087X1G7|A0A087X1G7_HUMAN 15 kDa selenoprotein OS=Homo sapiens GN=SEP15 PE=1 SV=1;>sp|O60613|SEP15_HUMAN 15 kDa selenoprotein OS=Homo sapiens GN=SEP15 PE=1 SV=3;	5124400	9234500	10419000	6361100	1880400	737900	841630	732920	0	2387900	1723700	1599800	0	0	0	0
P22352;A0A087X1J7	P22352;A0A087X1J7	1;1	1;1	1;1	Glutathione peroxidase 3	GPX3	>sp|P22352|GPX3_HUMAN Glutathione peroxidase 3 OS=Homo sapiens GN=GPX3 PE=1 SV=2;>tr|A0A087X1J7|A0A087X1J7_HUMAN Glutathione peroxidase OS=Homo sapiens GN=GPX3 PE=1 SV=1	0	0	0	0	0	0	0	0	0	0	0	0	0	0	0	0
O75608;E5RGR0;A0A087X1K9;B4DP64;E5RI35;E5RJ48	O75608;E5RGR0;A0A087X1K9;B4DP64	3;3;3;2;1;1	3;3;3;2;1;1	3;3;3;2;1;1	Acyl-protein thioesterase 1	LYPLA1	>sp|O75608|LYPA1_HUMAN Acyl-protein thioesterase 1 OS=Homo sapiens GN=LYPLA1 PE=1 SV=1;>tr|E5RGR0|E5RGR0_HUMAN Acyl-protein thioesterase 1 (Fragment) OS=Homo sapiens GN=LYPLA1 PE=1 SV=1;>tr|A0A087X1K9|A0A087X1K9_HUMAN Acyl-protein thioesterase 1 OS=Homo s	0	0	0	0	3697700	900490	0	0	0	0	0	0	843690	0	0	0
Q03701;A0A087X1N2;C9J9W7	Q03701;A0A087X1N2;C9J9W7	5;5;3	5;5;3	5;5;3	CCAAT/enhancer-binding protein zeta	CEBPZ	>sp|Q03701|CEBPZ_HUMAN CCAAT/enhancer-binding protein zeta OS=Homo sapiens GN=CEBPZ PE=1 SV=3;>tr|A0A087X1N2|A0A087X1N2_HUMAN CCAAT/enhancer-binding protein zeta OS=Homo sapiens GN=CEBPZ PE=1 SV=1;>tr|C9J9W7|C9J9W7_HUMAN CCAAT/enhancer-binding protein zet	0	0	0	0	0	0	739810	0	0	0	0	0	0	0	0	0
Q9H9Q2;J3KQ34;A0A087X1P5;J3QT73;J3KQ41;J3QT95	Q9H9Q2;J3KQ34;A0A087X1P5;J3QT73;J3KQ41;J3QT95	2;2;2;2;1;1	2;2;2;2;1;1	2;2;2;2;1;1	COP9 signalosome complex subunit 7b	COPS7B	>sp|Q9H9Q2|CSN7B_HUMAN COP9 signalosome complex subunit 7b OS=Homo sapiens GN=COPS7B PE=1 SV=1;>tr|J3KQ34|J3KQ34_HUMAN COP9 signalosome complex subunit 7b OS=Homo sapiens GN=COPS7B PE=1 SV=1;>tr|A0A087X1P5|A0A087X1P5_HUMAN COP9 signalosome complex subunit	0	0	0	0	0	1401700	0	0	0	0	0	0	0	520330	0	0
E9PRY8;A0A087X1X7;E9PQR8;E9PRL0;E9PN71;E9PN56;E9PJV8;E9PPY1;E9PNC8;E9PKH7	E9PRY8;A0A087X1X7	14;14;1;1;1;1;1;1;1;1	1;1;1;1;1;1;1;1;1;1	1;1;1;1;1;1;1;1;1;1		EEF1D	>tr|E9PRY8|E9PRY8_HUMAN Elongation factor 1-delta OS=Homo sapiens GN=EEF1D PE=1 SV=1;>tr|A0A087X1X7|A0A087X1X7_HUMAN Elongation factor 1-delta OS=Homo sapiens GN=EEF1D PE=1 SV=1	0	0	0	0	0	0	0	0	0	0	0	0	0	0	0	0
A0A087X1Z3;Q9UL46;H0YM70	A0A087X1Z3;Q9UL46;H0YM70	2;2;1	2;2;1	2;2;1	Proteasome activator complex subunit 2	PSME2	>tr|A0A087X1Z3|A0A087X1Z3_HUMAN Proteasome activator complex subunit 2 OS=Homo sapiens GN=PSME2 PE=1 SV=1;>sp|Q9UL46|PSME2_HUMAN Proteasome activator complex subunit 2 OS=Homo sapiens GN=PSME2 PE=1 SV=4;>tr|H0YM70|H0YM70_HUMAN Proteasome activator complex	0	0	0	0	0	999880	0	0	0	0	0	0	0	371180	0	0
A0A087X211;Q8TCG1;F8WAX6;F8WF26	A0A087X211;Q8TCG1;F8WAX6;F8WF26	2;2;1;1	2;2;1;1	2;2;1;1	Protein CIP2A	KIAA1524	>tr|A0A087X211|A0A087X211_HUMAN Protein CIP2A OS=Homo sapiens GN=KIAA1524 PE=1 SV=1;>sp|Q8TCG1|CIP2A_HUMAN Protein CIP2A OS=Homo sapiens GN=KIAA1524 PE=1 SV=2;>tr|F8WAX6|F8WAX6_HUMAN Protein CIP2A OS=Homo sapiens GN=KIAA1524 PE=1 SV=1;>tr|F8WF26|F8WF26_HU	0	0	0	0	0	0	0	0	0	0	0	0	0	0	0	0
P63010;A0A087X253;A0A087WZQ6;A0A087WU93;A0A087WYD1;K7ERB2;K7EN71;K7EJX1;K7EKZ5;A0A087WXS3	P63010;A0A087X253	16;16;6;6;6;3;3;2;1;1	16;16;6;6;6;3;3;2;1;1	11;11;3;3;3;1;1;0;0;0	AP-2 complex subunit beta	AP2B1	>sp|P63010|AP2B1_HUMAN AP-2 complex subunit beta OS=Homo sapiens GN=AP2B1 PE=1 SV=1;>tr|A0A087X253|A0A087X253_HUMAN AP-2 complex subunit beta OS=Homo sapiens GN=AP2B1 PE=1 SV=1	21021000	11081000	43487000	15756000	32696000	14474000	9650000	14644000	4813000	3467600	4988400	4167500	6541800	4347400	3335100	5333000
A0A087X279;P09913	A0A087X279;P09913	1;1	1;1	1;1	Interferon-induced protein with tetratricopeptide repeats 2	IFIT2	>tr|A0A087X279|A0A087X279_HUMAN Interferon-induced protein with tetratricopeptide repeats 2 OS=Homo sapiens GN=IFIT2 PE=1 SV=1;>sp|P09913|IFIT2_HUMAN Interferon-induced protein with tetratricopeptide repeats 2 OS=Homo sapiens GN=IFIT2 PE=1 SV=1	0	0	0	0	557080	0	0	0	0	0	0	0	112240	0	0	0
O75914;A0A087X294;B1AKS5	O75914;A0A087X294	10;10;4	6;6;1	5;5;1	Serine/threonine-protein kinase PAK 3	PAK3	>sp|O75914|PAK3_HUMAN Serine/threonine-protein kinase PAK 3 OS=Homo sapiens GN=PAK3 PE=1 SV=2;>tr|A0A087X294|A0A087X294_HUMAN Non-specific serine/threonine protein kinase OS=Homo sapiens GN=PAK3 PE=1 SV=1	0	0	0	0	0	0	0	1964800	0	0	0	0	0	0	0	0
O60271;A0A087X2D8;D6RHI8	O60271;A0A087X2D8;D6RHI8	3;3;2	2;2;2	2;2;2	C-Jun-amino-terminal kinase-interacting protein 4	SPAG9	>sp|O60271|JIP4_HUMAN C-Jun-amino-terminal kinase-interacting protein 4 OS=Homo sapiens GN=SPAG9 PE=1 SV=4;>tr|A0A087X2D8|A0A087X2D8_HUMAN C-Jun-amino-terminal kinase-interacting protein 4 OS=Homo sapiens GN=SPAG9 PE=1 SV=1;>tr|D6RHI8|D6RHI8_HUMAN C-Jun-a	0	0	0	0	1322400	847890	1052000	0	0	0	0	0	0	0	0	0
A0A087X2H1;Q9ULT8;H0YJP0;G3V4V5;H0YJD4;A0A087WVU6;H0YJ72	A0A087X2H1;Q9ULT8;H0YJP0	32;32;17;13;11;7;2	32;32;17;13;11;7;2	32;32;17;13;11;7;2	E3 ubiquitin-protein ligase HECTD1	HECTD1	>tr|A0A087X2H1|A0A087X2H1_HUMAN E3 ubiquitin-protein ligase HECTD1 OS=Homo sapiens GN=HECTD1 PE=1 SV=1;>sp|Q9ULT8|HECD1_HUMAN E3 ubiquitin-protein ligase HECTD1 OS=Homo sapiens GN=HECTD1 PE=1 SV=3;>tr|H0YJP0|H0YJP0_HUMAN E3 ubiquitin-protein ligase HECTD1	12391000	10652000	26230000	13196000	4943900	1638000	1139800	24184000	2505200	2433400	3139000	2471400	1090000	948910	0	7922600
A0A087X2I1;P62333;H0YJC0;H0YJS8;H0YJT1;H0YJE9;H0YJX2;H0YJY8;H0YJD2	A0A087X2I1;P62333;H0YJC0	34;34;20;13;8;7;7;2;2	34;34;20;13;8;7;7;2;2	34;34;20;13;8;7;7;2;2	26S protease regulatory subunit 10B	PSMC6	>tr|A0A087X2I1|A0A087X2I1_HUMAN 26S protease regulatory subunit 10B OS=Homo sapiens GN=PSMC6 PE=1 SV=1;>sp|P62333|PRS10_HUMAN 26S protease regulatory subunit 10B OS=Homo sapiens GN=PSMC6 PE=1 SV=1;>tr|H0YJC0|H0YJC0_HUMAN 26S protease regulatory subunit 10	57037000	29700000	135110000	76153000	76310000	27161000	31510000	28948000	17647000	12319000	21495000	19943000	23461000	18343000	15364000	20374000
Q9Y508;A0A096LP02;A0A096LNV3	Q9Y508;A0A096LP02;A0A096LNV3	2;2;2	2;2;2	2;2;2	RING finger protein 114	RNF114	>sp|Q9Y508|RN114_HUMAN E3 ubiquitin-protein ligase RNF114 OS=Homo sapiens GN=RNF114 PE=1 SV=1;>tr|A0A096LP02|A0A096LP02_HUMAN E3 ubiquitin-protein ligase RNF114 OS=Homo sapiens GN=RNF114 PE=1 SV=1;>tr|A0A096LNV3|A0A096LNV3_HUMAN E3 ubiquitin-protein ligas	0	0	0	0	0	0	0	0	0	0	0	0	0	0	0	0
A8K070;Q13098;A0A096LPJ3;A0A096LP07;C9JFE4;J3KRJ4;J3KSA5;J3QLT0;J3KTB0;J3QS88;J3QQX0	A8K070;Q13098;A0A096LPJ3;A0A096LP07;C9JFE4;J3KRJ4;J3KSA5;J3QLT0;J3KTB0;J3QS88;J3QQX0	2;2;2;2;2;1;1;1;1;1;1	2;2;2;2;2;1;1;1;1;1;1	2;2;2;2;2;1;1;1;1;1;1	COP9 signalosome complex subunit 1	GPS1	>tr|A8K070|A8K070_HUMAN COP9 signalosome complex subunit 1 OS=Homo sapiens GN=GPS1 PE=1 SV=1;>sp|Q13098|CSN1_HUMAN COP9 signalosome complex subunit 1 OS=Homo sapiens GN=GPS1 PE=1 SV=4;>tr|A0A096LPJ3|A0A096LPJ3_HUMAN COP9 signalosome complex subunit 1 OS=H	1052200	1205400	1198300	1116600	3799800	838210	1937700	1127700	0	0	0	0	765600	0	0	0
A0A096LP25;Q6ZSR9;A0A096LNZ0	A0A096LP25;Q6ZSR9;A0A096LNZ0	3;3;2	3;3;2	3;3;2	Uncharacterized protein FLJ45252		>tr|A0A096LP25|A0A096LP25_HUMAN AP2-associated protein kinase 1 (Fragment) OS=Homo sapiens GN=AAK1 PE=1 SV=1;>sp|Q6ZSR9|YJ005_HUMAN Uncharacterized protein FLJ45252 OS=Homo sapiens PE=2 SV=2;>tr|A0A096LNZ0|A0A096LNZ0_HUMAN AP2-associated protein kinase 1	0	0	0	0	569690	475860	0	0	0	0	0	0	114780	0	0	0
C9J2H1;Q86UX2;A0A096LP62;G5E9D8;H7C5A6	C9J2H1;Q86UX2;A0A096LP62;G5E9D8	7;7;7;7;1	7;7;7;7;1	7;7;7;7;1	Inter-alpha-trypsin inhibitor heavy chain H5	ITIH5	>tr|C9J2H1|C9J2H1_HUMAN Inter-alpha-trypsin inhibitor heavy chain H5 OS=Homo sapiens GN=ITIH5 PE=1 SV=2;>sp|Q86UX2|ITIH5_HUMAN Inter-alpha-trypsin inhibitor heavy chain H5 OS=Homo sapiens GN=ITIH5 PE=2 SV=2;>tr|A0A096LP62|A0A096LP62_HUMAN Inter-alpha-tryp	0	0	0	0	0	0	0	0	0	0	0	0	0	0	0	0
A0A096LPE2;P35542	A0A096LPE2;P35542	1;1	1;1	1;1	Serum amyloid A-4 protein	SAA4	>tr|A0A096LPE2|A0A096LPE2_HUMAN Protein SAA2-SAA4 OS=Homo sapiens GN=SAA2-SAA4 PE=4 SV=1;>sp|P35542|SAA4_HUMAN Serum amyloid A-4 protein OS=Homo sapiens GN=SAA4 PE=1 SV=2	0	0	0	0	0	0	0	0	0	0	0	0	0	0	0	0
A0A096LPI6;A0A0B4J2D5;P30042;H7C1F6;A0A0B4J2H4;A0A096LNH5;H7C2G3;A0A096LP12;F2Z2Q0;A0A096LP73;A0A096LNJ1	A0A096LPI6;A0A0B4J2D5;P30042;H7C1F6;A0A0B4J2H4;A0A096LNH5;H7C2G3;A0A096LP12;F2Z2Q0;A0A096LP73	9;8;8;7;7;7;6;5;5;5;4	9;8;8;7;7;7;6;5;5;5;4	8;8;8;7;7;7;6;5;5;5;4	ES1 protein homolog, mitochondrial	C21orf33	>tr|A0A096LPI6|A0A096LPI6_HUMAN Uncharacterized protein (Fragment) OS=Homo sapiens PE=4 SV=2;>tr|A0A0B4J2D5|A0A0B4J2D5_HUMAN Protein LOC102724023 OS=Homo sapiens GN=LOC102724023 PE=1 SV=1;>sp|P30042|ES1_HUMAN ES1 protein homolog, mitochondrial OS=Homo sap	15510000	8027500	21473000	13625000	27273000	13131000	4639900	3787000	2870700	1985400	2881300	3531900	3857300	4190600	2465000	2035700
A0A0A0MQS2;Q8N2M8;F5H0Q6;K7EM61	A0A0A0MQS2;Q8N2M8;F5H0Q6	3;3;2;1	3;3;2;1	3;3;2;1	CLK4-associating serine/arginine rich protein	CLASRP	>tr|A0A0A0MQS2|A0A0A0MQS2_HUMAN CLK4-associating serine/arginine-rich protein OS=Homo sapiens GN=CLASRP PE=1 SV=1;>sp|Q8N2M8|CLASR_HUMAN CLK4-associating serine/arginine rich protein OS=Homo sapiens GN=CLASRP PE=1 SV=4;>tr|F5H0Q6|F5H0Q6_HUMAN CLK4-associa	0	0	0	0	0	0	0	0	0	0	0	0	0	0	0	0
Q9BV38;A0A0A0MQU0;K7EIR0;U3KQC1;K7EML4;K7EKX5;A0A087X237	Q9BV38;A0A0A0MQU0;K7EIR0;U3KQC1;K7EML4	4;4;4;4;2;1;1	4;4;4;4;2;1;1	4;4;4;4;2;1;1	WD repeat-containing protein 18	WDR18	>sp|Q9BV38|WDR18_HUMAN WD repeat-containing protein 18 OS=Homo sapiens GN=WDR18 PE=1 SV=2;>tr|A0A0A0MQU0|A0A0A0MQU0_HUMAN WD repeat-containing protein 18 (Fragment) OS=Homo sapiens GN=WDR18 PE=1 SV=1;>tr|K7EIR0|K7EIR0_HUMAN WD repeat-containing protein 18	0	0	0	0	1240600	0	0	1153100	0	0	0	0	0	0	0	475100
Q27J81;A0A0A0MQU1	Q27J81;A0A0A0MQU1	2;2	2;2	2;2	Inverted formin-2	INF2	>sp|Q27J81|INF2_HUMAN Inverted formin-2 OS=Homo sapiens GN=INF2 PE=1 SV=2;>tr|A0A0A0MQU1|A0A0A0MQU1_HUMAN Inverted formin-2 (Fragment) OS=Homo sapiens GN=INF2 PE=1 SV=1	0	0	0	0	0	241100	0	0	0	0	0	0	0	0	0	0
A0A0A0MQU6;Q9H2E6;H0Y8V9;B3KU01;E9PDV9	A0A0A0MQU6;Q9H2E6;H0Y8V9;B3KU01;E9PDV9	8;8;6;5;4	8;8;6;5;4	8;8;6;5;4	Semaphorin-6A	SEMA6A	>tr|A0A0A0MQU6|A0A0A0MQU6_HUMAN Sema domain, transmembrane domain (TM), and cytoplasmic domain, (Semaphorin) 6A, isoform CRA_d OS=Homo sapiens GN=SEMA6A PE=1 SV=1;>sp|Q9H2E6|SEM6A_HUMAN Semaphorin-6A OS=Homo sapiens GN=SEMA6A PE=1 SV=2;>tr|H0Y8V9|H0Y8V9_H	0	0	0	0	0	0	0	0	0	0	0	0	0	0	0	0
A0A0A0MR39;A0A0A0MQW0;Q9P2K5;A0A087WUT0;H0YN19;A0A0C4DGV1;H0YKS1;A0A087WWC8	A0A0A0MR39;A0A0A0MQW0;Q9P2K5;A0A087WUT0	17;17;16;14;7;7;4;4	17;17;16;14;7;7;4;4	17;17;16;14;7;7;4;4	Myelin expression factor 2	MYEF2	>tr|A0A0A0MR39|A0A0A0MR39_HUMAN Myelin expression factor 2 OS=Homo sapiens GN=MYEF2 PE=1 SV=1;>tr|A0A0A0MQW0|A0A0A0MQW0_HUMAN Myelin expression factor 2 OS=Homo sapiens GN=MYEF2 PE=1 SV=1;>sp|Q9P2K5|MYEF2_HUMAN Myelin expression factor 2 OS=Homo sapiens G	0	0	0	0	6714700	0	54436000	2645500	0	0	0	0	987870	0	16086000	1188000
A0A0A0MQX8;Q9NR56;C9JP00;Q5VZF2;Q86VM6;H7C4T5;O95205;C9J4T8	A0A0A0MQX8;Q9NR56;C9JP00;Q5VZF2;Q86VM6;H7C4T5;O95205;C9J4T8	3;3;3;2;2;2;2;2	3;3;3;2;2;2;2;2	1;1;1;0;0;0;0;0	Muscleblind-like protein 1;Muscleblind-like protein 2	MBNL1;MBNL2;MBLL	>tr|A0A0A0MQX8|A0A0A0MQX8_HUMAN Muscleblind-like protein 1 OS=Homo sapiens GN=MBNL1 PE=1 SV=1;>sp|Q9NR56|MBNL1_HUMAN Muscleblind-like protein 1 OS=Homo sapiens GN=MBNL1 PE=1 SV=2;>tr|C9JP00|C9JP00_HUMAN Muscleblind-like protein 1 OS=Homo sapiens GN=MBNL1	1338100	1326700	2379900	946640	0	0	0	0	0	0	379230	0	0	0	0	0
O95478;A0A0A0MQZ6;H0YAI9	O95478;A0A0A0MQZ6;H0YAI9	2;2;1	2;2;1	2;2;1	Ribosome biogenesis protein NSA2 homolog	NSA2	>sp|O95478|NSA2_HUMAN Ribosome biogenesis protein NSA2 homolog OS=Homo sapiens GN=NSA2 PE=1 SV=1;>tr|A0A0A0MQZ6|A0A0A0MQZ6_HUMAN Ribosome biogenesis protein NSA2 homolog OS=Homo sapiens GN=NSA2 PE=1 SV=1;>tr|H0YAI9|H0YAI9_HUMAN Ribosome biogenesis protein	0	0	0	0	0	0	0	0	0	0	0	0	0	0	0	0
P45880;A0A0A0MR02;Q5JSD1;Q5JSD2;A2A3S1	P45880;A0A0A0MR02;Q5JSD1;Q5JSD2	9;9;5;5;2	9;9;5;5;2	9;9;5;5;2	Voltage-dependent anion-selective channel protein 2	VDAC2	>sp|P45880|VDAC2_HUMAN Voltage-dependent anion-selective channel protein 2 OS=Homo sapiens GN=VDAC2 PE=1 SV=2;>tr|A0A0A0MR02|A0A0A0MR02_HUMAN Voltage-dependent anion-selective channel protein 2 (Fragment) OS=Homo sapiens GN=VDAC2 PE=1 SV=1;>tr|Q5JSD1|Q5JS	38751000	34689000	61337000	35491000	47658000	22324000	15333000	24341000	8548300	8000700	8022900	7782700	7994600	8138600	4023000	8501500
Q13619;A0A0A0MR50	Q13619;A0A0A0MR50	1;1	1;1	1;1	Cullin-4A	CUL4A	>sp|Q13619|CUL4A_HUMAN Cullin-4A OS=Homo sapiens GN=CUL4A PE=1 SV=3;>tr|A0A0A0MR50|A0A0A0MR50_HUMAN Cullin-4A OS=Homo sapiens GN=CUL4A PE=1 SV=1	0	0	1389600	0	910500	0	0	0	0	0	0	0	183450	0	0	0
Q9BUJ2;B7Z4B8;A0A0A0MRA5;M0R3F1;M0QYZ0;M0R0K8;M0QZV6;M0QYI8;M0R203;M0QYM5	Q9BUJ2;B7Z4B8;A0A0A0MRA5;M0R3F1;M0QYZ0	24;24;24;19;15;7;6;5;5;3	24;24;24;19;15;7;6;5;5;3	24;24;24;19;15;7;6;5;5;3	Heterogeneous nuclear ribonucleoprotein U-like protein 1	HNRNPUL1	>sp|Q9BUJ2|HNRL1_HUMAN Heterogeneous nuclear ribonucleoprotein U-like protein 1 OS=Homo sapiens GN=HNRNPUL1 PE=1 SV=2;>tr|B7Z4B8|B7Z4B8_HUMAN Heterogeneous nuclear ribonucleoprotein U-like protein 1 OS=Homo sapiens GN=HNRNPUL1 PE=1 SV=1;>tr|A0A0A0MRA5|A0A	40563000	46622000	96709000	64143000	46669000	28491000	30927000	40032000	10232000	9696100	14918000	13322000	7869200	11415000	8951700	13877000
Q9Y2J2;A0A0A0MRA8;A8K968;A0A0J9YY18;A0A0J9YW31;B2RB02;A0A0J9YW26;A0A0J9YWS4;A0A0J9YWE1;A0A0J9YWN0;J3KT37;J3QS55;J3QR33;J3QKK4;J3KRD1;J3QKY2;J3QLU5;J3KS70;J3QRQ6;J3QS83	Q9Y2J2;A0A0A0MRA8;A8K968;A0A0J9YY18	18;18;16;11;8;7;4;3;3;3;3;2;2;2;2;2;2;2;2;1	18;18;16;11;8;7;4;3;3;3;3;2;2;2;2;2;2;2;2;1	17;17;15;11;8;6;4;3;3;3;2;2;2;2;2;2;2;2;2;1	Band 4.1-like protein 3	EPB41L3	>sp|Q9Y2J2|E41L3_HUMAN Band 4.1-like protein 3 OS=Homo sapiens GN=EPB41L3 PE=1 SV=2;>tr|A0A0A0MRA8|A0A0A0MRA8_HUMAN Band 4.1-like protein 3 OS=Homo sapiens GN=EPB41L3 PE=1 SV=1;>tr|A8K968|A8K968_HUMAN Band 4.1-like protein 3 OS=Homo sapiens GN=EPB41L3 PE=	2744200	21900000	8070600	3317000	42021000	6879900	13234000	35503000	1130600	5902700	1587500	1356400	6800100	3181000	3486500	12058000
O94967;A0A0A0MRE6	O94967;A0A0A0MRE6	2;2	2;2	2;2	WD repeat-containing protein 47	WDR47	>sp|O94967|WDR47_HUMAN WD repeat-containing protein 47 OS=Homo sapiens GN=WDR47 PE=1 SV=1;>tr|A0A0A0MRE6|A0A0A0MRE6_HUMAN WD repeat-containing protein 47 OS=Homo sapiens GN=WDR47 PE=1 SV=1	0	0	0	0	585020	0	0	0	0	0	0	0	117870	0	0	0
P52564;K7EIW3;A0A0A0MRF7	P52564;K7EIW3;A0A0A0MRF7	1;1;1	1;1;1	1;1;1	Dual specificity mitogen-activated protein kinase kinase 6	MAP2K6	>sp|P52564|MP2K6_HUMAN Dual specificity mitogen-activated protein kinase kinase 6 OS=Homo sapiens GN=MAP2K6 PE=1 SV=1;>tr|K7EIW3|K7EIW3_HUMAN Dual-specificity mitogen-activated protein kinase kinase 6 (Fragment) OS=Homo sapiens GN=MAP2K6 PE=1 SV=1;>tr|A0A	0	0	0	0	0	0	0	0	0	0	0	0	0	0	0	0
P05067;E9PG40;A0A0A0MRG2;H7C0V9;H7C2L2	P05067;E9PG40;A0A0A0MRG2;H7C0V9	4;4;4;4;1	4;4;4;4;1	4;4;4;4;1	Amyloid beta A4 protein;N-APP;Soluble APP-alpha;Soluble APP-beta;C99;Beta-amyloid protein 42;Beta-amyloid protein 40;C83;P3(42);P3(40);C80;Gamma-secretase C-terminal fragment 59;Gamma-secretase C-terminal fragment 57;Gamma-secretase C-terminal fragment 50	APP	>sp|P05067|A4_HUMAN Amyloid beta A4 protein OS=Homo sapiens GN=APP PE=1 SV=3;>tr|E9PG40|E9PG40_HUMAN Amyloid beta A4 protein OS=Homo sapiens GN=APP PE=1 SV=1;>tr|A0A0A0MRG2|A0A0A0MRG2_HUMAN Amyloid beta A4 protein OS=Homo sapiens GN=APP PE=1 SV=1;>tr|H7C0	0	0	0	0	11339000	1515700	2772800	7326100	0	0	0	0	2273700	0	0	2154300
A0A0A0MRI2;Q9UNH7;G3V5X9	A0A0A0MRI2;Q9UNH7	4;4;1	4;4;1	4;4;1	Sorting nexin-6	SNX6	>tr|A0A0A0MRI2|A0A0A0MRI2_HUMAN Sorting nexin 6, isoform CRA_b OS=Homo sapiens GN=SNX6 PE=1 SV=1;>sp|Q9UNH7|SNX6_HUMAN Sorting nexin-6 OS=Homo sapiens GN=SNX6 PE=1 SV=1	0	0	2720100	0	2503900	817840	741240	0	0	0	0	0	0	0	0	0
P45379;A0A0A0MRJ4;A0A0A0MRJ5;E7EPW4;Q7Z554;E7EPN8	P45379;A0A0A0MRJ4;A0A0A0MRJ5;E7EPW4;Q7Z554	4;4;4;4;4;1	4;4;4;4;4;1	4;4;4;4;4;1	Troponin T, cardiac muscle	TNNT2;HNTN1	>sp|P45379|TNNT2_HUMAN Troponin T, cardiac muscle OS=Homo sapiens GN=TNNT2 PE=1 SV=3;>tr|A0A0A0MRJ4|A0A0A0MRJ4_HUMAN Troponin T, cardiac muscle OS=Homo sapiens GN=TNNT2 PE=1 SV=1;>tr|A0A0A0MRJ5|A0A0A0MRJ5_HUMAN Troponin T, cardiac muscle OS=Homo sapiens G	6650600	0	12302000	1755800	0	0	0	0	2020600	0	1725300	0	0	0	0	0
H7BY58;A0A0A0MRJ6;P22061;F6S8N6;F8WAX2;F8WAV5;F8WDT3;C9J0F2	H7BY58;A0A0A0MRJ6;P22061;F6S8N6	6;6;6;5;1;1;1;1	6;6;6;5;1;1;1;1	6;6;6;5;1;1;1;1	Protein-L-isoaspartate(D-aspartate) O-methyltransferase	PCMT1	>tr|H7BY58|H7BY58_HUMAN Protein-L-isoaspartate O-methyltransferase OS=Homo sapiens GN=PCMT1 PE=1 SV=1;>tr|A0A0A0MRJ6|A0A0A0MRJ6_HUMAN Protein-L-isoaspartate O-methyltransferase OS=Homo sapiens GN=PCMT1 PE=1 SV=1;>sp|P22061|PIMT_HUMAN Protein-L-isoaspartat	0	0	0	1356600	0	0	0	0	0	0	0	0	0	0	0	0
O14639;A0A0A0MRL6;F8W8M4;J3QSX6;F6XFR5;H0Y7N6	O14639;A0A0A0MRL6;F8W8M4;J3QSX6;F6XFR5;H0Y7N6	2;2;2;2;2;2	2;2;2;2;2;2	2;2;2;2;2;2	Actin-binding LIM protein 1	ABLIM1	>sp|O14639|ABLM1_HUMAN Actin-binding LIM protein 1 OS=Homo sapiens GN=ABLIM1 PE=1 SV=3;>tr|A0A0A0MRL6|A0A0A0MRL6_HUMAN Actin-binding LIM protein 1 OS=Homo sapiens GN=ABLIM1 PE=1 SV=1;>tr|F8W8M4|F8W8M4_HUMAN Actin-binding LIM protein 1 OS=Homo sapiens GN=A	0	0	0	0	0	0	2442200	0	0	0	0	0	0	0	661060	0
A0A0A0MRM8	A0A0A0MRM8	9	9	2			>tr|A0A0A0MRM8|A0A0A0MRM8_HUMAN Unconventional myosin-VI OS=Homo sapiens GN=MYO6 PE=1 SV=1	0	0	0	0	8380600	2449400	1635200	1369800	0	0	0	0	832350	915660	0	557910
A0A0A0MRM9	A0A0A0MRM9	36	36	1			>tr|A0A0A0MRM9|A0A0A0MRM9_HUMAN Nucleolar and coiled-body phosphoprotein 1 (Fragment) OS=Homo sapiens GN=NOLC1 PE=1 SV=1	0	0	0	0	0	0	46931000	0	0	0	0	0	0	0	11547000	0
Q8IWC1;A0A0A0MRP0	Q8IWC1;A0A0A0MRP0	1;1	1;1	1;1	MAP7 domain-containing protein 3	MAP7D3	>sp|Q8IWC1|MA7D3_HUMAN MAP7 domain-containing protein 3 OS=Homo sapiens GN=MAP7D3 PE=1 SV=2;>tr|A0A0A0MRP0|A0A0A0MRP0_HUMAN MAP7 domain-containing protein 3 (Fragment) OS=Homo sapiens GN=MAP7D3 PE=1 SV=1	0	0	0	0	0	0	0	0	0	0	0	0	0	0	0	0
B7ZLQ5;A0A0A0MRP6;P28370	B7ZLQ5;A0A0A0MRP6;P28370	9;9;9	2;2;2	2;2;2	Probable global transcription activator SNF2L1	SMARCA1	>tr|B7ZLQ5|B7ZLQ5_HUMAN Probable global transcription activator SNF2L1 OS=Homo sapiens GN=SMARCA1 PE=1 SV=1;>tr|A0A0A0MRP6|A0A0A0MRP6_HUMAN Probable global transcription activator SNF2L1 OS=Homo sapiens GN=SMARCA1 PE=1 SV=1;>sp|P28370|SMCA1_HUMAN Probable	0	0	0	0	1259200	816240	0	0	0	0	0	0	0	0	0	0
Q9BXM9;F8W946;A0A0A0MRS5;A0A0C4DG97;C9JD05;Q8N450	Q9BXM9;F8W946;A0A0A0MRS5;A0A0C4DG97;C9JD05;Q8N450	2;2;2;2;2;1	2;2;2;2;2;1	2;2;2;2;2;1	FSD1-like protein	FSD1L	>sp|Q9BXM9|FSD1L_HUMAN FSD1-like protein OS=Homo sapiens GN=FSD1L PE=1 SV=2;>tr|F8W946|F8W946_HUMAN FSD1-like protein OS=Homo sapiens GN=FSD1L PE=1 SV=1;>tr|A0A0A0MRS5|A0A0A0MRS5_HUMAN FSD1-like protein OS=Homo sapiens GN=FSD1L PE=1 SV=1;>tr|A0A0C4DG97|A0	0	0	0	0	2584100	0	0	0	0	0	0	0	0	0	0	0
Q8IZP0;A0A0A0MRT6;B6VEX4	Q8IZP0;A0A0A0MRT6;B6VEX4	4;4;4	4;4;4	3;3;3	Abl interactor 1	ABI1	>sp|Q8IZP0|ABI1_HUMAN Abl interactor 1 OS=Homo sapiens GN=ABI1 PE=1 SV=4;>tr|A0A0A0MRT6|A0A0A0MRT6_HUMAN Abl interactor 1 OS=Homo sapiens GN=ABI1 PE=1 SV=1;>tr|B6VEX4|B6VEX4_HUMAN Abl interactor 1 OS=Homo sapiens GN=ABI1 PE=1 SV=1	0	0	1863700	0	6889600	2599200	5809500	1303800	0	0	0	0	1099600	0	0	0
A0A0A0MRV0;Q9P2E9;A0A087WVV2;F8W7S5;A0A087WU26;A2A2S5;V9GY78;Q8N4C6;C9J066;E9PN67;H9KV85;H0YDJ4	A0A0A0MRV0;Q9P2E9;A0A087WVV2;F8W7S5	49;49;45;39;17;4;4;1;1;1;1;1	49;49;45;39;17;4;4;1;1;1;1;1	49;49;45;39;17;4;4;1;1;1;1;1	Ribosome-binding protein 1	RRBP1	>tr|A0A0A0MRV0|A0A0A0MRV0_HUMAN Ribosome-binding protein 1 OS=Homo sapiens GN=RRBP1 PE=1 SV=1;>sp|Q9P2E9|RRBP1_HUMAN Ribosome-binding protein 1 OS=Homo sapiens GN=RRBP1 PE=1 SV=4;>tr|A0A087WVV2|A0A087WVV2_HUMAN Ribosome-binding protein 1 OS=Homo sapiens G	41306000	45338000	72098000	36793000	0	0	2816400	0	10303000	11470000	9586600	10060000	0	0	438540	0
A0A0A0MT35;J3KPF5;J3KPF6;Q8TBF2;J3KRV9;A0A0A0MRV4;J3QKK8	A0A0A0MT35;J3KPF5;J3KPF6;Q8TBF2;J3KRV9;A0A0A0MRV4;J3QKK8	1;1;1;1;1;1;1	1;1;1;1;1;1;1	1;1;1;1;1;1;1	Prostamide/prostaglandin F synthase	FAM213B	>tr|A0A0A0MT35|A0A0A0MT35_HUMAN Prostamide/prostaglandin F synthase OS=Homo sapiens GN=FAM213B PE=1 SV=1;>tr|J3KPF5|J3KPF5_HUMAN Prostamide/prostaglandin F synthase OS=Homo sapiens GN=FAM213B PE=1 SV=1;>tr|J3KPF6|J3KPF6_HUMAN Prostamide/prostaglandin F sy	0	0	0	0	0	0	0	412800	0	0	0	0	0	0	0	163660
A0A0A0MRX1;Q12926;C9JB16	A0A0A0MRX1;Q12926	6;6;2	5;5;2	1;1;1	ELAV-like protein 2	ELAVL2	>tr|A0A0A0MRX1|A0A0A0MRX1_HUMAN ELAV-like protein OS=Homo sapiens GN=ELAVL2 PE=1 SV=1;>sp|Q12926|ELAV2_HUMAN ELAV-like protein 2 OS=Homo sapiens GN=ELAVL2 PE=1 SV=2	0	0	0	0	1278800	0	830460	2580900	0	0	0	0	0	0	0	0
Q5VW26;Q5VW30;Q5VW27;A0A0A0MRX8;O00712;Q5W0Y9;A0A087WXP2;U3KPY9;P08651;S4R308	Q5VW26;Q5VW30;Q5VW27;A0A0A0MRX8;O00712;Q5W0Y9;A0A087WXP2;U3KPY9	3;3;3;3;3;2;2;2;1;1	2;2;2;2;2;1;1;1;0;0	2;2;2;2;2;1;1;1;0;0	Nuclear factor 1;Nuclear factor 1 B-type	NFIB	>tr|Q5VW26|Q5VW26_HUMAN Nuclear factor 1 OS=Homo sapiens GN=NFIB PE=1 SV=1;>tr|Q5VW30|Q5VW30_HUMAN Nuclear factor 1 OS=Homo sapiens GN=NFIB PE=1 SV=1;>tr|Q5VW27|Q5VW27_HUMAN Nuclear factor 1 OS=Homo sapiens GN=NFIB PE=1 SV=1;>tr|A0A0A0MRX8|A0A0A0MRX8_HUMA	0	0	2699300	786320	1888600	0	0	0	0	0	0	0	380520	0	0	0
Q9BWM7;A0A0A0MS41;S4R3N9	Q9BWM7;A0A0A0MS41;S4R3N9	5;5;4	5;5;4	5;5;4	Sideroflexin-3	SFXN3	>sp|Q9BWM7|SFXN3_HUMAN Sideroflexin-3 OS=Homo sapiens GN=SFXN3 PE=1 SV=2;>tr|A0A0A0MS41|A0A0A0MS41_HUMAN Sideroflexin OS=Homo sapiens GN=SFXN3 PE=1 SV=1;>tr|S4R3N9|S4R3N9_HUMAN Sideroflexin-3 OS=Homo sapiens GN=SFXN3 PE=1 SV=1	4283000	4255400	5128900	1741600	11661000	884230	4797900	2172100	1223600	1982900	1021000	0	1653400	0	1111900	0
P06396;A0A0A0MT01;A0A0A0MS51;Q5T0I0;A0A0U1RQL8;Q5T0I1;REV__F8W8F9;REV__Q6TDU7;REV__H0YJM7;Q5T0H8	P06396;A0A0A0MT01;A0A0A0MS51	30;30;30;6;5;5;1;1;1;1	30;30;30;6;5;5;1;1;1;1	13;13;13;1;0;0;1;1;1;0	Gelsolin	GSN	>sp|P06396|GELS_HUMAN Gelsolin OS=Homo sapiens GN=GSN PE=1 SV=1;>tr|A0A0A0MT01|A0A0A0MT01_HUMAN Gelsolin OS=Homo sapiens GN=GSN PE=1 SV=1;>tr|A0A0A0MS51|A0A0A0MS51_HUMAN Gelsolin OS=Homo sapiens GN=GSN PE=1 SV=1	99097000	62059000	137750000	93262000	160500000	87830000	115130000	16880000	19945000	13690000	19089000	20245000	28530000	30145000	26039000	7644200
A0A0A0MT11;Q13555;A0A0A0MS52;Q5SWX3;Q8WU40;H7BXS4;H0Y6G2;E7EQE4;E9PBE8;D6RFJ0;E7ETC9;E7ERS6;D6RHX9	A0A0A0MT11;Q13555;A0A0A0MS52;Q5SWX3;Q8WU40;H7BXS4	7;7;7;7;5;4;3;2;2;2;1;1;1	1;1;1;1;0;0;0;0;0;0;0;0;0	1;1;1;1;0;0;0;0;0;0;0;0;0	Calcium/calmodulin-dependent protein kinase type II subunit gamma	CAMK2G	>tr|A0A0A0MT11|A0A0A0MT11_HUMAN Calcium/calmodulin-dependent protein kinase type II subunit gamma OS=Homo sapiens GN=CAMK2G PE=1 SV=1;>sp|Q13555|KCC2G_HUMAN Calcium/calmodulin-dependent protein kinase type II subunit gamma OS=Homo sapiens GN=CAMK2G PE=1 S	0	0	0	0	0	0	966100	0	0	0	0	0	0	0	261500	0
A0A0A0MS54;P22694;B1APG3;B1APF9;B1APF8;B1APG2;B1APG0;B1APG1;B1APF7;A0A087WVC4;P22612	A0A0A0MS54;P22694;B1APG3;B1APF9;B1APF8;B1APG2;B1APG0;B1APG1;B1APF7;A0A087WVC4	6;6;5;5;5;5;5;5;5;4;1	2;2;2;2;2;2;2;2;2;1;0	2;2;2;2;2;2;2;2;2;1;0	cAMP-dependent protein kinase catalytic subunit beta	PRKACB	>tr|A0A0A0MS54|A0A0A0MS54_HUMAN cAMP-dependent protein kinase catalytic subunit beta OS=Homo sapiens GN=PRKACB PE=1 SV=1;>sp|P22694|KAPCB_HUMAN cAMP-dependent protein kinase catalytic subunit beta OS=Homo sapiens GN=PRKACB PE=1 SV=2;>tr|B1APG3|B1APG3_HUMA	0	0	0	0	681550	488570	0	1432800	0	0	0	0	0	0	0	568050
Q6ZRS2;A0A0C4DFX4;A0A0A0MS59;A0A087X0E3	Q6ZRS2;A0A0C4DFX4;A0A0A0MS59;A0A087X0E3	2;2;2;1	2;2;2;1	2;2;2;1	Helicase SRCAP	SRCAP	>sp|Q6ZRS2|SRCAP_HUMAN Helicase SRCAP OS=Homo sapiens GN=SRCAP PE=1 SV=3;>tr|A0A0C4DFX4|A0A0C4DFX4_HUMAN Uncharacterized protein (Fragment) OS=Homo sapiens PE=4 SV=1;>tr|A0A0A0MS59|A0A0A0MS59_HUMAN Helicase SRCAP OS=Homo sapiens GN=SRCAP PE=1 SV=1;>tr|A0A	0	0	0	0	0	0	0	0	0	0	0	0	0	0	0	0
A0A0A0MS69;Q14123	A0A0A0MS69;Q14123	1;1	1;1	1;1	Calcium/calmodulin-dependent 3,5-cyclic nucleotide phosphodiesterase 1C	PDE1C	>tr|A0A0A0MS69|A0A0A0MS69_HUMAN Calcium/calmodulin-dependent 3,5-cyclic nucleotide phosphodiesterase 1C OS=Homo sapiens GN=PDE1C PE=1 SV=1;>sp|Q14123|PDE1C_HUMAN Calcium/calmodulin-dependent 3,5-cyclic nucleotide phosphodiesterase 1C OS=Homo sapiens GN	0	0	0	0	1751500	0	0	0	0	0	0	0	352890	0	0	0
Q9UIS9;A0A0A0MS90;K7EPZ6;K7EMA9;K7EN65	Q9UIS9;A0A0A0MS90;K7EPZ6;K7EMA9;K7EN65	1;1;1;1;1	1;1;1;1;1	1;1;1;1;1	Methyl-CpG-binding domain protein 1	MBD1	>sp|Q9UIS9|MBD1_HUMAN Methyl-CpG-binding domain protein 1 OS=Homo sapiens GN=MBD1 PE=1 SV=2;>tr|A0A0A0MS90|A0A0A0MS90_HUMAN Methyl-CpG-binding domain protein 1 OS=Homo sapiens GN=MBD1 PE=1 SV=1;>tr|K7EPZ6|K7EPZ6_HUMAN Methyl-CpG-binding domain protein 1 (	0	0	0	0	0	0	0	0	0	0	0	0	0	0	0	0
Q9P273;A0A0A0MSD6	Q9P273;A0A0A0MSD6	4;4	4;4	4;4	Teneurin-3	ODZ3	>sp|Q9P273|TEN3_HUMAN Teneurin-3 OS=Homo sapiens GN=TENM3 PE=2 SV=3;>tr|A0A0A0MSD6|A0A0A0MSD6_HUMAN Teneurin-3 OS=Homo sapiens GN=TENM3 PE=1 SV=1	3506800	5778800	5634500	2553300	0	0	0	0	0	1491800	0	0	0	0	0	0
A0A0A0MSE2;E9PF18;Q16836	A0A0A0MSE2;E9PF18;Q16836	7;7;7	7;7;7	7;7;7	Hydroxyacyl-coenzyme A dehydrogenase, mitochondrial	HADH	>tr|A0A0A0MSE2|A0A0A0MSE2_HUMAN Hydroxyacyl-coenzyme A dehydrogenase, mitochondrial OS=Homo sapiens GN=HADH PE=1 SV=1;>tr|E9PF18|E9PF18_HUMAN Hydroxyacyl-coenzyme A dehydrogenase, mitochondrial OS=Homo sapiens GN=HADH PE=1 SV=1;>sp|Q16836|HCDH_HUMAN Hydro	10943000	0	12180000	845450	2838600	4238900	1338400	4580000	1647800	0	1856500	0	1095400	1875100	0	1612800
A0A0A0MSG2;J3KNW4;Q14192	A0A0A0MSG2;J3KNW4;Q14192	9;9;9	9;9;9	9;9;9	Four and a half LIM domains protein 2	FHL2	>tr|A0A0A0MSG2|A0A0A0MSG2_HUMAN Four and a half LIM domains protein 2 OS=Homo sapiens GN=FHL2 PE=1 SV=1;>tr|J3KNW4|J3KNW4_HUMAN Four and a half LIM domains protein 2 OS=Homo sapiens GN=FHL2 PE=1 SV=1;>sp|Q14192|FHL2_HUMAN Four and a half LIM domains prote	0	0	0	0	0	0	0	0	0	0	0	0	0	0	0	0
Q8IXK0;A0A0A0MSI2	Q8IXK0;A0A0A0MSI2	1;1	1;1	1;1	Polyhomeotic-like protein 2	PHC2	>sp|Q8IXK0|PHC2_HUMAN Polyhomeotic-like protein 2 OS=Homo sapiens GN=PHC2 PE=1 SV=1;>tr|A0A0A0MSI2|A0A0A0MSI2_HUMAN Polyhomeotic-like protein 2 OS=Homo sapiens GN=PHC2 PE=1 SV=1	0	0	0	0	0	0	0	0	0	0	0	0	0	0	0	0
Q86XP3;A0A0A0MSJ0;J3KRE3	Q86XP3;A0A0A0MSJ0	7;7;1	7;7;1	7;7;1	ATP-dependent RNA helicase DDX42	DDX42	>sp|Q86XP3|DDX42_HUMAN ATP-dependent RNA helicase DDX42 OS=Homo sapiens GN=DDX42 PE=1 SV=1;>tr|A0A0A0MSJ0|A0A0A0MSJ0_HUMAN ATP-dependent RNA helicase DDX42 OS=Homo sapiens GN=DDX42 PE=1 SV=1	179130	0	10442000	753120	0	992850	1798900	0	0	0	1389400	0	0	0	0	0
Q96P48;E7EU13;A0A0A0MSJ2	Q96P48;E7EU13;A0A0A0MSJ2	1;1;1	1;1;1	1;1;1	Arf-GAP with Rho-GAP domain, ANK repeat and PH domain-containing protein 1	ARAP1	>sp|Q96P48|ARAP1_HUMAN Arf-GAP with Rho-GAP domain, ANK repeat and PH domain-containing protein 1 OS=Homo sapiens GN=ARAP1 PE=1 SV=3;>tr|E7EU13|E7EU13_HUMAN Arf-GAP with Rho-GAP domain, ANK repeat and PH domain-containing protein 1 OS=Homo sapiens GN=ARAP	507280	0	0	0	0	0	0	0	136200	0	0	0	0	0	0	0
Q13017;A0A0A0MSK6	Q13017;A0A0A0MSK6	1;1	1;1	1;1	Rho GTPase-activating protein 5	ARHGAP5	>sp|Q13017|RHG05_HUMAN Rho GTPase-activating protein 5 OS=Homo sapiens GN=ARHGAP5 PE=1 SV=2;>tr|A0A0A0MSK6|A0A0A0MSK6_HUMAN Rho GTPase-activating protein 5 OS=Homo sapiens GN=ARHGAP5 PE=1 SV=1	0	0	0	0	361620	0	0	0	0	0	0	0	72859	0	0	0
A0A0A0MSS8;P42330;S4R3Z2	A0A0A0MSS8;P42330;S4R3Z2	12;12;11	4;4;3	4;4;3	Aldo-keto reductase family 1 member C3	AKR1C3	>tr|A0A0A0MSS8|A0A0A0MSS8_HUMAN Aldo-keto reductase family 1 member C3 OS=Homo sapiens GN=AKR1C3 PE=1 SV=1;>sp|P42330|AK1C3_HUMAN Aldo-keto reductase family 1 member C3 OS=Homo sapiens GN=AKR1C3 PE=1 SV=4;>tr|S4R3Z2|S4R3Z2_HUMAN Aldo-keto reductase family	0	0	0	0	0	0	0	0	0	0	0	0	0	0	0	0
P35658;A0A0A0MSW3;H0Y837;B7ZAV2;E9PKD2;H0YF36	P35658;A0A0A0MSW3;H0Y837;B7ZAV2;E9PKD2;H0YF36	4;4;2;2;2;2	4;4;2;2;2;2	4;4;2;2;2;2	Nuclear pore complex protein Nup214	NUP214	>sp|P35658|NU214_HUMAN Nuclear pore complex protein Nup214 OS=Homo sapiens GN=NUP214 PE=1 SV=2;>tr|A0A0A0MSW3|A0A0A0MSW3_HUMAN Nuclear pore complex protein Nup214 OS=Homo sapiens GN=NUP214 PE=1 SV=1;>tr|H0Y837|H0Y837_HUMAN Nuclear pore complex protein Nup	0	0	0	0	350680	0	5730900	0	0	0	0	0	0	0	1708500	0
A0A0A0MSW4;P48739;B3KYB6;B3KYB7	A0A0A0MSW4;P48739;B3KYB6;B3KYB7	2;2;2;1	2;2;2;1	2;2;2;1	Phosphatidylinositol transfer protein beta isoform	PITPNB	>tr|A0A0A0MSW4|A0A0A0MSW4_HUMAN Phosphatidylinositol transfer protein beta isoform OS=Homo sapiens GN=PITPNB PE=1 SV=1;>sp|P48739|PIPNB_HUMAN Phosphatidylinositol transfer protein beta isoform OS=Homo sapiens GN=PITPNB PE=1 SV=2;>tr|B3KYB6|B3KYB6_HUMAN Ph	0	0	0	1303400	0	0	0	742250	0	0	0	0	0	0	0	0
Q08345;A0A0A0MSX3;A0A0G2JNZ7;A0A0G2JI85;H0Y9F4;A2ABM8;H0YAH6;E7EPH4;E7EQ30;A0A0G2JIZ7;A2ABL2;E7EUP7;E7EPN2;A0A0G2JIA2;E7ETI3;E7ERI6;H0Y717;A2ABL0;E7ESR9;A0A0G2JHK4;E7ERN0;E7EVW6;E7EUD5;E7ETX3;E7ES06;E7EVT1;E7EN94;E7ENJ2;E7EXB0;E7EX99;E7EQ23;A0A0G2JJA0	Q08345;A0A0A0MSX3;A0A0G2JNZ7;A0A0G2JI85;H0Y9F4;A2ABM8	10;10;10;7;6;5;3;2;2;2;2;2;2;2;2;2;1;1;1;1;1;1;1;1;1;1;1;1;1;1;1;1	10;10;10;7;6;5;3;2;2;2;2;2;2;2;2;2;1;1;1;1;1;1;1;1;1;1;1;1;1;1;1;1	10;10;10;7;6;5;3;2;2;2;2;2;2;2;2;2;1;1;1;1;1;1;1;1;1;1;1;1;1;1;1;1	Epithelial discoidin domain-containing receptor 1	DDR1	>sp|Q08345|DDR1_HUMAN Epithelial discoidin domain-containing receptor 1 OS=Homo sapiens GN=DDR1 PE=1 SV=1;>tr|A0A0A0MSX3|A0A0A0MSX3_HUMAN Epithelial discoidin domain-containing receptor 1 OS=Homo sapiens GN=DDR1 PE=1 SV=1;>tr|A0A0G2JNZ7|A0A0G2JNZ7_HUMAN E	0	0	0	0	12659000	3362200	1028100	3815900	0	0	0	0	1903700	1279900	0	1316500
A0A0A0MT64;A0A0A0MSZ4;A0A0C4DGN7;A0A0C4DFN8;P22570;A0A0A0MTN9;A0A0A0MTR6;J3QQX3;J3QKZ8;J3QQW7	A0A0A0MT64;A0A0A0MSZ4;A0A0C4DGN7;A0A0C4DFN8;P22570;A0A0A0MTN9;A0A0A0MTR6;J3QQX3	11;11;11;11;11;11;10;10;3;2	11;11;11;11;11;11;10;10;3;2	11;11;11;11;11;11;10;10;3;2	NADPH:adrenodoxin oxidoreductase, mitochondrial	FDXR	>tr|A0A0A0MT64|A0A0A0MT64_HUMAN NADPH:adrenodoxin oxidoreductase, mitochondrial OS=Homo sapiens GN=FDXR PE=1 SV=1;>tr|A0A0A0MSZ4|A0A0A0MSZ4_HUMAN NADPH:adrenodoxin oxidoreductase, mitochondrial OS=Homo sapiens GN=FDXR PE=1 SV=1;>tr|A0A0C4DGN7|A0A0C4DGN7_H	1553600	0	0	837760	15020000	4850300	4393500	801350	0	0	0	0	2577000	1741400	1258300	0
Q12972;A0A0A0MT09	Q12972;A0A0A0MT09	3;3	3;3	3;3	Nuclear inhibitor of protein phosphatase 1;Activator of RNA decay	PPP1R8	>sp|Q12972|PP1R8_HUMAN Nuclear inhibitor of protein phosphatase 1 OS=Homo sapiens GN=PPP1R8 PE=1 SV=2;>tr|A0A0A0MT09|A0A0A0MT09_HUMAN Nuclear inhibitor of protein phosphatase 1 (Fragment) OS=Homo sapiens GN=PPP1R8 PE=1 SV=1	0	0	5219100	1317400	4659100	0	2677400	991360	0	0	842340	0	948910	0	720210	0
A0A0A0MT26;P13637;M0R116;Q13733;P54707;P20648;E9PRA5;M0QXF2;Q5TC05	A0A0A0MT26;P13637;M0R116	18;18;17;6;4;4;4;4;1	5;5;4;0;0;0;0;1;0	5;5;4;0;0;0;0;1;0	Sodium/potassium-transporting ATPase subunit alpha-3	ATP1A3	>tr|A0A0A0MT26|A0A0A0MT26_HUMAN Sodium/potassium-transporting ATPase subunit alpha-3 OS=Homo sapiens GN=ATP1A3 PE=1 SV=1;>sp|P13637|AT1A3_HUMAN Sodium/potassium-transporting ATPase subunit alpha-3 OS=Homo sapiens GN=ATP1A3 PE=1 SV=3;>tr|M0R116|M0R116_HUMA	0	0	0	0	0	558120	0	1960300	0	0	0	0	0	0	0	1059400
A0A0A0MT30;Q04828;H0Y804;A6NHU4;S4R3D5	A0A0A0MT30;Q04828;H0Y804;A6NHU4	14;14;8;8;5	14;14;8;8;5	0;0;0;0;0	Aldo-keto reductase family 1 member C1	AKR1C1	>tr|A0A0A0MT30|A0A0A0MT30_HUMAN Aldo-keto reductase family 1 member C1 OS=Homo sapiens GN=AKR1C1 PE=1 SV=1;>sp|Q04828|AK1C1_HUMAN Aldo-keto reductase family 1 member C1 OS=Homo sapiens GN=AKR1C1 PE=1 SV=1;>tr|H0Y804|H0Y804_HUMAN Aldo-keto reductase family	4367600	0	6510200	1417100	0	0	0	422050	2180500	0	2047900	0	0	0	0	0
A0A0A0MT60;Q5T1M5;X6RKW4	A0A0A0MT60;Q5T1M5;X6RKW4	2;2;1	2;2;1	2;2;1	FK506-binding protein 15	FKBP15	>tr|A0A0A0MT60|A0A0A0MT60_HUMAN Peptidyl-prolyl cis-trans isomerase (Fragment) OS=Homo sapiens GN=FKBP15 PE=1 SV=1;>sp|Q5T1M5|FKB15_HUMAN FK506-binding protein 15 OS=Homo sapiens GN=FKBP15 PE=1 SV=2;>tr|X6RKW4|X6RKW4_HUMAN Peptidyl-prolyl cis-trans isomer	0	0	0	0	2233500	0	0	0	0	0	0	0	450010	0	0	0
A0A0A0MT83;P26440;A0A087WVD3;H0YN10	A0A0A0MT83;P26440;A0A087WVD3;H0YN10	2;2;1;1	2;2;1;1	2;2;1;1	Isovaleryl-CoA dehydrogenase, mitochondrial	IVD	>tr|A0A0A0MT83|A0A0A0MT83_HUMAN Isovaleryl-CoA dehydrogenase, mitochondrial OS=Homo sapiens GN=IVD PE=1 SV=1;>sp|P26440|IVD_HUMAN Isovaleryl-CoA dehydrogenase, mitochondrial OS=Homo sapiens GN=IVD PE=1 SV=1;>tr|A0A087WVD3|A0A087WVD3_HUMAN Isovaleryl-CoA d	890230	0	2115500	841980	3285600	2563200	0	0	0	0	0	0	620910	992590	0	0
Q8NI36;A0A0A0MTB8	Q8NI36;A0A0A0MTB8	3;3	3;3	3;3	WD repeat-containing protein 36	WDR36	>sp|Q8NI36|WDR36_HUMAN WD repeat-containing protein 36 OS=Homo sapiens GN=WDR36 PE=1 SV=1;>tr|A0A0A0MTB8|A0A0A0MTB8_HUMAN WD repeat-containing protein 36 OS=Homo sapiens GN=WDR36 PE=1 SV=1	0	0	0	0	0	0	0	0	0	0	0	0	0	0	0	0
A0A0A0MTC5;Q9NUL3;E9PH62;E7EVJ4;A0A0A0MTC6;E7EPX0;F8VPI7;A0A0A0MTD1;A0A0A0MTC4;E5RJN7;G5EA18;E7EVI1;E5RJ67;H0YBY0	A0A0A0MTC5;Q9NUL3;E9PH62;E7EVJ4;A0A0A0MTC6;E7EPX0;F8VPI7;A0A0A0MTD1;A0A0A0MTC4;E5RJN7;G5EA18;E7EVI1;E5RJ67	3;3;3;3;3;3;3;3;3;3;3;2;2;1	2;2;2;2;2;2;2;2;2;2;2;1;2;1	2;2;2;2;2;2;2;2;2;2;2;1;2;1	Double-stranded RNA-binding protein Staufen homolog 2	STAU2	>tr|A0A0A0MTC5|A0A0A0MTC5_HUMAN Double-stranded RNA-binding protein Staufen homolog 2 OS=Homo sapiens GN=STAU2 PE=1 SV=1;>sp|Q9NUL3|STAU2_HUMAN Double-stranded RNA-binding protein Staufen homolog 2 OS=Homo sapiens GN=STAU2 PE=1 SV=1;>tr|E9PH62|E9PH62_HUMA	0	0	0	0	620980	0	0	0	0	0	0	0	0	0	0	0
Q9UQR1;A0A0A0MTF7;C9J6Y6;C9K0U4;C9JRX0	Q9UQR1;A0A0A0MTF7;C9J6Y6;C9K0U4;C9JRX0	1;1;1;1;1	1;1;1;1;1	1;1;1;1;1	Zinc finger protein 148	ZNF148	>sp|Q9UQR1|ZN148_HUMAN Zinc finger protein 148 OS=Homo sapiens GN=ZNF148 PE=1 SV=2;>tr|A0A0A0MTF7|A0A0A0MTF7_HUMAN Zinc finger protein 148 OS=Homo sapiens GN=ZNF148 PE=1 SV=1;>tr|C9J6Y6|C9J6Y6_HUMAN Zinc finger protein 148 (Fragment) OS=Homo sapiens GN=ZN	0	0	0	0	0	0	0	0	0	0	0	0	0	0	0	0
A0A0A0MTG9;O43597	A0A0A0MTG9;O43597	1;1	1;1	1;1	Protein sprouty homolog 2	SPRY2	>tr|A0A0A0MTG9|A0A0A0MTG9_HUMAN Protein sprouty homolog 2 OS=Homo sapiens GN=SPRY2 PE=1 SV=1;>sp|O43597|SPY2_HUMAN Protein sprouty homolog 2 OS=Homo sapiens GN=SPRY2 PE=1 SV=1	0	0	0	1090500	0	0	0	0	0	0	0	285820	0	0	0	0
A0A0A0MTH0;Q8N0W4;A6NMU8;Q8NFZ4;Q8NFZ3;Q9NZ94;Q8N2Q7;J3KQ19;E7EVK0;A0A087WW27;I3L498	A0A0A0MTH0;Q8N0W4;A6NMU8;Q8NFZ4;Q8NFZ3	3;3;2;2;2;1;1;1;1;1;1	3;3;2;2;2;1;1;1;1;1;1	3;3;2;2;2;1;1;1;1;1;1	Neuroligin-4, X-linked;Neuroligin-2;Neuroligin-4, Y-linked	NLGN4X;NLGN4Y;NLGN2	>tr|A0A0A0MTH0|A0A0A0MTH0_HUMAN Neuroligin-4, X-linked OS=Homo sapiens GN=NLGN4X PE=1 SV=1;>sp|Q8N0W4|NLGNX_HUMAN Neuroligin-4, X-linked OS=Homo sapiens GN=NLGN4X PE=1 SV=1;>tr|A6NMU8|A6NMU8_HUMAN Neuroligin 4, Y-linked, isoform CRA_c OS=Homo sapiens GN=N	0	0	0	0	0	0	0	494060	0	0	0	0	0	0	0	0
A0A0A0MTH3;Q13418;A0A087WWY6;A0A087WW45;E9PQ52	A0A0A0MTH3;Q13418	14;14;4;1;1	14;14;4;1;1	14;14;4;1;1	Integrin-linked protein kinase	ILK	>tr|A0A0A0MTH3|A0A0A0MTH3_HUMAN Integrin-linked protein kinase OS=Homo sapiens GN=ILK PE=1 SV=1;>sp|Q13418|ILK_HUMAN Integrin-linked protein kinase OS=Homo sapiens GN=ILK PE=1 SV=2	1125300	2239700	1634000	0	0	0	0	0	0	0	0	0	0	0	0	0
Q9NYP7;A0A0A0MTI6	Q9NYP7;A0A0A0MTI6	1;1	1;1	1;1	Elongation of very long chain fatty acids protein 5	ELOVL5	>sp|Q9NYP7|ELOV5_HUMAN Elongation of very long chain fatty acids protein 5 OS=Homo sapiens GN=ELOVL5 PE=1 SV=1;>tr|A0A0A0MTI6|A0A0A0MTI6_HUMAN Elongation of very long chain fatty acids protein OS=Homo sapiens GN=ELOVL5 PE=1 SV=1	0	0	0	0	0	0	0	0	0	0	0	0	0	0	0	0
A0A0A0MTJ9;A0A0R4J2G3;Q6PIU2	A0A0A0MTJ9;A0A0R4J2G3;Q6PIU2	2;2;2	2;2;2	2;2;2	Neutral cholesterol ester hydrolase 1	NCEH1	>tr|A0A0A0MTJ9|A0A0A0MTJ9_HUMAN Neutral cholesterol ester hydrolase 1 OS=Homo sapiens GN=NCEH1 PE=1 SV=1;>tr|A0A0R4J2G3|A0A0R4J2G3_HUMAN Arylacetamide deacetylase-like 1 OS=Homo sapiens GN=NCEH1 PE=1 SV=1;>sp|Q6PIU2|NCEH1_HUMAN Neutral cholesterol ester h	0	0	0	0	0	0	0	0	0	0	0	0	0	0	0	0
P21266;A0A0A0MTN3	P21266;A0A0A0MTN3	4;4	3;3	3;3	Glutathione S-transferase Mu 3	GSTM3	>sp|P21266|GSTM3_HUMAN Glutathione S-transferase Mu 3 OS=Homo sapiens GN=GSTM3 PE=1 SV=3;>tr|A0A0A0MTN3|A0A0A0MTN3_HUMAN Glutathione S-transferase Mu 3 OS=Homo sapiens GN=GSTM3 PE=1 SV=1	1991200	0	0	982260	0	0	0	0	534630	0	0	0	0	0	0	0
A0A0A0MTS7;Q8WZ42;A0A0A0MRA3	A0A0A0MTS7;Q8WZ42;A0A0A0MRA3	7;7;6	7;7;6	7;7;6	Titin	TTN	>tr|A0A0A0MTS7|A0A0A0MTS7_HUMAN Titin OS=Homo sapiens GN=TTN PE=1 SV=1;>sp|Q8WZ42|TITIN_HUMAN Titin OS=Homo sapiens GN=TTN PE=1 SV=4;>tr|A0A0A0MRA3|A0A0A0MRA3_HUMAN Titin OS=Homo sapiens GN=TTN PE=1 SV=1	7941200	7927800	17346000	10862000	2418300	0	6055000	0	0	0	0	0	0	0	0	0
A0A0A6YY92;P30566;A0A096LNY6;A0A096LNY5;A0A096LPA2;A0A096LP92;A0A096LNY4;A0A096LP72;B4DEP1;A0A096LP76;A0A096LNT0;A0A096LNT4	A0A0A6YY92;P30566;A0A096LNY6;A0A096LNY5	11;11;9;7;3;3;2;2;2;1;1;1	11;11;9;7;3;3;2;2;2;1;1;1	11;11;9;7;3;3;2;2;2;1;1;1	Adenylosuccinate lyase	ADSL	>tr|A0A0A6YY92|A0A0A6YY92_HUMAN Adenylosuccinate lyase OS=Homo sapiens GN=ADSL PE=1 SV=1;>sp|P30566|PUR8_HUMAN Adenylosuccinate lyase OS=Homo sapiens GN=ADSL PE=1 SV=2;>tr|A0A096LNY6|A0A096LNY6_HUMAN Adenylosuccinate lyase (Fragment) OS=Homo sapiens GN=AD	5010600	853190	8522200	0	3599400	826930	449740	1586500	1266700	0	1285100	0	736650	0	0	776380
Q9Y3B3;A0A0A6YYA0;G3V2Y2	Q9Y3B3;A0A0A6YYA0	5;5;1	5;5;1	5;5;1	Transmembrane emp24 domain-containing protein 7	TMED7	>sp|Q9Y3B3|TMED7_HUMAN Transmembrane emp24 domain-containing protein 7 OS=Homo sapiens GN=TMED7 PE=1 SV=2;>tr|A0A0A6YYA0|A0A0A6YYA0_HUMAN Protein TMED7-TICAM2 OS=Homo sapiens GN=TMED7-TICAM2 PE=3 SV=1	8759900	13000000	15360000	14414000	8904900	3044400	3612000	2784500	2464200	3344200	2519200	2329400	1847400	0	0	0
A0A0B4J1V8;A0A0A6YYI3;Q9NQ55;A8MV53;H7C446;C9J3W3	A0A0B4J1V8;A0A0A6YYI3;Q9NQ55;A8MV53;H7C446	4;4;4;3;2;1	4;4;4;3;2;1	4;4;4;3;2;1	Suppressor of SWI4 1 homolog	PPAN	>tr|A0A0B4J1V8|A0A0B4J1V8_HUMAN HCG2039996 OS=Homo sapiens GN=PPAN-P2RY11 PE=3 SV=1;>tr|A0A0A6YYI3|A0A0A6YYI3_HUMAN Protein PPAN-P2RY11 OS=Homo sapiens GN=PPAN-P2RY11 PE=4 SV=1;>sp|Q9NQ55|SSF1_HUMAN Suppressor of SWI4 1 homolog OS=Homo sapiens GN=PPAN PE=	0	0	0	0	0	0	0	0	0	0	0	0	0	0	0	0
E7ER45;A0A0A6YYI8;Q2M2H8;A0A0J9YVZ3;O43451;A0A0J9YX77;P14410	E7ER45;A0A0A6YYI8;Q2M2H8;A0A0J9YVZ3;O43451;A0A0J9YX77;P14410	2;2;2;2;2;2;1	2;2;2;2;2;2;1	2;2;2;2;2;2;1	Putative maltase-glucoamylase-like protein LOC93432;Maltase-glucoamylase, intestinal;Maltase;Glucoamylase;Sucrase-isomaltase, intestinal;Sucrase;Isomaltase	MGAM;SI	>tr|E7ER45|E7ER45_HUMAN Maltase-glucoamylase, intestinal OS=Homo sapiens GN=MGAM PE=1 SV=2;>tr|A0A0A6YYI8|A0A0A6YYI8_HUMAN Protein LOC93432 OS=Homo sapiens GN=LOC93432 PE=1 SV=1;>sp|Q2M2H8|MGAL_HUMAN Probable maltase-glucoamylase 2 OS=Homo sapiens GN=MGAM	0	0	0	0	0	0	0	0	0	0	0	0	0	0	0	0
A0A0A6YYL4;P57737;I3L167;E7EP81;I3L212;I3L442	A0A0A6YYL4;P57737	9;9;3;3;1;1	9;9;3;3;1;1	9;9;3;3;1;1	Coronin-7	CORO7	>tr|A0A0A6YYL4|A0A0A6YYL4_HUMAN Coronin OS=Homo sapiens GN=CORO7-PAM16 PE=3 SV=1;>sp|P57737|CORO7_HUMAN Coronin-7 OS=Homo sapiens GN=CORO7 PE=1 SV=2	0	0	10590000	1340100	11248000	3340900	2111900	2454800	0	0	0	0	1775900	1389700	0	1350200
A0A0B4J1V9;Q9NRZ9;F6XU50;A0A087WSW7;Q9NW36	A0A0B4J1V9;Q9NRZ9;F6XU50;A0A087WSW7	5;4;4;4;2	5;4;4;4;2	4;3;3;3;2	Lymphoid-specific helicase	HELLS	>tr|A0A0B4J1V9|A0A0B4J1V9_HUMAN Helicase, lymphoid-specific, isoform CRA_b OS=Homo sapiens GN=HELLS PE=1 SV=1;>sp|Q9NRZ9|HELLS_HUMAN Lymphoid-specific helicase OS=Homo sapiens GN=HELLS PE=1 SV=1;>tr|F6XU50|F6XU50_HUMAN Helicase, lymphoid-specific, isoform	0	0	0	0	0	0	0	0	0	0	0	0	0	0	0	0
Q9BXJ9;A0A0B4J1W3;Q6N069	Q9BXJ9;A0A0B4J1W3	5;5;1	5;5;1	5;5;1	N-alpha-acetyltransferase 15, NatA auxiliary subunit	NAA15	>sp|Q9BXJ9|NAA15_HUMAN N-alpha-acetyltransferase 15, NatA auxiliary subunit OS=Homo sapiens GN=NAA15 PE=1 SV=1;>tr|A0A0B4J1W3|A0A0B4J1W3_HUMAN N-alpha-acetyltransferase 15, NatA auxiliary subunit OS=Homo sapiens GN=NAA15 PE=1 SV=1	581950	1616200	4398200	2015700	0	0	0	0	0	0	0	0	0	0	0	0
Q16629;C9JAB2;A0A0B4J1Z1;F8WEA1	Q16629;C9JAB2;A0A0B4J1Z1	15;15;15;4	14;14;14;4	14;14;14;4	Serine/arginine-rich splicing factor 7	SRSF7	>sp|Q16629|SRSF7_HUMAN Serine/arginine-rich splicing factor 7 OS=Homo sapiens GN=SRSF7 PE=1 SV=1;>tr|C9JAB2|C9JAB2_HUMAN Serine/arginine-rich-splicing factor 7 OS=Homo sapiens GN=SRSF7 PE=1 SV=1;>tr|A0A0B4J1Z1|A0A0B4J1Z1_HUMAN Serine/arginine-rich-splicin	102940000	122040000	165880000	123280000	145630000	116220000	111190000	140870000	31042000	33023000	31446000	29022000	39445000	66000000	42316000	75278000
A0A0B4J203;P36888;E7ER61	A0A0B4J203	14;1;1	5;0;0	0;0;0			>tr|A0A0B4J203|A0A0B4J203_HUMAN Uncharacterized protein OS=Homo sapiens PE=4 SV=1	0	0	0	0	0	0	0	0	0	0	0	0	0	0	0	0
A0A0B4J220;E9PRG8;E9PLD3	A0A0B4J220	5;2;2	5;2;2	5;2;2			>tr|A0A0B4J220|A0A0B4J220_HUMAN Chromosome 11 open reading frame 48, isoform CRA_c OS=Homo sapiens GN=C11orf98 PE=1 SV=1	0	0	0	0	0	0	0	0	0	0	0	0	0	0	0	0
A0A0B4J2C3;Q5W0H4;P13693;E9PJF7;J3KPG2;Q56UQ5;Q9HAU6;H0YCX0	A0A0B4J2C3;Q5W0H4;P13693;E9PJF7;J3KPG2	4;4;4;4;4;1;1;1	4;4;4;4;4;1;1;1	4;4;4;4;4;1;1;1	Translationally-controlled tumor protein	TPT1	>tr|A0A0B4J2C3|A0A0B4J2C3_HUMAN Translationally-controlled tumor protein OS=Homo sapiens GN=TPT1 PE=1 SV=1;>tr|Q5W0H4|Q5W0H4_HUMAN Translationally-controlled tumor protein OS=Homo sapiens GN=TPT1 PE=1 SV=1;>sp|P13693|TCTP_HUMAN Translationally-controlled	0	0	0	0	0	1346000	0	0	0	0	0	0	0	448090	0	0
A0A0B4J2E5;Q15269;A0A0J9YX21	A0A0B4J2E5;Q15269	4;4;1	3;3;1	3;3;1	Periodic tryptophan protein 2 homolog	PWP2	>tr|A0A0B4J2E5|A0A0B4J2E5_HUMAN Protein LOC102724159 OS=Homo sapiens GN=LOC102724159 PE=1 SV=1;>sp|Q15269|PWP2_HUMAN Periodic tryptophan protein 2 homolog OS=Homo sapiens GN=PWP2 PE=2 SV=2	0	0	0	0	0	0	0	0	0	0	0	0	0	0	0	0
A0A0C4DFL7;Q16850;H7C0D0;C9IYR8	A0A0C4DFL7;Q16850	5;5;2;1	5;5;2;1	5;5;2;1	Lanosterol 14-alpha demethylase	CYP51A1	>tr|A0A0C4DFL7|A0A0C4DFL7_HUMAN Lanosterol 14-alpha demethylase OS=Homo sapiens GN=CYP51A1 PE=1 SV=1;>sp|Q16850|CP51A_HUMAN Lanosterol 14-alpha demethylase OS=Homo sapiens GN=CYP51A1 PE=1 SV=3	0	0	0	0	2361400	0	0	2198700	0	0	0	0	682400	0	0	665070
A0A0C4DFM5;Q9UBF9;B4DT68	A0A0C4DFM5;Q9UBF9;B4DT68	3;3;3	3;3;3	3;3;3	Myotilin	MYOT	>tr|A0A0C4DFM5|A0A0C4DFM5_HUMAN Myotilin OS=Homo sapiens GN=MYOT PE=1 SV=1;>sp|Q9UBF9|MYOTI_HUMAN Myotilin OS=Homo sapiens GN=MYOT PE=1 SV=2;>tr|B4DT68|B4DT68_HUMAN Myotilin OS=Homo sapiens GN=MYOT PE=1 SV=1	0	0	0	0	0	0	0	0	0	0	0	0	0	0	0	0
A0A0C4DFX3;Q9Y6C2;A0A0A0MT20	A0A0C4DFX3;Q9Y6C2	32;32;9	32;32;9	32;32;9	EMILIN-1	EMILIN1	>tr|A0A0C4DFX3|A0A0C4DFX3_HUMAN EMILIN-1 OS=Homo sapiens GN=EMILIN1 PE=1 SV=1;>sp|Q9Y6C2|EMIL1_HUMAN EMILIN-1 OS=Homo sapiens GN=EMILIN1 PE=1 SV=2	0	3808900	0	0	0	0	0	0	0	923560	0	0	0	0	0	0
Q9Y6K1;A0A0C4DG02;F8WE91	Q9Y6K1;A0A0C4DG02;F8WE91	5;5;3	3;3;2	3;3;2	DNA (cytosine-5)-methyltransferase 3A	DNMT3A	>sp|Q9Y6K1|DNM3A_HUMAN DNA (cytosine-5)-methyltransferase 3A OS=Homo sapiens GN=DNMT3A PE=1 SV=4;>tr|A0A0C4DG02|A0A0C4DG02_HUMAN DNA (cytosine-5)-methyltransferase 3A OS=Homo sapiens GN=DNMT3A PE=1 SV=1;>tr|F8WE91|F8WE91_HUMAN DNA (cytosine-5)-methyltrans	0	0	0	0	0	0	0	0	0	0	0	0	0	0	0	0
A0A0C4DG17;P08865;C9J9K3;F8WD59	A0A0C4DG17;P08865;C9J9K3	11;11;11;5	11;11;11;5	11;11;11;5	40S ribosomal protein SA	RPSA	>tr|A0A0C4DG17|A0A0C4DG17_HUMAN 40S ribosomal protein SA OS=Homo sapiens GN=RPSA PE=1 SV=1;>sp|P08865|RSSA_HUMAN 40S ribosomal protein SA OS=Homo sapiens GN=RPSA PE=1 SV=4;>tr|C9J9K3|C9J9K3_HUMAN 40S ribosomal protein SA (Fragment) OS=Homo sapiens GN=RPSA	20095000	19695000	13492000	14409000	0	6060800	0	8821500	4160100	3700200	2486800	2940000	0	2281700	0	4080900
F8WAL6;Q9NYB9;A0A0C4DG21;E7EP65;E7EW77;E9PEZ7;B7Z836;H7C3Q7;H0Y6B5;F8WEB9;F8WBL5;F8WAZ8;F8WCD7;F8WAU3;E7EUA1	F8WAL6;Q9NYB9;A0A0C4DG21;E7EP65;E7EW77;E9PEZ7;B7Z836;H7C3Q7	4;4;4;4;4;3;3;2;1;1;1;1;1;1;1	3;3;3;3;3;2;2;2;1;1;1;1;1;1;1	3;3;3;3;3;2;2;2;1;1;1;1;1;1;1	Abl interactor 2	ABI2	>tr|F8WAL6|F8WAL6_HUMAN Abl interactor 2 OS=Homo sapiens GN=ABI2 PE=1 SV=2;>sp|Q9NYB9|ABI2_HUMAN Abl interactor 2 OS=Homo sapiens GN=ABI2 PE=1 SV=1;>tr|A0A0C4DG21|A0A0C4DG21_HUMAN Abl interactor 2 OS=Homo sapiens GN=ABI2 PE=1 SV=1;>tr|E7EP65|E7EP65_HUMAN	0	0	0	1072100	6393600	3432900	3117400	2607900	0	0	0	0	1226600	1112900	1076400	1245100
Q8TBC5;A0A0C4DG78	Q8TBC5;A0A0C4DG78	2;2	2;2	2;2	Zinc finger and SCAN domain-containing protein 18	ZSCAN18	>sp|Q8TBC5|ZSC18_HUMAN Zinc finger and SCAN domain-containing protein 18 OS=Homo sapiens GN=ZSCAN18 PE=2 SV=2;>tr|A0A0C4DG78|A0A0C4DG78_HUMAN Zinc finger and SCAN domain-containing protein 18 (Fragment) OS=Homo sapiens GN=ZSCAN18 PE=1 SV=1	0	0	0	0	944100	0	0	0	0	0	0	0	190220	0	0	0
A0A0C4DG89;D6RJA6;H0Y9U3	A0A0C4DG89	51;17;2	1;0;0	1;0;0			>tr|A0A0C4DG89|A0A0C4DG89_HUMAN Probable ATP-dependent RNA helicase DDX46 OS=Homo sapiens GN=DDX46 PE=1 SV=1	0	0	0	0	0	0	0	0	0	0	0	0	0	0	0	0
O75521;A0A0C4DGA2;C9JB63;F1LLU7;F8WAW4;F8W6J1	O75521;A0A0C4DGA2;C9JB63;F1LLU7;F8WAW4;F8W6J1	2;2;2;2;2;1	2;2;2;2;2;1	2;2;2;2;2;1	Enoyl-CoA delta isomerase 2, mitochondrial	ECI2	>sp|O75521|ECI2_HUMAN Enoyl-CoA delta isomerase 2, mitochondrial OS=Homo sapiens GN=ECI2 PE=1 SV=4;>tr|A0A0C4DGA2|A0A0C4DGA2_HUMAN Enoyl-CoA delta isomerase 2, mitochondrial OS=Homo sapiens GN=ECI2 PE=1 SV=1;>tr|C9JB63|C9JB63_HUMAN Enoyl-CoA delta isomera	0	0	0	1164800	2533600	0	0	0	0	0	0	0	510480	0	0	0
Q14527;A0A0C4DGA6	Q14527;A0A0C4DGA6	1;1	1;1	1;1	Helicase-like transcription factor	HLTF	>sp|Q14527|HLTF_HUMAN Helicase-like transcription factor OS=Homo sapiens GN=HLTF PE=1 SV=2;>tr|A0A0C4DGA6|A0A0C4DGA6_HUMAN Helicase-like transcription factor OS=Homo sapiens GN=HLTF PE=1 SV=1	0	0	0	0	0	0	0	0	0	0	0	0	0	0	0	0
Q9UIL1;A0A0C4DGB0	Q9UIL1;A0A0C4DGB0	3;3	3;3	3;3	Short coiled-coil protein	SCOC	>sp|Q9UIL1|SCOC_HUMAN Short coiled-coil protein OS=Homo sapiens GN=SCOC PE=1 SV=2;>tr|A0A0C4DGB0|A0A0C4DGB0_HUMAN Short coiled-coil protein OS=Homo sapiens GN=SCOC PE=1 SV=1	0	0	0	0	2606500	1267700	2837100	1046900	0	0	0	0	0	0	767940	0
A0A0C4DGG9;Q14839;F5GWX5;Q8TDI0;Q12873;K7EMY3;F2Z2R5;H7C0J3;H7C3H7;I3L229	A0A0C4DGG9;Q14839;F5GWX5	21;21;21;6;4;4;1;1;1;1	21;21;21;6;4;4;1;1;1;1	21;21;21;6;4;4;1;1;1;1	Chromodomain-helicase-DNA-binding protein 4	CHD4	>tr|A0A0C4DGG9|A0A0C4DGG9_HUMAN Chromodomain-helicase-DNA-binding protein 4 OS=Homo sapiens GN=CHD4 PE=1 SV=1;>sp|Q14839|CHD4_HUMAN Chromodomain-helicase-DNA-binding protein 4 OS=Homo sapiens GN=CHD4 PE=1 SV=2;>tr|F5GWX5|F5GWX5_HUMAN Chromodomain-helicase	1360300	1053900	8919800	2736400	15331000	1207500	3770600	3780100	0	0	1542500	1123700	2390300	0	1316700	1706000
P62070;A0A0C4DGH2;E9PK85;E9PQ87;E9PQC5;E9PQK5	P62070;A0A0C4DGH2;E9PK85	9;9;8;3;1;1	9;9;8;3;1;1	6;6;6;3;0;0	Ras-related protein R-Ras2	RRAS2	>sp|P62070|RRAS2_HUMAN Ras-related protein R-Ras2 OS=Homo sapiens GN=RRAS2 PE=1 SV=1;>tr|A0A0C4DGH2|A0A0C4DGH2_HUMAN Ras-related protein R-Ras2 OS=Homo sapiens GN=RRAS2 PE=1 SV=1;>tr|E9PK85|E9PK85_HUMAN Ras-related protein R-Ras2 (Fragment) OS=Homo sapien	0	0	0	0	0	0	0	0	0	0	0	0	0	0	0	0
O75390;B4DJV2;A0A0C4DGI3;H0YH82;F8W1S4;F8VPA1;F8VPF9;F8W4S1;F8VTT8;H0YIC4;F8VX68;F8VRP1;F8VX07;F8VZK9;F8W642;F8VR34;F8VRI6	O75390;B4DJV2;A0A0C4DGI3;H0YH82;F8W1S4;F8VPA1;F8VPF9	6;6;6;3;3;3;3;2;2;2;2;2;2;2;2;1;1	6;6;6;3;3;3;3;2;2;2;2;2;2;2;2;1;1	6;6;6;3;3;3;3;2;2;2;2;2;2;2;2;1;1	Citrate synthase, mitochondrial;Citrate synthase	CS	>sp|O75390|CISY_HUMAN Citrate synthase, mitochondrial OS=Homo sapiens GN=CS PE=1 SV=2;>tr|B4DJV2|B4DJV2_HUMAN Citrate synthase OS=Homo sapiens GN=CS PE=1 SV=1;>tr|A0A0C4DGI3|A0A0C4DGI3_HUMAN Citrate synthase OS=Homo sapiens GN=CS PE=1 SV=1;>tr|H0YH82|H0YH	935140	1545700	2934300	0	10430000	9230000	5014800	5530700	0	0	1022900	0	1990900	2614000	1337700	2106600
P33316;H0YNW5;A0A0C4DGL3;H0YKC5;H0YKI0;H0YNJ9	P33316;H0YNW5;A0A0C4DGL3;H0YKC5	3;3;3;2;1;1	3;3;3;2;1;1	2;2;2;1;0;0	Deoxyuridine 5-triphosphate nucleotidohydrolase, mitochondrial	DUT	>sp|P33316|DUT_HUMAN Deoxyuridine 5-triphosphate nucleotidohydrolase, mitochondrial OS=Homo sapiens GN=DUT PE=1 SV=4;>tr|H0YNW5|H0YNW5_HUMAN Deoxyuridine 5-triphosphate nucleotidohydrolase, mitochondrial OS=Homo sapiens GN=DUT PE=1 SV=1;>tr|A0A0C4DGL3|A0	1295100	0	3495100	2223400	0	0	0	1044900	0	0	602450	675210	0	0	0	0
Q9Y2X7;A0A0C4DGN6;J3QRU8	Q9Y2X7;A0A0C4DGN6;J3QRU8	2;2;2	2;2;2	1;1;1	ARF GTPase-activating protein GIT1	GIT1	>sp|Q9Y2X7|GIT1_HUMAN ARF GTPase-activating protein GIT1 OS=Homo sapiens GN=GIT1 PE=1 SV=2;>tr|A0A0C4DGN6|A0A0C4DGN6_HUMAN ARF GTPase-activating protein GIT1 OS=Homo sapiens GN=GIT1 PE=1 SV=1;>tr|J3QRU8|J3QRU8_HUMAN ARF GTPase-activating protein GIT1 OS=H	0	0	0	0	3385900	1057700	1654200	1205900	0	0	0	0	682190	0	0	0
A0A0C4DGQ5;K7ELJ7;P04632;A0A075B7C0;K7EIV0;K7EM73;U3KQE2;K7EKD8;U3KPR7;Q96L46;K7EMQ1;K7ES78	A0A0C4DGQ5;K7ELJ7;P04632;A0A075B7C0;K7EIV0;K7EM73;U3KQE2	7;7;7;6;6;6;5;3;2;1;1;1	7;7;7;6;6;6;5;3;2;1;1;1	7;7;7;6;6;6;5;3;2;1;1;1	Calpain small subunit 1	CAPNS1	>tr|A0A0C4DGQ5|A0A0C4DGQ5_HUMAN Calpain small subunit 1 OS=Homo sapiens GN=CAPNS1 PE=1 SV=1;>tr|K7ELJ7|K7ELJ7_HUMAN Calpain small subunit 1 OS=Homo sapiens GN=CAPNS1 PE=1 SV=1;>sp|P04632|CPNS1_HUMAN Calpain small subunit 1 OS=Homo sapiens GN=CAPNS1 PE=1 S	4135300	3207600	8216800	2427000	3436300	1725400	2376500	0	0	0	0	0	0	0	0	0
Q96P16;A0A0C4DGQ6;K7EP82	Q96P16;A0A0C4DGQ6;K7EP82	2;2;2	2;2;2	2;2;2	Regulation of nuclear pre-mRNA domain-containing protein 1A	RPRD1A	>sp|Q96P16|RPR1A_HUMAN Regulation of nuclear pre-mRNA domain-containing protein 1A OS=Homo sapiens GN=RPRD1A PE=1 SV=1;>tr|A0A0C4DGQ6|A0A0C4DGQ6_HUMAN Regulation of nuclear pre-mRNA domain-containing protein 1A OS=Homo sapiens GN=RPRD1A PE=1 SV=1;>tr|K7EP	0	0	0	0	0	0	0	0	0	0	0	0	0	0	0	0
P39656;A0A0C4DGS1;U3KQ84	P39656;A0A0C4DGS1	13;13;6	13;13;6	13;13;6	Dolichyl-diphosphooligosaccharide--protein glycosyltransferase 48 kDa subunit	DDOST	>sp|P39656|OST48_HUMAN Dolichyl-diphosphooligosaccharide--protein glycosyltransferase 48 kDa subunit OS=Homo sapiens GN=DDOST PE=1 SV=4;>tr|A0A0C4DGS1|A0A0C4DGS1_HUMAN Dolichyl-diphosphooligosaccharide--protein glycosyltransferase 48 kDa subunit OS=Homo s	24940000	20707000	36539000	22375000	13399000	8394900	5935600	5352000	4839800	5338000	4989100	5082800	3103100	3411400	2020700	3083300
Q08379;A0A0C4DGS5;B7ZC06;A0A087WYC0	Q08379;A0A0C4DGS5	3;3;1;1	3;3;1;1	3;3;1;1	Golgin subfamily A member 2	GOLGA2	>sp|Q08379|GOGA2_HUMAN Golgin subfamily A member 2 OS=Homo sapiens GN=GOLGA2 PE=1 SV=3;>tr|A0A0C4DGS5|A0A0C4DGS5_HUMAN Golgi autoantigen, golgin subfamily a, 2, isoform CRA_a OS=Homo sapiens GN=GOLGA2 PE=1 SV=1	229030	0	777830	0	0	0	0	0	0	0	0	0	0	0	0	0
Q9Y6K0;A0A0C4DGS9	Q9Y6K0;A0A0C4DGS9	2;2	2;2	2;2	Choline/ethanolaminephosphotransferase 1	CEPT1	>sp|Q9Y6K0|CEPT1_HUMAN Choline/ethanolaminephosphotransferase 1 OS=Homo sapiens GN=CEPT1 PE=1 SV=1;>tr|A0A0C4DGS9|A0A0C4DGS9_HUMAN Choline/ethanolaminephosphotransferase 1 OS=Homo sapiens GN=CEPT1 PE=1 SV=1	0	0	0	0	0	0	1009500	0	0	0	0	0	0	0	0	0
A0A0C4DGV5;O95218	A0A0C4DGV5;O95218	6;6	6;6	6;6	Zinc finger Ran-binding domain-containing protein 2	ZRANB2	>tr|A0A0C4DGV5|A0A0C4DGV5_HUMAN Zinc finger Ran-binding domain-containing protein 2 OS=Homo sapiens GN=ZRANB2 PE=1 SV=1;>sp|O95218|ZRAB2_HUMAN Zinc finger Ran-binding domain-containing protein 2 OS=Homo sapiens GN=ZRANB2 PE=1 SV=2	0	0	0	0	2134200	1845600	2578500	1452500	0	0	0	0	0	0	0	0
A6NDU8;A0A0C4DGW6	A6NDU8;A0A0C4DGW6	1;1	1;1	1;1	UPF0600 protein C5orf51	C5orf51	>sp|A6NDU8|CE051_HUMAN UPF0600 protein C5orf51 OS=Homo sapiens GN=C5orf51 PE=1 SV=1;>tr|A0A0C4DGW6|A0A0C4DGW6_HUMAN UPF0600 protein C5orf51 OS=Homo sapiens GN=C5orf51 PE=1 SV=1	0	0	0	0	0	0	0	0	0	0	0	0	0	0	0	0
Q13616;A0A0C4DGX4	Q13616;A0A0C4DGX4	2;2	2;2	2;2	Cullin-1	CUL1	>sp|Q13616|CUL1_HUMAN Cullin-1 OS=Homo sapiens GN=CUL1 PE=1 SV=2;>tr|A0A0C4DGX4|A0A0C4DGX4_HUMAN Cullin-1 OS=Homo sapiens GN=CUL1 PE=1 SV=1	0	0	0	0	2941400	0	765740	0	0	0	0	0	583920	0	0	0
A0A0C4DGZ0;P24928;A0A087WWE2	A0A0C4DGZ0;P24928;A0A087WWE2	9;9;8	9;9;8	9;9;8	DNA-directed RNA polymerase II subunit RPB1	POLR2A	>tr|A0A0C4DGZ0|A0A0C4DGZ0_HUMAN DNA-directed RNA polymerase OS=Homo sapiens GN=POLR2A PE=1 SV=1;>sp|P24928|RPB1_HUMAN DNA-directed RNA polymerase II subunit RPB1 OS=Homo sapiens GN=POLR2A PE=1 SV=2;>tr|A0A087WWE2|A0A087WWE2_HUMAN DNA-directed RNA polymera	0	0	0	0	0	0	0	0	0	0	0	0	0	0	0	0
A0A0C4DGZ1;Q8N5P1	A0A0C4DGZ1;Q8N5P1	1;1	1;1	1;1	Zinc finger CCCH domain-containing protein 8	ZC3H8	>tr|A0A0C4DGZ1|A0A0C4DGZ1_HUMAN Zinc finger CCCH domain-containing protein 8 OS=Homo sapiens GN=ZC3H8 PE=1 SV=1;>sp|Q8N5P1|ZC3H8_HUMAN Zinc finger CCCH domain-containing protein 8 OS=Homo sapiens GN=ZC3H8 PE=1 SV=2	0	0	0	0	0	0	0	0	0	0	0	0	0	0	0	0
O14773;A0A0C4DGZ9	O14773;A0A0C4DGZ9	3;3	3;3	3;3	Tripeptidyl-peptidase 1	TPP1	>sp|O14773|TPP1_HUMAN Tripeptidyl-peptidase 1 OS=Homo sapiens GN=TPP1 PE=1 SV=2;>tr|A0A0C4DGZ9|A0A0C4DGZ9_HUMAN Tripeptidyl-peptidase 1 OS=Homo sapiens GN=TPP1 PE=1 SV=1	2980200	1602300	5456600	0	5140400	2205900	1897300	634080	787250	0	861960	0	1056100	0	0	0
Q9H4G0;A0A0C4DH22;A0A0D9SG07;H7C2K6;X6RC15;H0Y482	Q9H4G0;A0A0C4DH22;A0A0D9SG07	5;5;4;2;2;1	5;5;4;2;2;1	5;5;4;2;2;1	Band 4.1-like protein 1	EPB41L1	>sp|Q9H4G0|E41L1_HUMAN Band 4.1-like protein 1 OS=Homo sapiens GN=EPB41L1 PE=1 SV=2;>tr|A0A0C4DH22|A0A0C4DH22_HUMAN Band 4.1-like protein 1 OS=Homo sapiens GN=EPB41L1 PE=1 SV=1;>tr|A0A0D9SG07|A0A0D9SG07_HUMAN Band 4.1-like protein 1 OS=Homo sapiens GN=EPB	0	0	0	0	3101900	0	0	489170	0	0	0	0	624980	0	0	0
Q9Y6Y8;A0A0C4DH82	Q9Y6Y8;A0A0C4DH82	1;1	1;1	1;1	SEC23-interacting protein	SEC23IP	>sp|Q9Y6Y8|S23IP_HUMAN SEC23-interacting protein OS=Homo sapiens GN=SEC23IP PE=1 SV=1;>tr|A0A0C4DH82|A0A0C4DH82_HUMAN SEC23-interacting protein OS=Homo sapiens GN=SEC23IP PE=1 SV=1	0	0	0	945220	0	0	0	0	0	0	0	247750	0	0	0	0
Q9P2S2;G5E9G7;E7ERL8;A7E294;A0A0R4J2G7;Q9ULB1;P58401;E7ETA5;A0A0D9SEM5;P58400;Q08AH0;H7BYC7;H0Y568;A0A0D9SFY6	Q9P2S2;G5E9G7;E7ERL8;A7E294;A0A0R4J2G7;Q9ULB1;P58401;E7ETA5;A0A0D9SEM5;P58400;Q08AH0;H7BYC7;H0Y568;A0A0D9SFY6	1;1;1;1;1;1;1;1;1;1;1;1;1;1	1;1;1;1;1;1;1;1;1;1;1;1;1;1	1;1;1;1;1;1;1;1;1;1;1;1;1;1	Neurexin-2-alpha;Neurexin-1-alpha;Neurexin-2-beta;Neurexin-1-beta	NRXN2;NRXN1	>sp|Q9P2S2|NRX2A_HUMAN Neurexin-2 OS=Homo sapiens GN=NRXN2 PE=2 SV=1;>tr|G5E9G7|G5E9G7_HUMAN Neurexin 2, isoform CRA_a OS=Homo sapiens GN=NRXN2 PE=1 SV=1;>tr|E7ERL8|E7ERL8_HUMAN Neurexin-1-beta OS=Homo sapiens GN=NRXN1 PE=1 SV=1;>tr|A7E294|A7E294_HUMAN NR	0	0	0	0	0	0	0	0	0	0	0	0	0	0	0	0
F5GXV7;A0A0D9SF28;Q8NFP9;Q5T321;P50851;E9PEM5;H0YAC6	F5GXV7;A0A0D9SF28;Q8NFP9;Q5T321	3;3;3;3;1;1;1	3;3;3;3;1;1;1	3;3;3;3;1;1;1	Neurobeachin	NBEA	>tr|F5GXV7|F5GXV7_HUMAN Neurobeachin OS=Homo sapiens GN=NBEA PE=1 SV=2;>tr|A0A0D9SF28|A0A0D9SF28_HUMAN Neurobeachin OS=Homo sapiens GN=NBEA PE=1 SV=1;>sp|Q8NFP9|NBEA_HUMAN Neurobeachin OS=Homo sapiens GN=NBEA PE=1 SV=3;>tr|Q5T321|Q5T321_HUMAN Neurobeachin	0	0	0	0	0	0	0	0	0	0	0	0	0	0	0	0
A0A0D9SF30	A0A0D9SF30	7	4	4			>tr|A0A0D9SF30|A0A0D9SF30_HUMAN Neural cell adhesion molecule 1 (Fragment) OS=Homo sapiens GN=NCAM1 PE=1 SV=1	0	0	0	0	1993300	2426000	1312400	5832200	0	0	0	0	0	1430100	0	2042500
A0A0D9SF53;O00571;A0A0D9SG12;A0A0D9SFB3;O15523;A0A0J9YVQ7;A0A087WVZ1;C9J081;A0A0J9YYH6;C9J8G5;B4DLA0;A0A087WX09;Q9NQI0;D6RCM4;H0Y960	A0A0D9SF53;O00571;A0A0D9SG12;A0A0D9SFB3;O15523	31;31;31;31;21;10;6;5;5;4;3;2;1;1;1	30;30;30;30;20;10;6;5;5;4;3;2;1;1;1	30;30;30;30;20;10;6;5;5;4;3;2;1;1;1	ATP-dependent RNA helicase DDX3X;ATP-dependent RNA helicase DDX3Y	DDX3X;DDX3Y	>tr|A0A0D9SF53|A0A0D9SF53_HUMAN ATP-dependent RNA helicase DDX3X OS=Homo sapiens GN=DDX3X PE=1 SV=1;>sp|O00571|DDX3X_HUMAN ATP-dependent RNA helicase DDX3X OS=Homo sapiens GN=DDX3X PE=1 SV=3;>tr|A0A0D9SG12|A0A0D9SG12_HUMAN ATP-dependent RNA helicase DDX3X	10887000	13488000	23448000	12953000	32653000	12060000	17542000	24298000	3471600	4035200	4311600	4338800	5030700	4458400	3837800	7555400
A0A0D9SF54	A0A0D9SF54	75	75	2			>tr|A0A0D9SF54|A0A0D9SF54_HUMAN Spectrin alpha chain, non-erythrocytic 1 OS=Homo sapiens GN=SPTAN1 PE=1 SV=1	26315000	11429000	42038000	12385000	34357000	34886000	362020000	9569600	7555200	4615400	7291400	5358100	7658100	12131000	92551000	4981100
Q8N6H7;G5E9L0;A0A0D9SF70;E9PQP3;E9PIY6;E9PN48;E9PK28;H0YDN9;E9PJT7;E9PMU9;E9PNY8;E9PM63;E9PMR9;E9PM18	Q8N6H7;G5E9L0;A0A0D9SF70;E9PQP3;E9PIY6	3;3;3;3;2;1;1;1;1;1;1;1;1;1	3;3;3;3;2;1;1;1;1;1;1;1;1;1	3;3;3;3;2;1;1;1;1;1;1;1;1;1	ADP-ribosylation factor GTPase-activating protein 2	ARFGAP2	>sp|Q8N6H7|ARFG2_HUMAN ADP-ribosylation factor GTPase-activating protein 2 OS=Homo sapiens GN=ARFGAP2 PE=1 SV=1;>tr|G5E9L0|G5E9L0_HUMAN ADP-ribosylation factor GTPase-activating protein 2 OS=Homo sapiens GN=ARFGAP2 PE=1 SV=2;>tr|A0A0D9SF70|A0A0D9SF70_HUMA	0	0	0	0	3471400	0	615410	0	0	0	0	0	769980	0	0	0
A0A0D9SFE4;Q05193;A0A0U1RQP1;A0A0D9SFB1	A0A0D9SFE4;Q05193;A0A0U1RQP1;A0A0D9SFB1	8;8;8;8	4;4;4;4	3;3;3;3	Dynamin-1	DNM1	>tr|A0A0D9SFE4|A0A0D9SFE4_HUMAN Dynamin-1 OS=Homo sapiens GN=DNM1 PE=1 SV=1;>sp|Q05193|DYN1_HUMAN Dynamin-1 OS=Homo sapiens GN=DNM1 PE=1 SV=2;>tr|A0A0U1RQP1|A0A0U1RQP1_HUMAN Dynamin-1 OS=Homo sapiens GN=DNM1 PE=4 SV=1;>tr|A0A0D9SFB1|A0A0D9SFB1_HUMAN Dynam	0	0	0	0	0	0	0	0	0	0	0	0	0	0	0	0
A0A0D9SFG6;O43739;Q99418;Q15438	A0A0D9SFG6;O43739;Q99418;Q15438	1;1;1;1	1;1;1;1	1;1;1;1	Cytohesin-3;Cytohesin-2;Cytohesin-1	CYTH3;CYTH2;CYTH1	>tr|A0A0D9SFG6|A0A0D9SFG6_HUMAN Cytohesin-2 OS=Homo sapiens GN=CYTH2 PE=1 SV=1;>sp|O43739|CYH3_HUMAN Cytohesin-3 OS=Homo sapiens GN=CYTH3 PE=1 SV=2;>sp|Q99418|CYH2_HUMAN Cytohesin-2 OS=Homo sapiens GN=CYTH2 PE=1 SV=2;>sp|Q15438|CYH1_HUMAN Cytohesin-1 OS=H	0	0	0	0	0	0	0	0	0	0	0	0	0	0	0	0
Q92614;A0A0D9SFK2;H0YEV9	Q92614;A0A0D9SFK2	15;15;1	15;15;1	15;15;1	Unconventional myosin-XVIIIa	MYO18A	>sp|Q92614|MY18A_HUMAN Unconventional myosin-XVIIIa OS=Homo sapiens GN=MYO18A PE=1 SV=3;>tr|A0A0D9SFK2|A0A0D9SFK2_HUMAN Unconventional myosin-XVIIIa OS=Homo sapiens GN=MYO18A PE=1 SV=1	0	0	0	0	0	0	8068200	0	0	0	0	0	0	0	1614600	0
Q96T60;M0QYH2;A0A0D9SFL2;M0R3C8;M0QYI1;M0R000;A0A0D9SEV0;M0QX49	Q96T60;M0QYH2;A0A0D9SFL2;M0R3C8;M0QYI1;M0R000;A0A0D9SEV0;M0QX49	2;2;2;1;1;1;1;1	2;2;2;1;1;1;1;1	2;2;2;1;1;1;1;1	Bifunctional polynucleotide phosphatase/kinase;Polynucleotide 3-phosphatase;Polynucleotide 5-hydroxyl-kinase	PNKP	>sp|Q96T60|PNKP_HUMAN Bifunctional polynucleotide phosphatase/kinase OS=Homo sapiens GN=PNKP PE=1 SV=1;>tr|M0QYH2|M0QYH2_HUMAN Bifunctional polynucleotide phosphatase/kinase OS=Homo sapiens GN=PNKP PE=1 SV=1;>tr|A0A0D9SFL2|A0A0D9SFL2_HUMAN Bifunctional po	0	0	0	0	642250	0	0	0	0	0	0	0	0	0	0	0
Q9ULP9;H3BQ06;A0A0D9SFR5	Q9ULP9;H3BQ06;A0A0D9SFR5	1;1;1	1;1;1	1;1;1	TBC1 domain family member 24	TBC1D24	>sp|Q9ULP9|TBC24_HUMAN TBC1 domain family member 24 OS=Homo sapiens GN=TBC1D24 PE=1 SV=2;>tr|H3BQ06|H3BQ06_HUMAN Uncharacterized protein OS=Homo sapiens PE=4 SV=1;>tr|A0A0D9SFR5|A0A0D9SFR5_HUMAN TBC1 domain family member 24 OS=Homo sapiens GN=TBC1D24 PE=4	0	0	0	0	0	0	0	0	0	0	0	0	0	0	0	0
P49459;A0A0R4J2E5;A0A0D9SG71;A0A0D9SEZ6	P49459;A0A0R4J2E5;A0A0D9SG71;A0A0D9SEZ6	2;2;2;1	2;2;2;1	2;2;2;1	Ubiquitin-conjugating enzyme E2 A	UBE2A	>sp|P49459|UBE2A_HUMAN Ubiquitin-conjugating enzyme E2 A OS=Homo sapiens GN=UBE2A PE=1 SV=2;>tr|A0A0R4J2E5|A0A0R4J2E5_HUMAN Ubiquitin-conjugating enzyme E2 A OS=Homo sapiens GN=UBE2A PE=1 SV=1;>tr|A0A0D9SG71|A0A0D9SG71_HUMAN Ubiquitin-conjugating enzyme E	0	0	0	927980	0	0	0	0	0	0	0	243230	0	0	0	0
E7EW20;A0A0D9SGC1;Q9UM54;Q5JVM0	E7EW20;A0A0D9SGC1;Q9UM54	8;8;8;3	1;1;1;0	1;1;1;0	Unconventional myosin-VI	MYO6	>tr|E7EW20|E7EW20_HUMAN Unconventional myosin-VI OS=Homo sapiens GN=MYO6 PE=1 SV=2;>tr|A0A0D9SGC1|A0A0D9SGC1_HUMAN Unconventional myosin-VI OS=Homo sapiens GN=MYO6 PE=1 SV=1;>sp|Q9UM54|MYO6_HUMAN Unconventional myosin-VI OS=Homo sapiens GN=MYO6 PE=1 SV=4	0	0	0	0	0	0	1175400	0	0	0	0	0	0	0	318160	0
A0A0D9SGE8;Q8IWS0	A0A0D9SGE8;Q8IWS0	2;2	2;2	2;2	PHD finger protein 6	PHF6	>tr|A0A0D9SGE8|A0A0D9SGE8_HUMAN PHD finger protein 6 OS=Homo sapiens GN=PHF6 PE=1 SV=1;>sp|Q8IWS0|PHF6_HUMAN PHD finger protein 6 OS=Homo sapiens GN=PHF6 PE=1 SV=1	0	0	0	0	0	0	0	0	0	0	0	0	0	0	0	0
A0A0D9SGF6	A0A0D9SGF6	74	1	0			>tr|A0A0D9SGF6|A0A0D9SGF6_HUMAN Spectrin alpha chain, non-erythrocytic 1 OS=Homo sapiens GN=SPTAN1 PE=1 SV=1	0	0	0	0	0	0	0	0	0	0	0	0	0	0	0	0
A0A0G2JL56;A0A0G2JIF2;P30443;P30455;A0A0G2JI36	A0A0G2JL56;A0A0G2JIF2;P30443;P30455;A0A0G2JI36	10;10;10;10;10	3;3;3;3;3	2;2;2;2;2	HLA class I histocompatibility antigen, A-1 alpha chain;HLA class I histocompatibility antigen, A-36 alpha chain	HLA-A	>tr|A0A0G2JL56|A0A0G2JL56_HUMAN HLA class I histocompatibility antigen, A-3 alpha chain OS=Homo sapiens GN=HLA-A PE=1 SV=1;>tr|A0A0G2JIF2|A0A0G2JIF2_HUMAN HLA class I histocompatibility antigen, A-3 alpha chain OS=Homo sapiens GN=HLA-A PE=1 SV=1;>sp|P3044	0	0	0	0	0	0	0	0	0	0	0	0	0	0	0	0
A0A0G2JIW1;P0DMV8;P0DMV9;V9GZ37	A0A0G2JIW1;P0DMV8;P0DMV9;V9GZ37	27;27;27;17	22;22;22;14	12;12;12;7			>tr|A0A0G2JIW1|A0A0G2JIW1_HUMAN Heat shock 70 kDa protein 1B OS=Homo sapiens GN=HSPA1B PE=1 SV=1;>sp|P0DMV8|HS71A_HUMAN Heat shock 70 kDa protein 1A OS=Homo sapiens GN=HSPA1A PE=1 SV=1;>sp|P0DMV9|HS71B_HUMAN Heat shock 70 kDa protein 1B OS=Homo sapiens GN	20907000	23613000	44979000	31425000	16947000	11547000	11166000	26928000	5829900	5549400	5559300	7322700	3769300	4287700	3742700	9214000
A0A0G2JJL1	A0A0G2JJL1	4	1	1			>tr|A0A0G2JJL1|A0A0G2JJL1_HUMAN WD repeat-containing protein 46 (Fragment) OS=Homo sapiens GN=WDR46 PE=1 SV=1	0	0	0	0	0	0	0	0	0	0	0	0	0	0	0	0
Q04837;E7EUY5;A0A0G2JLD8;C9K0U8	Q04837;E7EUY5;A0A0G2JLD8;C9K0U8	2;2;2;2	2;2;2;2	2;2;2;2	Single-stranded DNA-binding protein, mitochondrial	SSBP1	>sp|Q04837|SSBP_HUMAN Single-stranded DNA-binding protein, mitochondrial OS=Homo sapiens GN=SSBP1 PE=1 SV=1;>tr|E7EUY5|E7EUY5_HUMAN Single-stranded DNA-binding protein, mitochondrial (Fragment) OS=Homo sapiens GN=SSBP1 PE=1 SV=1;>tr|A0A0G2JLD8|A0A0G2JLD8_	0	0	0	0	1212900	821460	0	1032000	0	0	0	0	0	0	0	0
A0A0G2JLL6;Q7Z6L0	A0A0G2JLL6;Q7Z6L0	1;1	1;1	1;1	Proline-rich transmembrane protein 2	PRRT2	>tr|A0A0G2JLL6|A0A0G2JLL6_HUMAN Uncharacterized protein OS=Homo sapiens PE=4 SV=1;>sp|Q7Z6L0|PRRT2_HUMAN Proline-rich transmembrane protein 2 OS=Homo sapiens GN=PRRT2 PE=1 SV=1	0	0	0	0	1404600	0	0	1754300	0	0	0	0	0	0	0	695500
A0A0G2JMG9;Q6ZN08	A0A0G2JMG9;Q6ZN08	3;3	3;3	2;2	Putative zinc finger protein 66	ZNF66P	>tr|A0A0G2JMG9|A0A0G2JMG9_HUMAN Putative zinc finger protein 66 OS=Homo sapiens GN=ZNF66 PE=4 SV=1;>sp|Q6ZN08|ZNF66_HUMAN Putative zinc finger protein 66 OS=Homo sapiens GN=ZNF66 PE=5 SV=3	0	0	0	0	0	0	0	0	0	0	0	0	0	0	0	0
A0A0G2JMZ8;Q16625	A0A0G2JMZ8;Q16625	1;1	1;1	1;1	Occludin	OCLN	>tr|A0A0G2JMZ8|A0A0G2JMZ8_HUMAN Occludin OS=Homo sapiens GN=OCLN PE=1 SV=1;>sp|Q16625|OCLN_HUMAN Occludin OS=Homo sapiens GN=OCLN PE=1 SV=1	0	0	0	0	0	0	0	0	0	0	0	0	0	0	0	0
P01892;A0A0G2JNY4;P10316	P01892;A0A0G2JNY4;P10316	11;11;8	2;2;1	0;0;0	HLA class I histocompatibility antigen, A-2 alpha chain;HLA class I histocompatibility antigen, A-69 alpha chain	HLA-A	>sp|P01892|1A02_HUMAN HLA class I histocompatibility antigen, A-2 alpha chain OS=Homo sapiens GN=HLA-A PE=1 SV=1;>tr|A0A0G2JNY4|A0A0G2JNY4_HUMAN HLA class I histocompatibility antigen, A-3 alpha chain OS=Homo sapiens GN=HLA-A PE=1 SV=1;>sp|P10316|1A69_HUM	0	0	0	0	0	0	0	0	0	0	0	0	0	0	0	0
A0A0G2JPP5;A0A0G2JNZ2;Q14160;A0A0G2JMS7;H0YCG0;H0YDF9;Q9BTT6;Q5T0G3	A0A0G2JPP5;A0A0G2JNZ2;Q14160;A0A0G2JMS7	14;14;14;13;5;3;1;1	14;14;14;13;5;3;1;1	14;14;14;13;5;3;1;1	Protein scribble homolog	SCRIB	>tr|A0A0G2JPP5|A0A0G2JPP5_HUMAN Protein scribble homolog OS=Homo sapiens GN=SCRIB PE=1 SV=1;>tr|A0A0G2JNZ2|A0A0G2JNZ2_HUMAN Protein scribble homolog OS=Homo sapiens GN=SCRIB PE=1 SV=1;>sp|Q14160|SCRIB_HUMAN Protein scribble homolog OS=Homo sapiens GN=SCRI	0	0	0	0	18769000	5847900	12251000	0	0	0	0	0	2992600	1847100	2967700	0
A0A0G2JPR0;P0C0L4;P0C0L5;A0A0G2JL54;F5GXS0	A0A0G2JPR0;P0C0L4;P0C0L5;A0A0G2JL54;F5GXS0	16;16;15;13;13	3;3;3;2;2	3;3;3;2;2	Complement C4-A;Complement C4 beta chain;Complement C4-A alpha chain;C4a anaphylatoxin;C4b-A;C4d-A;Complement C4 gamma chain;Complement C4-B;Complement C4 beta chain;Complement C4-B alpha chain;C4a anaphylatoxin;C4b-B;C4d-B;Complement C4 gamma chain	C4A;C4B	>tr|A0A0G2JPR0|A0A0G2JPR0_HUMAN Complement C4-A OS=Homo sapiens GN=C4A PE=1 SV=1;>sp|P0C0L4|CO4A_HUMAN Complement C4-A OS=Homo sapiens GN=C4A PE=1 SV=2;>sp|P0C0L5|CO4B_HUMAN Complement C4-B OS=Homo sapiens GN=C4B PE=1 SV=2;>tr|A0A0G2JL54|A0A0G2JL54_HUMAN	22900000	70742000	62732000	14406000	0	0	0	6000700	0	19331000	10589000	4140300	0	0	0	0
P11274;Q12979;A0A0G2JQ41;B7Z683;H0Y554;I3L2P5;I3L1U8	P11274;Q12979;A0A0G2JQ41;B7Z683;H0Y554;I3L2P5;I3L1U8	1;1;1;1;1;1;1	1;1;1;1;1;1;1	1;1;1;1;1;1;1	Breakpoint cluster region protein;Active breakpoint cluster region-related protein	BCR;ABR	>sp|P11274|BCR_HUMAN Breakpoint cluster region protein OS=Homo sapiens GN=BCR PE=1 SV=2;>sp|Q12979|ABR_HUMAN Active breakpoint cluster region-related protein OS=Homo sapiens GN=ABR PE=2 SV=2;>tr|A0A0G2JQ41|A0A0G2JQ41_HUMAN Active breakpoint cluster region	0	0	0	0	1337700	808630	816330	1377900	0	0	0	0	0	0	0	0
Q9NVE7;E9PHT6;A0A0G2JR38;H0YA26	Q9NVE7;E9PHT6;A0A0G2JR38;H0YA26	1;1;1;1	1;1;1;1	1;1;1;1	Pantothenate kinase 4	PANK4	>sp|Q9NVE7|PANK4_HUMAN Pantothenate kinase 4 OS=Homo sapiens GN=PANK4 PE=1 SV=1;>tr|E9PHT6|E9PHT6_HUMAN Pantothenate kinase 4 (Fragment) OS=Homo sapiens GN=PANK4 PE=1 SV=2;>tr|A0A0G2JR38|A0A0G2JR38_HUMAN Pantothenate kinase 4 OS=Homo sapiens GN=PANK4 PE=1	0	0	1828300	0	2902800	1408400	2143000	0	0	0	0	0	0	0	0	0
E7EQZ4;Q16637;B4DP61;A0A0G2JRY6;A0A0G2JRX5;H0YBZ9	E7EQZ4;Q16637;B4DP61;A0A0G2JRY6;A0A0G2JRX5;H0YBZ9	1;1;1;1;1;1	1;1;1;1;1;1	1;1;1;1;1;1	Survival motor neuron protein	SMN1	>tr|E7EQZ4|E7EQZ4_HUMAN Survival motor neuron protein OS=Homo sapiens GN=SMN1 PE=1 SV=1;>sp|Q16637|SMN_HUMAN Survival motor neuron protein OS=Homo sapiens GN=SMN1 PE=1 SV=1;>tr|B4DP61|B4DP61_HUMAN Survival motor neuron protein OS=Homo sapiens GN=SMN2 PE=1	0	0	0	0	0	0	0	0	0	0	0	0	0	0	0	0
A0A0G2JS85	A0A0G2JS85	1	1	1			>tr|A0A0G2JS85|A0A0G2JS85_HUMAN Gamma-2-syntrophin (Fragment) OS=Homo sapiens GN=SNTG2 PE=4 SV=1	0	0	0	3167900	0	0	0	0	0	0	0	830330	0	0	0	0
G5E975;Q12824;A0A0G2JSE9;C9JTA6;A0A0U1RRB8;A0A0U1RQQ2	G5E975;Q12824;A0A0G2JSE9;C9JTA6;A0A0U1RRB8;A0A0U1RQQ2	1;1;1;1;1;1	1;1;1;1;1;1	1;1;1;1;1;1	SWI/SNF-related matrix-associated actin-dependent regulator of chromatin subfamily B member 1	SMARCB1	>tr|G5E975|G5E975_HUMAN SWI/SNF related, matrix associated, actin dependent regulator of chromatin, subfamily b, member 1, isoform CRA_c OS=Homo sapiens GN=SMARCB1 PE=1 SV=1;>sp|Q12824|SNF5_HUMAN SWI/SNF-related matrix-associated actin-dependent regulator	0	0	0	0	0	0	0	936030	0	0	0	0	0	0	0	371100
A0A0J9YVP6;A0A0J9YYL3;E9PQ56;A0A0J9YVR6;E9PN18;E9PMU7;H0YCP8	A0A0J9YVP6;A0A0J9YYL3;E9PQ56;A0A0J9YVR6	25;25;16;16;10;9;7	1;1;1;1;1;1;0	1;1;1;1;1;1;0		PUF60	>tr|A0A0J9YVP6|A0A0J9YVP6_HUMAN Poly(U)-binding-splicing factor PUF60 (Fragment) OS=Homo sapiens GN=PUF60 PE=1 SV=1;>tr|A0A0J9YYL3|A0A0J9YYL3_HUMAN Poly(U)-binding-splicing factor PUF60 (Fragment) OS=Homo sapiens GN=PUF60 PE=1 SV=1;>tr|E9PQ56|E9PQ56_HUMAN	1571200	0	0	0	0	0	0	0	421870	0	0	0	0	0	0	0
A0A0J9YW36;Q9NZ72	A0A0J9YW36;Q9NZ72	4;4	3;3	2;2	Stathmin-3	STMN3	>tr|A0A0J9YW36|A0A0J9YW36_HUMAN Stathmin-3 (Fragment) OS=Homo sapiens GN=STMN3 PE=1 SV=1;>sp|Q9NZ72|STMN3_HUMAN Stathmin-3 OS=Homo sapiens GN=STMN3 PE=1 SV=3	0	0	0	0	0	0	0	5484800	0	0	0	0	0	0	0	2174500
Q86X10;A2A2F0;A0A0J9YW54	Q86X10;A2A2F0;A0A0J9YW54	1;1;1	1;1;1	1;1;1	Ral GTPase-activating protein subunit beta	RALGAPB;RP5-1100H13.1	>sp|Q86X10|RLGPB_HUMAN Ral GTPase-activating protein subunit beta OS=Homo sapiens GN=RALGAPB PE=1 SV=1;>tr|A2A2F0|A2A2F0_HUMAN Ral GTPase-activating protein subunit beta (Fragment) OS=Homo sapiens GN=RALGAPB PE=1 SV=1;>tr|A0A0J9YW54|A0A0J9YW54_HUMAN Ral G	0	0	0	0	749700	0	457950	274030	0	0	0	0	0	0	0	108640
Q13630;E9PKL9;A0A0J9YX13;E9PP14;E9PLH9;E9PP60	Q13630;E9PKL9;A0A0J9YX13;E9PP14;E9PLH9;E9PP60	2;2;2;2;2;1	2;2;2;2;2;1	2;2;2;2;2;1	GDP-L-fucose synthase	TSTA3	>sp|Q13630|FCL_HUMAN GDP-L-fucose synthase OS=Homo sapiens GN=TSTA3 PE=1 SV=1;>tr|E9PKL9|E9PKL9_HUMAN GDP-L-fucose synthase (Fragment) OS=Homo sapiens GN=TSTA3 PE=1 SV=1;>tr|A0A0J9YX13|A0A0J9YX13_HUMAN GDP-L-fucose synthase (Fragment) OS=Homo sapiens GN=T	0	0	0	0	0	0	0	0	0	0	0	0	0	0	0	0
A0A0J9YXJ0;E9PC62;A0A0J9YX66;O95319;Q5VZZ6;V9GYD9;A0A0J9YXK1;V9GY47	A0A0J9YXJ0;E9PC62;A0A0J9YX66;O95319;Q5VZZ6;V9GYD9	3;3;3;3;3;3;1;1	2;2;2;2;2;2;1;1	2;2;2;2;2;2;1;1	CUGBP Elav-like family member 2	CELF2;CUGBP2	>tr|A0A0J9YXJ0|A0A0J9YXJ0_HUMAN CUGBP Elav-like family member 2 OS=Homo sapiens GN=CELF2 PE=1 SV=1;>tr|E9PC62|E9PC62_HUMAN CUGBP Elav-like family member 2 OS=Homo sapiens GN=CELF2 PE=1 SV=1;>tr|A0A0J9YX66|A0A0J9YX66_HUMAN CUGBP Elav-like family member 2 O	0	0	0	0	1153800	729420	0	2722100	0	0	0	0	0	0	0	1096200
A0A0J9YXF2;A0A0J9YYG4;Q15165;J3QT77;G3XAK4;A0A0J9YXU7;A0A0J9YYJ1	A0A0J9YXF2;A0A0J9YYG4;Q15165;J3QT77;G3XAK4;A0A0J9YXU7	3;3;3;3;2;2;1	3;3;3;3;2;2;1	3;3;3;3;2;2;1	Serum paraoxonase/arylesterase 2	PON2	>tr|A0A0J9YXF2|A0A0J9YXF2_HUMAN Paraoxonase 2, isoform CRA_a OS=Homo sapiens GN=PON2 PE=1 SV=1;>tr|A0A0J9YYG4|A0A0J9YYG4_HUMAN Serum paraoxonase/arylesterase 2 OS=Homo sapiens GN=PON2 PE=1 SV=1;>sp|Q15165|PON2_HUMAN Serum paraoxonase/arylesterase 2 OS=Hom	2093100	1872900	3401500	1864600	6931600	5231800	5350500	973320	0	0	0	0	864130	2405500	1517400	0
P48059;A0A0M3HER1;A0A0J9YXC7	P48059;A0A0M3HER1;A0A0J9YXC7	2;2;1	2;2;1	2;2;1	LIM and senescent cell antigen-like-containing domain protein 1	LIMS1	>sp|P48059|LIMS1_HUMAN LIM and senescent cell antigen-like-containing domain protein 1 OS=Homo sapiens GN=LIMS1 PE=1 SV=4;>tr|A0A0M3HER1|A0A0M3HER1_HUMAN LIM and senescent cell antigen-like-containing domain protein 1 (Fragment) OS=Homo sapiens GN=LIMS1 P	2187300	0	2025600	1554700	0	0	0	0	587280	0	0	0	0	0	0	0
A0A0M3HER2	A0A0M3HER2	4	1	1			>tr|A0A0M3HER2|A0A0M3HER2_HUMAN Centromere protein V OS=Homo sapiens GN=CENPV PE=1 SV=1	0	0	0	0	2467300	773020	6139100	3877900	0	0	0	0	0	0	0	1537500
A0A0R4J2E6;B1APY8;P26378;B1APY9;B1AM48	A0A0R4J2E6;B1APY8;P26378;B1APY9;B1AM48	6;6;6;6;3	1;1;1;1;0	0;0;0;0;0	ELAV-like protein 4	ELAVL4;ELAVL2	>tr|A0A0R4J2E6|A0A0R4J2E6_HUMAN ELAV-like protein OS=Homo sapiens GN=ELAVL4 PE=1 SV=1;>tr|B1APY8|B1APY8_HUMAN ELAV-like protein OS=Homo sapiens GN=ELAVL4 PE=1 SV=1;>sp|P26378|ELAV4_HUMAN ELAV-like protein 4 OS=Homo sapiens GN=ELAVL4 PE=1 SV=2;>tr|B1APY9|B	0	0	0	0	0	0	0	1760900	0	0	0	0	0	0	0	0
A8MXP9;A0A0R4J2E8;P43243;D6REM6;D6R991;H0Y8T4;B3KM87;D6RBK5;D6R8Z5;D6RIA2;D6RE02;D6RBI2;D6REK4;D6RCM3;Q68E03;D6RBS2;D6RAY2;D6RAM9;D6R9F3;D6RB45	A8MXP9;A0A0R4J2E8;P43243;D6REM6;D6R991	37;37;37;36;29;12;11;4;4;3;3;3;3;3;2;2;2;2;2;2	37;37;37;36;29;12;11;4;4;3;3;3;3;3;2;2;2;2;2;2	37;37;37;36;29;12;11;4;4;3;3;3;3;3;2;2;2;2;2;2	Matrin-3	MATR3	>tr|A8MXP9|A8MXP9_HUMAN Matrin-3 OS=Homo sapiens GN=MATR3 PE=1 SV=1;>tr|A0A0R4J2E8|A0A0R4J2E8_HUMAN Matrin-3 OS=Homo sapiens GN=MATR3 PE=4 SV=1;>sp|P43243|MATR3_HUMAN Matrin-3 OS=Homo sapiens GN=MATR3 PE=1 SV=2;>tr|D6REM6|D6REM6_HUMAN Matrin-3 OS=Homo sap	41564000	22238000	85651000	48077000	137470000	54395000	175940000	89402000	10719000	7751800	14184000	13838000	23756000	18885000	39461000	28823000
E7EW49;E7ERI8;A0A0U1RQI6;E3W994;O75122;J3KR49;E7ENG2;B3KR06;D6RBU8;H7C4I5;H7C4X8;C9J668	E7EW49;E7ERI8;A0A0U1RQI6;E3W994;O75122;J3KR49	8;8;8;8;7;7;2;2;1;1;1;1	8;8;8;8;7;7;2;2;1;1;1;1	7;7;7;7;6;6;2;2;1;1;1;1	CLIP-associating protein 2	CLASP2	>tr|E7EW49|E7EW49_HUMAN CLIP-associating protein 2 OS=Homo sapiens GN=CLASP2 PE=1 SV=1;>tr|E7ERI8|E7ERI8_HUMAN CLIP-associating protein 2 OS=Homo sapiens GN=CLASP2 PE=1 SV=1;>tr|A0A0U1RQI6|A0A0U1RQI6_HUMAN CLIP-associating protein 2 OS=Homo sapiens GN=CLA	0	0	0	0	9116700	2306200	6317700	5076500	0	0	0	0	1784800	1309700	1596800	1629100
A0A0U1RQM0;H0YMA4;Q15004;H0YKX3;A0A0U1RQC1	A0A0U1RQM0;H0YMA4;Q15004;H0YKX3;A0A0U1RQC1	2;2;2;1;1	2;2;2;1;1	2;2;2;1;1	PCNA-associated factor	KIAA0101;PAF	>tr|A0A0U1RQM0|A0A0U1RQM0_HUMAN Uncharacterized protein OS=Homo sapiens PE=4 SV=1;>tr|H0YMA4|H0YMA4_HUMAN HCG2039386, isoform CRA_b OS=Homo sapiens GN=KIAA0101 PE=1 SV=1;>sp|Q15004|PAF15_HUMAN PCNA-associated factor OS=Homo sapiens GN=KIAA0101 PE=1 SV=1;>	0	0	0	0	0	0	0	0	0	0	0	0	0	0	0	0
A0A0U1RQQ9;Q6P3W7;F8VSC5	A0A0U1RQQ9;Q6P3W7;F8VSC5	2;2;2	2;2;2	2;2;2	SCY1-like protein 2	SCYL2	>tr|A0A0U1RQQ9|A0A0U1RQQ9_HUMAN SCY1-like protein 2 OS=Homo sapiens GN=SCYL2 PE=4 SV=1;>sp|Q6P3W7|SCYL2_HUMAN SCY1-like protein 2 OS=Homo sapiens GN=SCYL2 PE=1 SV=1;>tr|F8VSC5|F8VSC5_HUMAN SCY1-like protein 2 (Fragment) OS=Homo sapiens GN=SCYL2 PE=1 SV=1	0	0	0	0	779530	0	0	0	0	0	0	0	157060	0	0	0
P22681;A0A0U1RQX8;A0A0U1RR39	P22681;A0A0U1RQX8;A0A0U1RR39	2;2;2	2;2;2	2;2;2	E3 ubiquitin-protein ligase CBL	CBL	>sp|P22681|CBL_HUMAN E3 ubiquitin-protein ligase CBL OS=Homo sapiens GN=CBL PE=1 SV=2;>tr|A0A0U1RQX8|A0A0U1RQX8_HUMAN E3 ubiquitin-protein ligase CBL OS=Homo sapiens GN=CBL PE=4 SV=1;>tr|A0A0U1RR39|A0A0U1RR39_HUMAN E3 ubiquitin-protein ligase CBL OS=Homo	0	0	0	0	1535300	903260	0	0	0	0	0	0	0	335310	0	0
Q9UNF0;A0A0U1RR22	Q9UNF0;A0A0U1RR22	1;1	1;1	1;1	Protein kinase C and casein kinase substrate in neurons protein 2	PACSIN2	>sp|Q9UNF0|PACN2_HUMAN Protein kinase C and casein kinase substrate in neurons protein 2 OS=Homo sapiens GN=PACSIN2 PE=1 SV=2;>tr|A0A0U1RR22|A0A0U1RR22_HUMAN Protein kinase C and casein kinase substrate in neurons protein 2 (Fragment) OS=Homo sapiens GN=P	0	0	0	0	0	0	0	0	0	0	0	0	0	0	0	0
A0A0U1RRH7;A0A0U1RR32;P20671	A0A0U1RRH7;A0A0U1RR32;P20671	13;13;13	1;1;1	0;0;0	Histone H2A type 1-D	HIST1H2AD	>tr|A0A0U1RRH7|A0A0U1RRH7_HUMAN Uncharacterized protein OS=Homo sapiens PE=4 SV=1;>tr|A0A0U1RR32|A0A0U1RR32_HUMAN HCG2039566, isoform CRA_b OS=Homo sapiens GN=hCG_2039566 PE=4 SV=1;>sp|P20671|H2A1D_HUMAN Histone H2A type 1-D OS=Homo sapiens GN=HIST1H2AD P	0	0	0	0	0	0	0	0	0	0	0	0	0	0	0	0
Q8N568;A0A0U1RR70;G5E9L9;A0A0U1RRD0	Q8N568;A0A0U1RR70;G5E9L9	17;17;17;1	13;13;13;1	12;12;12;1	Serine/threonine-protein kinase DCLK2	DCLK2	>sp|Q8N568|DCLK2_HUMAN Serine/threonine-protein kinase DCLK2 OS=Homo sapiens GN=DCLK2 PE=2 SV=4;>tr|A0A0U1RR70|A0A0U1RR70_HUMAN Serine/threonine-protein kinase DCLK2 OS=Homo sapiens GN=DCLK2 PE=4 SV=1;>tr|G5E9L9|G5E9L9_HUMAN Doublecortin and CaM kinase-li	1386900	0	0	0	24260000	12585000	10605000	4855600	0	0	0	0	4340100	3829700	2590500	1983700
A0A0U1RRB6;Q9Y2D4;J3QT38	A0A0U1RRB6;Q9Y2D4;J3QT38	4;4;3	4;4;3	4;4;3	Exocyst complex component 6B	EXOC6B	>tr|A0A0U1RRB6|A0A0U1RRB6_HUMAN Exocyst complex component 6B OS=Homo sapiens GN=EXOC6B PE=4 SV=1;>sp|Q9Y2D4|EXC6B_HUMAN Exocyst complex component 6B OS=Homo sapiens GN=EXOC6B PE=1 SV=3;>tr|J3QT38|J3QT38_HUMAN Exocyst complex component 6B OS=Homo sapiens G	0	0	0	0	1806100	0	0	0	0	0	0	0	363900	0	0	0
A0A0U1RRH6;O94880	A0A0U1RRH6;O94880	8;8	8;8	8;8	PHD finger protein 14	PHF14	>tr|A0A0U1RRH6|A0A0U1RRH6_HUMAN PHD finger protein 14 OS=Homo sapiens GN=PHF14 PE=4 SV=1;>sp|O94880|PHF14_HUMAN PHD finger protein 14 OS=Homo sapiens GN=PHF14 PE=1 SV=2	0	0	0	0	0	0	0	0	0	0	0	0	0	0	0	0
Q8WXI9;A0A0U1RRM1;A0A0U1RR30	Q8WXI9;A0A0U1RRM1;A0A0U1RR30	4;4;2	3;3;1	3;3;1	Transcriptional repressor p66-beta	GATAD2B	>sp|Q8WXI9|P66B_HUMAN Transcriptional repressor p66-beta OS=Homo sapiens GN=GATAD2B PE=1 SV=1;>tr|A0A0U1RRM1|A0A0U1RRM1_HUMAN Transcriptional repressor p66-beta OS=Homo sapiens GN=GATAD2B PE=4 SV=1;>tr|A0A0U1RR30|A0A0U1RR30_HUMAN Transcriptional repressor	0	0	0	0	2495600	695460	0	0	0	0	0	0	0	0	0	0
A0A0U1RRM6;Q8N8S7;A0A0U1RQP7;A0A075B6E5	A0A0U1RRM6;Q8N8S7	18;17;7;7	18;17;7;7	18;17;7;7	Protein enabled homolog	ENAH	>tr|A0A0U1RRM6|A0A0U1RRM6_HUMAN Protein enabled homolog OS=Homo sapiens GN=ENAH PE=4 SV=1;>sp|Q8N8S7|ENAH_HUMAN Protein enabled homolog OS=Homo sapiens GN=ENAH PE=1 SV=2	11604000	20540000	24544000	13272000	15321000	7341500	4504600	10353000	1902500	3398200	2513200	2625800	2291500	2665200	1275900	3486600
Q9UN36;G3V4S9;G3V5H8;G3V2I9;G3V5G0;G3V392;G3V5S0;G3V383;G3V5B7;G3V358;G3V271;G3V4S2;G3V285;G3V3X2;G3V3D5;G3V5V9;G3V3P1;G3V280;G3V5A6;G3V2T2;G3V4T9;G3V3P6;G3V3X3;G3V552;A0A0U1RVK7;G3V5G7;G3V2Y3;G3V3C3;G3V2S0;G3V5D7;G3V5P9;G3V239;G3V5B5;A0A0A0MS87;H7C0X0;G3	Q9UN36;G3V4S9;G3V5H8;G3V2I9;G3V5G0;G3V392;G3V5S0;G3V383;G3V5B7;G3V358;G3V271;G3V4S2;G3V285;G3V3X2;G3V3D5;G3V5V9;G3V3P1;G3V280;G3V5A6;G3V2T2;G3V4T9;G3V3P6;G3V3X3;G3V552;A0A0U1RVK7;G3V5G7;G3V2Y3;G3V3C3;G3V2S0;G3V5D7;G3V5P9;G3V239;G3V5B5;A0A0A0MS87;H7C0X0;G3	2;2;2;2;2;2;2;2;2;2;2;2;2;2;2;2;2;2;2;2;2;2;2;2;2;2;2;2;2;2;2;2;2;1;1;1;1;1;1;1;1	2;2;2;2;2;2;2;2;2;2;2;2;2;2;2;2;2;2;2;2;2;2;2;2;2;2;2;2;2;2;2;2;2;1;1;1;1;1;1;1;1	2;2;2;2;2;2;2;2;2;2;2;2;2;2;2;2;2;2;2;2;2;2;2;2;2;2;2;2;2;2;2;2;2;1;1;1;1;1;1;1;1	Protein NDRG2	NDRG2	>sp|Q9UN36|NDRG2_HUMAN Protein NDRG2 OS=Homo sapiens GN=NDRG2 PE=1 SV=2;>tr|G3V4S9|G3V4S9_HUMAN Protein NDRG2 (Fragment) OS=Homo sapiens GN=NDRG2 PE=1 SV=7;>tr|G3V5H8|G3V5H8_HUMAN Protein NDRG2 (Fragment) OS=Homo sapiens GN=NDRG2 PE=1 SV=1;>tr|G3V2I9|G3V2	0	0	0	0	2018100	0	0	0	0	0	0	0	406610	0	0	0
Q15014;A0A0U1RVL1;Q5JXX2;Q5JXX1;Q5JXX6	Q15014;A0A0U1RVL1;Q5JXX2;Q5JXX1;Q5JXX6	2;2;2;2;1	2;2;2;2;1	2;2;2;2;1	Mortality factor 4-like protein 2	MORF4L2	>sp|Q15014|MO4L2_HUMAN Mortality factor 4-like protein 2 OS=Homo sapiens GN=MORF4L2 PE=1 SV=1;>tr|A0A0U1RVL1|A0A0U1RVL1_HUMAN Mortality factor 4-like protein 2 (Fragment) OS=Homo sapiens GN=MORF4L2 PE=4 SV=1;>tr|Q5JXX2|Q5JXX2_HUMAN Mortality factor 4-like	0	0	0	0	0	0	1177000	0	0	0	0	0	0	0	318590	0
A0AVT1;H0Y8S8	A0AVT1	4;1	4;1	4;1	Ubiquitin-like modifier-activating enzyme 6	UBA6	>sp|A0AVT1|UBA6_HUMAN Ubiquitin-like modifier-activating enzyme 6 OS=Homo sapiens GN=UBA6 PE=1 SV=1	0	0	0	0	2578900	249870	0	0	0	0	0	0	519590	0	0	0
A0JLT2;J3KR33	A0JLT2;J3KR33	1;1	1;1	1;1	Mediator of RNA polymerase II transcription subunit 19	MED19	>sp|A0JLT2|MED19_HUMAN Mediator of RNA polymerase II transcription subunit 19 OS=Homo sapiens GN=MED19 PE=1 SV=2;>tr|J3KR33|J3KR33_HUMAN Mediator of RNA polymerase II transcription subunit 19 OS=Homo sapiens GN=MED19 PE=1 SV=1	0	0	0	0	0	0	0	0	0	0	0	0	0	0	0	0
A1L020	A1L020	3	3	3	RNA-binding protein MEX3A	MEX3A	>sp|A1L020|MEX3A_HUMAN RNA-binding protein MEX3A OS=Homo sapiens GN=MEX3A PE=1 SV=1	0	0	0	0	0	0	0	440910	0	0	0	0	0	0	0	0
A1L0T0;M0R026;E9PJS0;E9PL44;M0R1B5	A1L0T0;M0R026;E9PJS0;E9PL44;M0R1B5	1;1;1;1;1	1;1;1;1;1	1;1;1;1;1	Acetolactate synthase-like protein	ILVBL	>sp|A1L0T0|ILVBL_HUMAN Acetolactate synthase-like protein OS=Homo sapiens GN=ILVBL PE=1 SV=2;>tr|M0R026|M0R026_HUMAN Acetolactate synthase-like protein OS=Homo sapiens GN=ILVBL PE=1 SV=1;>tr|E9PJS0|E9PJS0_HUMAN Acetolactate synthase-like protein (Fragment	0	0	0	0	0	0	0	0	0	0	0	0	0	0	0	0
A1L170	A1L170	1	1	1	Uncharacterized protein C1orf226	C1orf226	>sp|A1L170|CA226_HUMAN Uncharacterized protein C1orf226 OS=Homo sapiens GN=C1orf226 PE=1 SV=1	0	0	0	0	1966900	0	0	605620	0	0	0	0	0	0	0	0
A1X283;G3V144;Q5TCZ1;H0Y507	A1X283	10;2;1;1	10;2;1;1	10;2;1;1	SH3 and PX domain-containing protein 2B	SH3PXD2B	>sp|A1X283|SPD2B_HUMAN SH3 and PX domain-containing protein 2B OS=Homo sapiens GN=SH3PXD2B PE=1 SV=3	2435400	0	9009100	2524600	22317000	7203700	9644300	4053300	1005200	0	1653200	0	3150500	2037800	2741300	2079000
A2A274;Q99798	A2A274;Q99798	31;31	31;31	31;31	Aconitate hydratase, mitochondrial	ACO2	>tr|A2A274|A2A274_HUMAN Aconitate hydratase, mitochondrial OS=Homo sapiens GN=ACO2 PE=1 SV=1;>sp|Q99798|ACON_HUMAN Aconitate hydratase, mitochondrial OS=Homo sapiens GN=ACO2 PE=1 SV=2	42839000	32565000	88933000	44605000	183450000	103460000	123120000	44871000	12611000	10651000	14406000	12791000	27200000	29070000	24450000	13952000
P42696;A2A2V2;Q5TCT4;H7C5M1	P42696;A2A2V2;Q5TCT4	6;6;4;2	6;6;4;2	6;6;4;2	RNA-binding protein 34	RBM34	>sp|P42696|RBM34_HUMAN RNA-binding protein 34 OS=Homo sapiens GN=RBM34 PE=1 SV=2;>tr|A2A2V2|A2A2V2_HUMAN RNA-binding protein 34 (Fragment) OS=Homo sapiens GN=RBM34 PE=1 SV=1;>tr|Q5TCT4|Q5TCT4_HUMAN RNA-binding protein 34 (Fragment) OS=Homo sapiens GN=RBM3	0	0	0	0	0	0	0	0	0	0	0	0	0	0	0	0
A5PLK6;H3BU64	A5PLK6;H3BU64	1;1	1;1	1;1	Regulator of G-protein signaling protein-like	RGSL1	>sp|A5PLK6|RGSL_HUMAN Regulator of G-protein signaling protein-like OS=Homo sapiens GN=RGSL1 PE=2 SV=1;>tr|H3BU64|H3BU64_HUMAN Regulator of G-protein-signaling protein-like OS=Homo sapiens GN=RGSL1 PE=4 SV=1	0	0	0	0	0	0	0	0	0	0	0	0	0	0	0	0
A6NCE7;Q9GZQ8;H3BTL1;Q9H492;H3BTE7	A6NCE7;Q9GZQ8;H3BTL1;Q9H492;H3BTE7	2;2;2;1;1	2;2;2;1;1	2;2;2;1;1	Microtubule-associated proteins 1A/1B light chain 3 beta 2;Microtubule-associated proteins 1A/1B light chain 3B;Microtubule-associated proteins 1A/1B light chain 3A	MAP1LC3B2;MAP1LC3B;MAP1LC3A	>sp|A6NCE7|MP3B2_HUMAN Microtubule-associated proteins 1A/1B light chain 3 beta 2 OS=Homo sapiens GN=MAP1LC3B2 PE=2 SV=1;>sp|Q9GZQ8|MLP3B_HUMAN Microtubule-associated proteins 1A/1B light chain 3B OS=Homo sapiens GN=MAP1LC3B PE=1 SV=3;>tr|H3BTL1|H3BTL1_HU	0	0	0	0	0	0	1745200	0	0	0	0	0	0	0	0	0
A6NDG6	A6NDG6	2	2	2	Phosphoglycolate phosphatase	PGP	>sp|A6NDG6|PGP_HUMAN Phosphoglycolate phosphatase OS=Homo sapiens GN=PGP PE=1 SV=1	0	0	0	0	1136600	0	0	0	0	0	0	0	229010	0	0	0
A6NE02	A6NE02	4	4	4	BTB/POZ domain-containing protein 17	BTBD17	>sp|A6NE02|BTBDH_HUMAN BTB/POZ domain-containing protein 17 OS=Homo sapiens GN=BTBD17 PE=3 SV=1	0	0	0	0	12312000	3932900	7697500	0	0	0	0	0	2407800	1918300	1698000	0
A6NFX8;Q9UKK9;A6NJU6;A6NCQ0;C9JYY9;H0YEY4	A6NFX8;Q9UKK9;A6NJU6;A6NCQ0	7;7;4;4;3;2	7;7;4;4;3;2	7;7;4;4;3;2	ADP-sugar pyrophosphatase	NUDT5	>tr|A6NFX8|A6NFX8_HUMAN ADP-sugar pyrophosphatase OS=Homo sapiens GN=NUDT5 PE=1 SV=1;>sp|Q9UKK9|NUDT5_HUMAN ADP-sugar pyrophosphatase OS=Homo sapiens GN=NUDT5 PE=1 SV=1;>tr|A6NJU6|A6NJU6_HUMAN ADP-sugar pyrophosphatase OS=Homo sapiens GN=NUDT5 PE=1 SV=2;>	2579000	1551700	7672600	4894000	5497800	3683300	1461300	1407500	1090800	0	909850	1213800	1184400	1141600	0	0
O95070;A6NGW1;C9JST7;E9PIZ0	O95070;A6NGW1;C9JST7;E9PIZ0	1;1;1;1	1;1;1;1	1;1;1;1	Protein YIF1A	YIF1A	>sp|O95070|YIF1A_HUMAN Protein YIF1A OS=Homo sapiens GN=YIF1A PE=1 SV=2;>tr|A6NGW1|A6NGW1_HUMAN Protein YIF1A OS=Homo sapiens GN=YIF1A PE=1 SV=1;>tr|C9JST7|C9JST7_HUMAN Protein YIF1A (Fragment) OS=Homo sapiens GN=YIF1A PE=1 SV=2;>tr|E9PIZ0|E9PIZ0_HUMAN Pr	546830	0	1631500	367990	0	0	0	0	0	0	0	0	0	0	0	0
A6NHL2	A6NHL2	8	1	1	Tubulin alpha chain-like 3	TUBAL3	>sp|A6NHL2|TBAL3_HUMAN Tubulin alpha chain-like 3 OS=Homo sapiens GN=TUBAL3 PE=1 SV=2	1098200	0	4630700	840110	0	0	0	0	0	0	737880	0	0	0	0	0
A6NHQ2	A6NHQ2	3	2	2	rRNA/tRNA 2-O-methyltransferase fibrillarin-like protein 1	FBLL1	>sp|A6NHQ2|FBLL1_HUMAN rRNA/tRNA 2-O-methyltransferase fibrillarin-like protein 1 OS=Homo sapiens GN=FBLL1 PE=3 SV=2	0	0	0	0	0	0	0	0	0	0	0	0	0	0	0	0
A6NHR9;J3KTL8	A6NHR9;J3KTL8	5;3	5;3	5;3	Structural maintenance of chromosomes flexible hinge domain-containing protein 1	SMCHD1	>sp|A6NHR9|SMHD1_HUMAN Structural maintenance of chromosomes flexible hinge domain-containing protein 1 OS=Homo sapiens GN=SMCHD1 PE=1 SV=2;>tr|J3KTL8|J3KTL8_HUMAN Structural maintenance of chromosomes flexible hinge domain-containing protein 1 (Fragment)	0	0	0	0	447670	0	177990	0	0	0	0	0	0	0	0	0
A6NIH7;Q13432;C9JSK0;K7EN86;K7EJU3	A6NIH7;Q13432;C9JSK0;K7EN86;K7EJU3	1;1;1;1;1	1;1;1;1;1	1;1;1;1;1	Protein unc-119 homolog B;Protein unc-119 homolog A	UNC119B;UNC119	>sp|A6NIH7|U119B_HUMAN Protein unc-119 homolog B OS=Homo sapiens GN=UNC119B PE=1 SV=1;>sp|Q13432|U119A_HUMAN Protein unc-119 homolog A OS=Homo sapiens GN=UNC119 PE=1 SV=1;>tr|C9JSK0|C9JSK0_HUMAN Protein unc-119 homolog A (Fragment) OS=Homo sapiens GN=UNC1	0	0	0	0	770970	0	0	0	0	0	0	0	155330	0	0	0
P54578;A6NJA2;J3KS55;J3QQT6	P54578;A6NJA2	10;10;1;1	10;10;1;1	9;9;1;1	Ubiquitin carboxyl-terminal hydrolase 14;Ubiquitin carboxyl-terminal hydrolase	USP14	>sp|P54578|UBP14_HUMAN Ubiquitin carboxyl-terminal hydrolase 14 OS=Homo sapiens GN=USP14 PE=1 SV=3;>tr|A6NJA2|A6NJA2_HUMAN Ubiquitin carboxyl-terminal hydrolase 14 OS=Homo sapiens GN=USP14 PE=1 SV=2	10293000	1597200	17328000	8152500	1509300	2886100	0	0	1660300	0	1153400	1205600	0	1309900	0	0
Q9H4A4;A6NKB8;C9JMZ3;A0A087WU27	Q9H4A4;A6NKB8	6;6;1;1	6;6;1;1	6;6;1;1	Aminopeptidase B	RNPEP	>sp|Q9H4A4|AMPB_HUMAN Aminopeptidase B OS=Homo sapiens GN=RNPEP PE=1 SV=2;>tr|A6NKB8|A6NKB8_HUMAN Aminopeptidase B OS=Homo sapiens GN=RNPEP PE=1 SV=1	516920	1488000	10844000	785790	5040500	5174500	2964800	1043400	0	567220	1118000	455330	0	1706700	840010	0
A6NMK8	A6NMK8	1	1	1	Protein FAM196B	FAM196B	>sp|A6NMK8|F196B_HUMAN Protein FAM196B OS=Homo sapiens GN=FAM196B PE=2 SV=1	0	0	0	0	0	0	0	0	0	0	0	0	0	0	0	0
Q12888;A6NNK5;C9JXV0;H7C3N7;H7BZY0;M0R142;H7C495	Q12888;A6NNK5	40;40;14;8;8;4;1	40;40;14;8;8;4;1	40;40;14;8;8;4;1	Tumor suppressor p53-binding protein 1	TP53BP1	>sp|Q12888|TP53B_HUMAN Tumor suppressor p53-binding protein 1 OS=Homo sapiens GN=TP53BP1 PE=1 SV=2;>tr|A6NNK5|A6NNK5_HUMAN Tumor suppressor p53-binding protein 1 OS=Homo sapiens GN=TP53BP1 PE=1 SV=2	4432900	1548100	3680300	2439800	38488000	6025800	27348000	8182600	1694300	0	582200	0	6790400	2718800	7810800	3746600
O60831;A6NP52	O60831;A6NP52	1;1	1;1	1;1	PRA1 family protein 2	PRAF2	>sp|O60831|PRAF2_HUMAN PRA1 family protein 2 OS=Homo sapiens GN=PRAF2 PE=1 SV=1;>tr|A6NP52|A6NP52_HUMAN PRA1 family protein 2 OS=Homo sapiens GN=PRAF2 PE=1 SV=1	1123800	1180900	0	1421300	1993600	1710000	0	0	0	0	0	0	0	0	0	0
Q15257;A6PVN5;F6WIT2;Q5T948;Q5T949;A6PVN6;A6PVN9;C9IZ76;A6PVN8;Q68CR8;A6PVN7;B7ZBQ0	Q15257;A6PVN5;F6WIT2;Q5T948;Q5T949;A6PVN6;A6PVN9;C9IZ76;A6PVN8	5;5;4;4;4;4;3;3;3;2;2;1	5;5;4;4;4;4;3;3;3;2;2;1	5;5;4;4;4;4;3;3;3;2;2;1	Serine/threonine-protein phosphatase 2A activator	PPP2R4	>sp|Q15257|PTPA_HUMAN Serine/threonine-protein phosphatase 2A activator OS=Homo sapiens GN=PPP2R4 PE=1 SV=3;>tr|A6PVN5|A6PVN5_HUMAN Serine/threonine-protein phosphatase 2A activator OS=Homo sapiens GN=PPP2R4 PE=1 SV=1;>tr|F6WIT2|F6WIT2_HUMAN Serine/threon	0	0	0	1193400	4239600	794480	0	1206000	0	0	0	0	831810	0	0	0
A6QL63;C9JV03	A6QL63;C9JV03	1;1	1;1	1;1	Ankyrin repeat and BTB/POZ domain-containing protein BTBD11	BTBD11	>sp|A6QL63|BTBDB_HUMAN Ankyrin repeat and BTB/POZ domain-containing protein BTBD11 OS=Homo sapiens GN=BTBD11 PE=2 SV=3;>tr|C9JV03|C9JV03_HUMAN Ankyrin repeat and BTB/POZ domain-containing protein BTBD11 (Fragment) OS=Homo sapiens GN=BTBD11 PE=1 SV=2	0	0	0	0	999270	0	0	0	0	0	0	0	201330	0	0	0
P17936;A6XND0;A6XND1;B3KWK7;H0Y5K2;H0Y485;C9JMX4	P17936;A6XND0;A6XND1;B3KWK7;H0Y5K2;H0Y485	7;7;7;6;6;6;3	7;7;7;6;6;6;3	7;7;7;6;6;6;3	Insulin-like growth factor-binding protein 3	IGFBP3	>sp|P17936|IBP3_HUMAN Insulin-like growth factor-binding protein 3 OS=Homo sapiens GN=IGFBP3 PE=1 SV=2;>tr|A6XND0|A6XND0_HUMAN Insulin-like growth factor binding protein 3 OS=Homo sapiens GN=IGFBP3 PE=1 SV=1;>tr|A6XND1|A6XND1_HUMAN Insulin-like growth fac	0	0	0	0	0	0	0	0	0	0	0	0	0	0	0	0
A6ZKI3	A6ZKI3	1	1	1	Protein FAM127A	FAM127A	>sp|A6ZKI3|F127A_HUMAN Protein FAM127A OS=Homo sapiens GN=FAM127A PE=1 SV=1	764660	0	1412000	0	2748700	2175800	1588500	1655100	0	0	0	0	0	0	0	656170
J3KN01;P55196;A8MQ02;Q5TIG5;H0Y7R8;E9PFY5;F8W9I4	J3KN01;P55196;A8MQ02;Q5TIG5	9;9;9;9;3;1;1	9;9;9;9;3;1;1	9;9;9;9;3;1;1	Afadin	MLLT4	>tr|J3KN01|J3KN01_HUMAN Afadin OS=Homo sapiens GN=MLLT4 PE=1 SV=1;>sp|P55196|AFAD_HUMAN Afadin OS=Homo sapiens GN=MLLT4 PE=1 SV=3;>tr|A8MQ02|A8MQ02_HUMAN Afadin OS=Homo sapiens GN=MLLT4 PE=1 SV=2;>tr|Q5TIG5|Q5TIG5_HUMAN Afadin OS=Homo sapiens GN=MLLT4 PE=	0	0	0	0	10819000	2295600	2047400	4517100	0	0	0	0	2058000	769010	1039500	1405900
Q06787;G3V0J0;A8MQB8;R9WNI0;G8JLE9;A0A087WXI3;Q8IXW7;A0A087WWR6	Q06787;G3V0J0;A8MQB8;R9WNI0;G8JLE9;A0A087WXI3	3;3;3;2;2;2;1;1	2;2;2;1;2;2;1;1	2;2;2;1;2;2;1;1	Fragile X mental retardation protein 1	FMR1	>sp|Q06787|FMR1_HUMAN Fragile X mental retardation protein 1 OS=Homo sapiens GN=FMR1 PE=1 SV=1;>tr|G3V0J0|G3V0J0_HUMAN Fragile X mental retardation 1, isoform CRA_e OS=Homo sapiens GN=FMR1 PE=1 SV=1;>tr|A8MQB8|A8MQB8_HUMAN Fragile X mental retardation pro	0	0	0	0	520260	0	395350	0	0	0	0	0	0	0	0	0
P49840;A8MT37;M0QYV0	P49840;A8MT37;M0QYV0	1;1;1	1;1;1	1;1;1	Glycogen synthase kinase-3 alpha	GSK3A	>sp|P49840|GSK3A_HUMAN Glycogen synthase kinase-3 alpha OS=Homo sapiens GN=GSK3A PE=1 SV=2;>tr|A8MT37|A8MT37_HUMAN Glycogen synthase kinase-3 alpha OS=Homo sapiens GN=GSK3A PE=1 SV=2;>tr|M0QYV0|M0QYV0_HUMAN Uncharacterized protein (Fragment) OS=Homo sapie	0	0	0	0	0	0	0	1364700	0	0	0	0	0	0	0	541060
A8MU27;A8MUA9;P55854;Q6EEV6	A8MU27;A8MUA9;P55854;Q6EEV6	2;2;2;1	1;1;1;0	1;1;1;0	Small ubiquitin-related modifier 3;Small ubiquitin-related modifier 4	SUMO3;SUMO4	>tr|A8MU27|A8MU27_HUMAN Small ubiquitin-related modifier 3 OS=Homo sapiens GN=SUMO3 PE=1 SV=1;>tr|A8MUA9|A8MUA9_HUMAN SMT3 suppressor of mif two 3 homolog 3 (Yeast), isoform CRA_d OS=Homo sapiens GN=SUMO3 PE=1 SV=1;>sp|P55854|SUMO3_HUMAN Small ubiquitin-r	0	0	0	0	0	0	0	640080	0	0	0	0	0	0	0	253770
P42574;A8MVM1;A0A087WU32;C9JXR7	P42574;A8MVM1;A0A087WU32;C9JXR7	2;2;2;2	2;2;2;2	2;2;2;2	Caspase-3;Caspase-3 subunit p17;Caspase-3 subunit p12	CASP3	>sp|P42574|CASP3_HUMAN Caspase-3 OS=Homo sapiens GN=CASP3 PE=1 SV=2;>tr|A8MVM1|A8MVM1_HUMAN Caspase-3 OS=Homo sapiens GN=CASP3 PE=1 SV=2;>tr|A0A087WU32|A0A087WU32_HUMAN Caspase-3 OS=Homo sapiens GN=CASP3 PE=1 SV=1;>tr|C9JXR7|C9JXR7_HUMAN Caspase-3 (Fragme	0	0	0	0	0	0	0	0	0	0	0	0	0	0	0	0
A8MWD9;P62308;C9JVQ0;F5H013;Q49AN9	A8MWD9;P62308;C9JVQ0;F5H013;Q49AN9	3;3;2;2;2	3;3;2;2;2	3;3;2;2;2	Small nuclear ribonucleoprotein G-like protein;Small nuclear ribonucleoprotein G	SNRPG	>sp|A8MWD9|RUXGL_HUMAN Putative small nuclear ribonucleoprotein G-like protein 15 OS=Homo sapiens GN=SNRPGP15 PE=5 SV=2;>sp|P62308|RUXG_HUMAN Small nuclear ribonucleoprotein G OS=Homo sapiens GN=SNRPG PE=1 SV=1;>tr|C9JVQ0|C9JVQ0_HUMAN Small nuclear ribonu	0	0	0	0	0	0	0	796170	0	0	0	0	0	0	0	0
Q9UBK7;Q9UNT1;A8MXF6;B7ZBD5;B7ZBD4;E7EWW3;F2Z3J7;F2Z2T3;F2Z2E5;F2Z3A9	Q9UBK7;Q9UNT1;A8MXF6;B7ZBD5;B7ZBD4;E7EWW3;F2Z3J7;F2Z2T3;F2Z2E5;F2Z3A9	1;1;1;1;1;1;1;1;1;1	1;1;1;1;1;1;1;1;1;1	1;1;1;1;1;1;1;1;1;1	Rab-like protein 2A;Rab-like protein 2B	RABL2A;RABL2B	>sp|Q9UBK7|RBL2A_HUMAN Rab-like protein 2A OS=Homo sapiens GN=RABL2A PE=1 SV=1;>sp|Q9UNT1|RBL2B_HUMAN Rab-like protein 2B OS=Homo sapiens GN=RABL2B PE=2 SV=1;>tr|A8MXF6|A8MXF6_HUMAN Rab-like protein 2B OS=Homo sapiens GN=RABL2B PE=1 SV=1;>tr|B7ZBD5|B7ZBD5	0	0	0	0	1148900	0	0	0	0	0	0	0	231480	0	0	0
P53801;A8MXQ1;A8MZH8	P53801;A8MXQ1;A8MZH8	2;2;1	2;2;1	2;2;1	Pituitary tumor-transforming gene 1 protein-interacting protein	PTTG1IP	>sp|P53801|PTTG_HUMAN Pituitary tumor-transforming gene 1 protein-interacting protein OS=Homo sapiens GN=PTTG1IP PE=1 SV=1;>tr|A8MXQ1|A8MXQ1_HUMAN Pituitary tumor-transforming gene 1 protein-interacting protein OS=Homo sapiens GN=PTTG1IP PE=1 SV=1;>tr|A8M	0	0	0	0	1918000	0	0	0	0	0	0	0	0	0	0	0
E7ES60;A8MYQ9;Q9BZG1;C9JBG0;Q96PJ7;H7C0Y7;K7EIF2;K7EJW7;V9GY61	E7ES60;A8MYQ9;Q9BZG1;C9JBG0;Q96PJ7;H7C0Y7;K7EIF2;K7EJW7;V9GY61	1;1;1;1;1;1;1;1;1	1;1;1;1;1;1;1;1;1	1;1;1;1;1;1;1;1;1	Ras-related protein Rab-34	RAB34	>tr|E7ES60|E7ES60_HUMAN Ras-related protein Rab-34, isoform NARR OS=Homo sapiens GN=RAB34 PE=1 SV=2;>tr|A8MYQ9|A8MYQ9_HUMAN Ras-related protein Rab-34, isoform NARR OS=Homo sapiens GN=RAB34 PE=1 SV=2;>sp|Q9BZG1|RAB34_HUMAN Ras-related protein Rab-34 OS=Ho	0	0	0	0	0	0	0	0	0	0	0	0	0	0	0	0
P55039;A8MZF9;J3QKW7;J3QRI9;J3QR71	P55039;A8MZF9;J3QKW7;J3QRI9;J3QR71	1;1;1;1;1	1;1;1;1;1	1;1;1;1;1	Developmentally-regulated GTP-binding protein 2	DRG2	>sp|P55039|DRG2_HUMAN Developmentally-regulated GTP-binding protein 2 OS=Homo sapiens GN=DRG2 PE=1 SV=1;>tr|A8MZF9|A8MZF9_HUMAN Developmentally-regulated GTP-binding protein 2 OS=Homo sapiens GN=DRG2 PE=1 SV=1;>tr|J3QKW7|J3QKW7_HUMAN Developmentally-regul	0	0	0	0	578720	471260	245690	247130	0	0	0	0	0	0	0	97978
Q9NTI5;A9IYQ1	Q9NTI5;A9IYQ1	3;3	3;3	3;3	Sister chromatid cohesion protein PDS5 homolog B	PDS5B	>sp|Q9NTI5|PDS5B_HUMAN Sister chromatid cohesion protein PDS5 homolog B OS=Homo sapiens GN=PDS5B PE=1 SV=1;>tr|A9IYQ1|A9IYQ1_HUMAN Sister chromatid cohesion protein PDS5 homolog B (Fragment) OS=Homo sapiens GN=PDS5B PE=1 SV=1	0	0	0	0	0	0	206710	0	0	0	0	0	0	0	0	0
A9Z1X7;Q8IYB3;E9PCT1;M0R088;M0R1E7;M0QXG5	A9Z1X7;Q8IYB3;E9PCT1;M0R088	11;11;10;8;4;3	11;11;10;8;4;3	11;11;10;8;4;3	Serine/arginine repetitive matrix protein 1	SRRM1	>tr|A9Z1X7|A9Z1X7_HUMAN Serine/arginine repetitive matrix protein 1 OS=Homo sapiens GN=SRRM1 PE=1 SV=1;>sp|Q8IYB3|SRRM1_HUMAN Serine/arginine repetitive matrix protein 1 OS=Homo sapiens GN=SRRM1 PE=1 SV=2;>tr|E9PCT1|E9PCT1_HUMAN Serine/arginine repetitive	1511700	0	0	0	5200700	873660	961570	3683600	0	0	0	0	1348700	0	0	642030
Q9UGU5;B0QXZ9;B0QXZ8	Q9UGU5;B0QXZ9;B0QXZ8	1;1;1	1;1;1	1;1;1	HMG domain-containing protein 4	HMGXB4;HMG2L1	>sp|Q9UGU5|HMGX4_HUMAN HMG domain-containing protein 4 OS=Homo sapiens GN=HMGXB4 PE=1 SV=2;>tr|B0QXZ9|B0QXZ9_HUMAN HMG domain-containing protein 4 (Fragment) OS=Homo sapiens GN=HMGXB4 PE=1 SV=1;>tr|B0QXZ8|B0QXZ8_HUMAN HMG domain-containing protein 4 (Frag	0	0	0	0	0	0	498990	0	0	0	0	0	0	0	135070	0
B0QY89;Q9Y262;B0QY90;C9K0Q7;C9JHP4;H7C3A0;H0Y7E6	B0QY89;Q9Y262;B0QY90;C9K0Q7;C9JHP4	16;16;9;8;8;5;1	16;16;9;8;8;5;1	16;16;9;8;8;5;1	Eukaryotic translation initiation factor 3 subunit L	EIF3EIP;EIF3L	>tr|B0QY89|B0QY89_HUMAN Eukaryotic translation initiation factor 3 subunit L OS=Homo sapiens GN=EIF3L PE=1 SV=1;>sp|Q9Y262|EIF3L_HUMAN Eukaryotic translation initiation factor 3 subunit L OS=Homo sapiens GN=EIF3L PE=1 SV=1;>tr|B0QY90|B0QY90_HUMAN Eukaryot	3248400	3458400	11995000	3787100	1382500	0	0	845430	1041500	0	1487600	1320400	0	0	0	0
Q01844;B0QYK0;C9JGE3;A0A0D9SFL3;H7BY36;F8WC90	Q01844;B0QYK0;C9JGE3;A0A0D9SFL3;H7BY36	4;4;3;3;3;1	4;4;3;3;3;1	4;4;3;3;3;1	RNA-binding protein EWS	EWSR1	>sp|Q01844|EWS_HUMAN RNA-binding protein EWS OS=Homo sapiens GN=EWSR1 PE=1 SV=1;>tr|B0QYK0|B0QYK0_HUMAN RNA-binding protein EWS OS=Homo sapiens GN=EWSR1 PE=1 SV=1;>tr|C9JGE3|C9JGE3_HUMAN EWS RNA-binding protein variant 6 OS=Homo sapiens GN=EWSR1 PE=1 SV=2	17310000	22491000	26973000	7400700	13339000	2660100	13613000	7472500	3854800	5608400	3903000	2687400	3730600	0	4812200	4148100
B0QYN7;P63279;H3BQQ9;H3BPC4	B0QYN7;P63279;H3BQQ9;H3BPC4	2;2;2;2	2;2;2;2	2;2;2;2	SUMO-conjugating enzyme UBC9	UBE2I	>tr|B0QYN7|B0QYN7_HUMAN SUMO-conjugating enzyme OS=Homo sapiens GN=UBE2I PE=1 SV=1;>sp|P63279|UBC9_HUMAN SUMO-conjugating enzyme UBC9 OS=Homo sapiens GN=UBE2I PE=1 SV=1;>tr|H3BQQ9|H3BQQ9_HUMAN SUMO-conjugating enzyme (Fragment) OS=Homo sapiens GN=UBE2I PE	2715000	0	2721100	1496900	0	0	0	0	738940	0	0	0	0	0	0	0
B0QZ18;Q99829;F2Z2V0;A6PVH9;E7ENH5;Q5JX44;Q5JX60;Q5JX59;Q5JX58;Q5JX56;Q5JX55;Q5JX45;H0Y524;Q5JX52;Q5JX61;Q5JX54;E7EV27;Q5JX57;Q5JX53	B0QZ18;Q99829;F2Z2V0;A6PVH9;E7ENH5;Q5JX44;Q5JX60;Q5JX59;Q5JX58;Q5JX56	10;10;9;8;6;5;5;5;5;5;4;3;3;2;2;2;1;1;1	10;10;9;8;6;5;5;5;5;5;4;3;3;2;2;2;1;1;1	10;10;9;8;6;5;5;5;5;5;4;3;3;2;2;2;1;1;1	Copine-1	CPNE1	>tr|B0QZ18|B0QZ18_HUMAN Copine-1 OS=Homo sapiens GN=CPNE1 PE=1 SV=1;>sp|Q99829|CPNE1_HUMAN Copine-1 OS=Homo sapiens GN=CPNE1 PE=1 SV=1;>tr|F2Z2V0|F2Z2V0_HUMAN Copine-1 (Fragment) OS=Homo sapiens GN=CPNE1 PE=1 SV=1;>tr|A6PVH9|A6PVH9_HUMAN Copine-1 OS=Homo	6789000	3861600	16423000	5776700	4522800	2987400	703430	2586500	2284000	0	1898900	0	1962400	1663400	0	2174000
B0YIW2;P02656	B0YIW2;P02656	1;1	1;1	1;1	Apolipoprotein C-III	APOC3	>tr|B0YIW2|B0YIW2_HUMAN Apolipoprotein C-III OS=Homo sapiens GN=APOC3 PE=1 SV=1;>sp|P02656|APOC3_HUMAN Apolipoprotein C-III OS=Homo sapiens GN=APOC3 PE=1 SV=1	0	0	0	0	0	0	0	0	0	0	0	0	0	0	0	0
B0YIW6;P48444;Q6P1Q5;E9PK34	B0YIW6;P48444	20;20;7;1	20;20;7;1	20;20;7;1	Coatomer subunit delta	ARCN1	>tr|B0YIW6|B0YIW6_HUMAN Archain 1, isoform CRA_a OS=Homo sapiens GN=ARCN1 PE=1 SV=1;>sp|P48444|COPD_HUMAN Coatomer subunit delta OS=Homo sapiens GN=ARCN1 PE=1 SV=1	15589000	18298000	39274000	15168000	15660000	4395300	3925800	7184300	4281200	4073800	4733000	3873100	3018300	2106200	1591400	2648500
P30536;B1AH87	P30536;B1AH87	1;1	1;1	1;1	Translocator protein	TSPO	>sp|P30536|TSPOA_HUMAN Translocator protein OS=Homo sapiens GN=TSPO PE=1 SV=3;>tr|B1AH87|B1AH87_HUMAN Putative peripheral benzodiazepine receptor-related protein (Fragment) OS=Homo sapiens GN=TSPO PE=1 SV=1	0	0	0	0	0	0	0	0	0	0	0	0	0	0	0	0
B1AHL2;B1AHM9;H7C1M6;B1AHM8;B1AHN3;B1AHM7	B1AHL2	10;2;2;2;2;2	2;0;0;0;0;0	2;0;0;0;0;0		FBLN1	>tr|B1AHL2|B1AHL2_HUMAN Fibulin-1 OS=Homo sapiens GN=FBLN1 PE=1 SV=1	1021600	2682000	0	1131800	0	0	0	0	0	0	0	296640	0	0	0	0
Q86Y82;B1AJQ6	Q86Y82;B1AJQ6	5;5	5;5	5;5	Syntaxin-12	STX12	>sp|Q86Y82|STX12_HUMAN Syntaxin-12 OS=Homo sapiens GN=STX12 PE=1 SV=1;>tr|B1AJQ6|B1AJQ6_HUMAN Syntaxin-12 (Fragment) OS=Homo sapiens GN=STX12 PE=1 SV=2	1188400	0	2507300	0	13697000	9145900	5141900	11556000	0	0	0	0	2433600	3167500	1778200	4780800
O75832;B1AJY7;B1AJY5;B1AJY6	O75832;B1AJY7;B1AJY5	5;5;5;2	5;5;5;2	5;5;5;2	26S proteasome non-ATPase regulatory subunit 10	PSMD10	>sp|O75832|PSD10_HUMAN 26S proteasome non-ATPase regulatory subunit 10 OS=Homo sapiens GN=PSMD10 PE=1 SV=1;>tr|B1AJY7|B1AJY7_HUMAN 26S proteasome non-ATPase regulatory subunit 10 OS=Homo sapiens GN=PSMD10 PE=1 SV=1;>tr|B1AJY5|B1AJY5_HUMAN 26S proteasome n	0	0	0	918520	6166000	2081900	1061700	3305700	0	0	0	0	1405800	1220300	0	1650000
B1AK53	B1AK53	1	1	1	Espin	ESPN	>sp|B1AK53|ESPN_HUMAN Espin OS=Homo sapiens GN=ESPN PE=1 SV=1	0	0	0	0	0	0	878220	0	0	0	0	0	0	0	237710	0
B1AK88;B1AK87;P47756;B1AK85	B1AK88;B1AK87;P47756	12;12;10;5	12;12;10;5	12;12;10;5	F-actin-capping protein subunit beta	CAPZB	>tr|B1AK88|B1AK88_HUMAN Capping protein (Actin filament) muscle Z-line, beta, isoform CRA_d OS=Homo sapiens GN=CAPZB PE=1 SV=1;>tr|B1AK87|B1AK87_HUMAN Capping protein (Actin filament) muscle Z-line, beta, isoform CRA_a OS=Homo sapiens GN=CAPZB PE=1 SV=1;>	18106000	8175100	47786000	19810000	23287000	18076000	12334000	11732000	4233600	3324300	6005800	4508700	5338800	5403500	4081600	5927100
B1AKN8;Q12857;B1AKN5;B1AKN7;B1AKN6;S4R3K4;S4R3W2;S4R3K5	B1AKN8;Q12857;B1AKN5;B1AKN7;B1AKN6;S4R3K4;S4R3W2	4;4;4;4;3;2;2;1	3;3;3;3;2;1;2;1	3;3;3;3;2;1;2;1	Nuclear factor 1;Nuclear factor 1 A-type	NFIA	>tr|B1AKN8|B1AKN8_HUMAN Nuclear factor 1 OS=Homo sapiens GN=NFIA PE=1 SV=1;>sp|Q12857|NFIA_HUMAN Nuclear factor 1 A-type OS=Homo sapiens GN=NFIA PE=1 SV=2;>tr|B1AKN5|B1AKN5_HUMAN Nuclear factor 1 OS=Homo sapiens GN=NFIA PE=1 SV=1;>tr|B1AKN7|B1AKN7_HUMAN N	0	0	0	0	1124500	0	0	0	0	0	0	0	226560	0	0	0
P50993;B1AKY9;H0Y7C1	P50993;B1AKY9;H0Y7C1	32;32;18	32;32;18	21;21;10	Sodium/potassium-transporting ATPase subunit alpha-2	ATP1A2	>sp|P50993|AT1A2_HUMAN Sodium/potassium-transporting ATPase subunit alpha-2 OS=Homo sapiens GN=ATP1A2 PE=1 SV=1;>tr|B1AKY9|B1AKY9_HUMAN Sodium/potassium-transporting ATPase subunit alpha OS=Homo sapiens GN=ATP1A2 PE=1 SV=1;>tr|H0Y7C1|H0Y7C1_HUMAN Sodium/p	23218000	19114000	41713000	24705000	169580000	89444000	70185000	47893000	5887600	6226700	6866600	7604000	23723000	24502000	15242000	14052000
Q15121;B1AKZ5	Q15121;B1AKZ5	4;4	4;4	4;4	Astrocytic phosphoprotein PEA-15	PEA15	>sp|Q15121|PEA15_HUMAN Astrocytic phosphoprotein PEA-15 OS=Homo sapiens GN=PEA15 PE=1 SV=2;>tr|B1AKZ5|B1AKZ5_HUMAN Astrocytic phosphoprotein PEA-15 OS=Homo sapiens GN=PEA15 PE=1 SV=1	0	1523200	3690900	1795700	11809000	15134000	6546700	1973200	0	0	0	0	0	0	0	0
B1ALK7	B1ALK7	1	1	1		ARHGEF7	>tr|B1ALK7|B1ALK7_HUMAN Rho guanine nucleotide exchange factor 7 OS=Homo sapiens GN=ARHGEF7 PE=1 SV=1	0	0	0	0	1454000	0	0	0	0	0	0	0	0	0	0	0
Q9NQ34;B1ALM5;Q9P0T7	Q9NQ34;B1ALM5;Q9P0T7	1;1;1	1;1;1	1;1;1	Transmembrane protein 9B;Transmembrane protein 9	TMEM9B;TMEM9	>sp|Q9NQ34|TMM9B_HUMAN Transmembrane protein 9B OS=Homo sapiens GN=TMEM9B PE=1 SV=1;>tr|B1ALM5|B1ALM5_HUMAN Transmembrane protein 9 OS=Homo sapiens GN=TMEM9 PE=1 SV=1;>sp|Q9P0T7|TMEM9_HUMAN Transmembrane protein 9 OS=Homo sapiens GN=TMEM9 PE=1 SV=1	0	0	0	0	0	544990	0	0	0	0	0	0	0	202310	0	0
Q14141;B1AMS2	Q14141;B1AMS2	13;13	5;5	5;5	Septin-6	2006-09-01	>sp|Q14141|SEPT6_HUMAN Septin-6 OS=Homo sapiens GN=SEPT6 PE=1 SV=4;>tr|B1AMS2|B1AMS2_HUMAN Septin 6, isoform CRA_b OS=Homo sapiens GN=SEPT6 PE=1 SV=1	3999100	2350200	6134100	6706000	0	0	0	0	0	0	0	0	0	0	0	0
P35030;B1AN99	P35030;B1AN99	1;1	1;1	1;1	Trypsin-3	PRSS3	>sp|P35030|TRY3_HUMAN Trypsin-3 OS=Homo sapiens GN=PRSS3 PE=1 SV=2;>tr|B1AN99|B1AN99_HUMAN Trypsin-3 (Fragment) OS=Homo sapiens GN=PRSS3 PE=1 SV=7	0	0	0	0	0	0	0	0	0	0	0	0	0	0	0	0
B1ANH3;B1ANH2;B1ANG9;B1ANH0;B1ANH5;Q16774	B1ANH3;B1ANH2;B1ANG9;B1ANH0;B1ANH5;Q16774	1;1;1;1;1;1	1;1;1;1;1;1	1;1;1;1;1;1	Guanylate kinase	GUK1	>tr|B1ANH3|B1ANH3_HUMAN Guanylate kinase (Fragment) OS=Homo sapiens GN=GUK1 PE=1 SV=1;>tr|B1ANH2|B1ANH2_HUMAN Guanylate kinase (Fragment) OS=Homo sapiens GN=GUK1 PE=1 SV=1;>tr|B1ANG9|B1ANG9_HUMAN Guanylate kinase OS=Homo sapiens GN=GUK1 PE=1 SV=2;>tr|B1AN	0	0	0	0	0	0	0	0	0	0	0	0	0	0	0	0
Q13310;B1ANR0;H0Y5F5;H0YEU6;B1ANR1;H0YEQ8;H0YCC8;H0Y6X6;H0YER0	Q13310;B1ANR0;H0Y5F5	19;19;15;7;6;4;3;3;2	11;11;10;6;1;1;2;2;1	11;11;10;6;1;1;2;2;1	Polyadenylate-binding protein 4	PABPC4	>sp|Q13310|PABP4_HUMAN Polyadenylate-binding protein 4 OS=Homo sapiens GN=PABPC4 PE=1 SV=1;>tr|B1ANR0|B1ANR0_HUMAN Polyadenylate-binding protein OS=Homo sapiens GN=PABPC4 PE=1 SV=1;>tr|H0Y5F5|H0Y5F5_HUMAN Polyadenylate-binding protein (Fragment) OS=Homo s	9650800	7875400	16114000	11428000	7036800	5255400	1054400	3418200	1882500	1892200	2141500	2340900	1872200	1808100	0	1796300
P42566;B1AUU8	P42566;B1AUU8	4;4	4;4	4;4	Epidermal growth factor receptor substrate 15	EPS15	>sp|P42566|EPS15_HUMAN Epidermal growth factor receptor substrate 15 OS=Homo sapiens GN=EPS15 PE=1 SV=2;>tr|B1AUU8|B1AUU8_HUMAN Epidermal growth factor receptor substrate 15 OS=Homo sapiens GN=EPS15 PE=1 SV=1	0	0	0	0	3390500	0	464440	0	0	0	0	0	916730	0	0	0
P49760;B1AVT0	P49760;B1AVT0	1;1	1;1	1;1	Dual specificity protein kinase CLK2	CLK2	>sp|P49760|CLK2_HUMAN Dual specificity protein kinase CLK2 OS=Homo sapiens GN=CLK2 PE=1 SV=1;>tr|B1AVT0|B1AVT0_HUMAN Dual-specificity protein kinase CLK2 OS=Homo sapiens GN=CLK2 PE=1 SV=1	0	0	0	0	0	0	0	0	0	0	0	0	0	0	0	0
B1B0D4;Q86TH1	B1B0D4;Q86TH1	2;2	2;2	2;2	ADAMTS-like protein 2	ADAMTSL2	>tr|B1B0D4|B1B0D4_HUMAN ADAMTS-like protein 2 OS=Homo sapiens GN=ADAMTSL2 PE=1 SV=1;>sp|Q86TH1|ATL2_HUMAN ADAMTS-like protein 2 OS=Homo sapiens GN=ADAMTSL2 PE=1 SV=1	0	0	0	0	0	0	0	0	0	0	0	0	0	0	0	0
B2R5W2;B4DY08;G3V4W0;G3V4C1;G3V2D6;G3V251;G3V3K6;G3V5X6;G3V2H6	B2R5W2;B4DY08;G3V4W0;G3V4C1;G3V2D6;G3V251	36;36;36;35;21;19;17;17;10	36;36;36;35;21;19;17;17;10	4;4;4;4;4;4;2;2;0		HNRNPC	>tr|B2R5W2|B2R5W2_HUMAN Heterogeneous nuclear ribonucleoproteins C1/C2 OS=Homo sapiens GN=HNRNPC PE=1 SV=1;>tr|B4DY08|B4DY08_HUMAN Heterogeneous nuclear ribonucleoproteins C1/C2 OS=Homo sapiens GN=HNRNPC PE=1 SV=1;>tr|G3V4W0|G3V4W0_HUMAN Heterogeneous nuc	15937000	27144000	32457000	31145000	47734000	18531000	270060000	27083000	6900700	8412400	6641000	9919300	14448000	11487000	74779000	16160000
B2RA97	B2RA97	1	1	1		HEMK2	>tr|B2RA97|B2RA97_HUMAN HemK methyltransferase family member 2 OS=Homo sapiens GN=N6AMT1 PE=1 SV=1	0	0	0	0	314540	172840	0	0	0	0	0	0	0	64161	0	0
Q13153;B3KNX7;E9PM17;H0YCM0;H0YCG5	Q13153;B3KNX7;E9PM17	5;5;5;2;1	2;2;2;2;0	2;2;2;2;0	Serine/threonine-protein kinase PAK 1	PAK1	>sp|Q13153|PAK1_HUMAN Serine/threonine-protein kinase PAK 1 OS=Homo sapiens GN=PAK1 PE=1 SV=2;>tr|B3KNX7|B3KNX7_HUMAN Non-specific serine/threonine protein kinase OS=Homo sapiens GN=PAK1 PE=1 SV=1;>tr|E9PM17|E9PM17_HUMAN Non-specific serine/threonine prot	0	0	0	0	1392600	1123000	1240100	0	0	0	0	0	0	0	335680	0
M0QXF9;M0QZ10;O15382;B3KSI3;M0QZP4	M0QXF9;M0QZ10;O15382;B3KSI3;M0QZP4	1;1;1;1;1	1;1;1;1;1	1;1;1;1;1	Branched-chain-amino-acid aminotransferase, mitochondrial;Branched-chain-amino-acid aminotransferase	BCAT2	>tr|M0QXF9|M0QXF9_HUMAN Branched-chain-amino-acid aminotransferase (Fragment) OS=Homo sapiens GN=BCAT2 PE=1 SV=1;>tr|M0QZ10|M0QZ10_HUMAN Branched-chain-amino-acid aminotransferase OS=Homo sapiens GN=BCAT2 PE=1 SV=1;>sp|O15382|BCAT2_HUMAN Branched-chain-am	0	0	0	1092600	0	0	0	0	0	0	0	286360	0	0	0	0
B3KTM8;H0YMJ0;Q9UBU8;H0YLJ3;H0YNE0;H0YM21;H0YMT8;H0YLV1;H0YNX3;H0YNI8	B3KTM8;H0YMJ0;Q9UBU8;H0YLJ3;H0YNE0;H0YM21;H0YMT8	9;9;8;8;6;5;5;4;1;1	9;9;8;8;6;5;5;4;1;1	9;9;8;8;6;5;5;4;1;1	Mortality factor 4-like protein 1	MORF4L1	>tr|B3KTM8|B3KTM8_HUMAN Mortality factor 4-like protein 1 OS=Homo sapiens GN=MORF4L1 PE=1 SV=1;>tr|H0YMJ0|H0YMJ0_HUMAN Mortality factor 4-like protein 1 (Fragment) OS=Homo sapiens GN=MORF4L1 PE=1 SV=1;>sp|Q9UBU8|MO4L1_HUMAN Mortality factor 4-like protein	913040	0	6049900	0	2515800	1507100	1355900	1694600	0	0	987770	0	0	1048700	0	1497000
Q9UGL1;B3KV94	Q9UGL1;B3KV94	1;1	1;1	1;1	Lysine-specific demethylase 5B	KDM5B	>sp|Q9UGL1|KDM5B_HUMAN Lysine-specific demethylase 5B OS=Homo sapiens GN=KDM5B PE=1 SV=3;>tr|B3KV94|B3KV94_HUMAN Jumonji, AT rich interactive domain 1B (RBP2-like), isoform CRA_a (Fragment) OS=Homo sapiens GN=KDM5B PE=1 SV=1	0	0	0	0	0	0	0	0	0	0	0	0	0	0	0	0
Q8TBK6;B3KVL5	Q8TBK6;B3KVL5	1;1	1;1	1;1	Zinc finger CCHC domain-containing protein 10	ZCCHC10	>sp|Q8TBK6|ZCH10_HUMAN Zinc finger CCHC domain-containing protein 10 OS=Homo sapiens GN=ZCCHC10 PE=1 SV=1;>tr|B3KVL5|B3KVL5_HUMAN Zinc finger CCHC domain-containing protein 10 OS=Homo sapiens GN=ZCCHC10 PE=1 SV=1	0	0	0	0	0	0	0	0	0	0	0	0	0	0	0	0
B4DDD6;F8WFE1;F8WBB2;F8WC20;H7C111;F2Z3E3;F8WCK3;F8WB73;F2Z2V3	B4DDD6	12;2;2;2;1;1;1;1;1	1;0;0;0;0;0;0;0;0	1;0;0;0;0;0;0;0;0		DBNL	>tr|B4DDD6|B4DDD6_HUMAN Drebrin-like protein OS=Homo sapiens GN=DBNL PE=1 SV=1	0	0	0	0	884580	423540	400820	258070	0	0	0	0	0	0	0	102320
B4DUT8;Q99439;B4DDF4;A0A087X271;H3BVI6;A0A087X1X5;K7ES69;H3BQH0;A0A087WV51;U3KPS3	B4DUT8;Q99439;B4DDF4;A0A087X271;H3BVI6;A0A087X1X5;K7ES69	10;10;10;9;6;6;6;3;2;1	9;9;9;8;6;6;5;3;2;1	9;9;9;8;6;6;5;3;2;1	Calponin-2	CNN2	>tr|B4DUT8|B4DUT8_HUMAN Calponin OS=Homo sapiens GN=CNN2 PE=1 SV=1;>sp|Q99439|CNN2_HUMAN Calponin-2 OS=Homo sapiens GN=CNN2 PE=1 SV=4;>tr|B4DDF4|B4DDF4_HUMAN Calponin OS=Homo sapiens GN=CNN2 PE=1 SV=1;>tr|A0A087X271|A0A087X271_HUMAN Calponin (Fragment) OS	11481000	27115000	17973000	12313000	1475600	1592700	1020200	2234400	2438300	5585300	2699800	2519300	0	1435100	0	2308800
Q5SRD1;O14925;B4DDK6	Q5SRD1;O14925;B4DDK6	1;1;1	1;1;1	1;1;1	Putative mitochondrial import inner membrane translocase subunit Tim23B;Mitochondrial import inner membrane translocase subunit Tim23	TIMM23B;TIMM23	>sp|Q5SRD1|TI23B_HUMAN Putative mitochondrial import inner membrane translocase subunit Tim23B OS=Homo sapiens GN=TIMM23B PE=5 SV=2;>sp|O14925|TIM23_HUMAN Mitochondrial import inner membrane translocase subunit Tim23 OS=Homo sapiens GN=TIMM23 PE=1 SV=1;>t	0	0	0	0	0	0	0	0	0	0	0	0	0	0	0	0
G3V4T2;B4DEH8	G3V4T2;B4DEH8	4;4	1;1	1;1		PABPN1	>tr|G3V4T2|G3V4T2_HUMAN Polyadenylate-binding protein 2 OS=Homo sapiens GN=PABPN1 PE=1 SV=1;>tr|B4DEH8|B4DEH8_HUMAN Polyadenylate-binding protein 2 OS=Homo sapiens GN=PABPN1 PE=1 SV=1	0	0	0	0	0	0	0	0	0	0	0	0	0	0	0	0
O43747;H3BNR4;H3BUN9;H3BR36;B4DGE1;H3BN71;H3BRM7;H3BV30;H3BS13;H3BN75	O43747;H3BNR4;H3BUN9;H3BR36;B4DGE1;H3BN71;H3BRM7;H3BV30;H3BS13;H3BN75	1;1;1;1;1;1;1;1;1;1	1;1;1;1;1;1;1;1;1;1	1;1;1;1;1;1;1;1;1;1	AP-1 complex subunit gamma-1	AP1G1	>sp|O43747|AP1G1_HUMAN AP-1 complex subunit gamma-1 OS=Homo sapiens GN=AP1G1 PE=1 SV=5;>tr|H3BNR4|H3BNR4_HUMAN AP-1 complex subunit gamma-1 OS=Homo sapiens GN=AP1G1 PE=1 SV=1;>tr|H3BUN9|H3BUN9_HUMAN AP-1 complex subunit gamma-1 OS=Homo sapiens GN=AP1G1 PE	0	0	0	0	0	0	0	0	0	0	0	0	0	0	0	0
Q969G3;B4DGM3;J3QKS7;K7EMQ8;H7C048	Q969G3;B4DGM3;J3QKS7;K7EMQ8;H7C048	1;1;1;1;1	1;1;1;1;1	1;1;1;1;1	SWI/SNF-related matrix-associated actin-dependent regulator of chromatin subfamily E member 1	SMARCE1	>sp|Q969G3|SMCE1_HUMAN SWI/SNF-related matrix-associated actin-dependent regulator of chromatin subfamily E member 1 OS=Homo sapiens GN=SMARCE1 PE=1 SV=2;>tr|B4DGM3|B4DGM3_HUMAN SWI/SNF-related matrix-associated actin-dependent regulator of chromatin subf	0	0	0	569160	0	0	0	0	0	0	0	149180	0	0	0	0
Q96DH6;B4DHE8;J3KTC1;B4DM51;J3QKT5	Q96DH6;B4DHE8;J3KTC1;B4DM51;J3QKT5	4;4;3;2;2	4;4;3;2;2	4;4;3;2;2	RNA-binding protein Musashi homolog 2	MSI2	>sp|Q96DH6|MSI2H_HUMAN RNA-binding protein Musashi homolog 2 OS=Homo sapiens GN=MSI2 PE=1 SV=1;>tr|B4DHE8|B4DHE8_HUMAN RNA-binding protein Musashi homolog 2 OS=Homo sapiens GN=MSI2 PE=1 SV=1;>tr|J3KTC1|J3KTC1_HUMAN RNA-binding protein Musashi homolog 2 (F	0	0	0	0	8902700	2786700	5230000	1159300	0	0	0	0	2094700	1046800	1019800	0
Q96RT1;B4DIP2	Q96RT1;B4DIP2	1;1	1;1	1;1	Protein LAP2	ERBB2IP	>sp|Q96RT1|LAP2_HUMAN Protein LAP2 OS=Homo sapiens GN=ERBB2IP PE=1 SV=2;>tr|B4DIP2|B4DIP2_HUMAN Protein LAP2 OS=Homo sapiens GN=ERBB2IP PE=1 SV=1	0	0	0	0	543820	0	0	0	0	0	0	0	109570	0	0	0
P28331;B4DJ81	P28331;B4DJ81	10;10	10;10	10;10	NADH-ubiquinone oxidoreductase 75 kDa subunit, mitochondrial	NDUFS1	>sp|P28331|NDUS1_HUMAN NADH-ubiquinone oxidoreductase 75 kDa subunit, mitochondrial OS=Homo sapiens GN=NDUFS1 PE=1 SV=3;>tr|B4DJ81|B4DJ81_HUMAN NADH-ubiquinone oxidoreductase 75 kDa subunit, mitochondrial OS=Homo sapiens GN=NDUFS1 PE=1 SV=1	4113600	0	7867000	1218100	7779900	4163500	3079000	2829900	1423400	0	1305900	0	1278400	1252800	1103600	866390
Q9BSA4;B4DKD1	Q9BSA4;B4DKD1	1;1	1;1	1;1	Protein tweety homolog 2	TTYH2	>sp|Q9BSA4|TTYH2_HUMAN Protein tweety homolog 2 OS=Homo sapiens GN=TTYH2 PE=1 SV=3;>tr|B4DKD1|B4DKD1_HUMAN Protein tweety homolog OS=Homo sapiens GN=TTYH2 PE=1 SV=1	1428700	0	2120100	1425500	0	0	0	0	0	0	0	373630	0	0	0	0
P49589;B4DKY1;E9PLP0;E9PRS8;C9JLN0	P49589;B4DKY1	10;10;1;1;1	10;10;1;1;1	10;10;1;1;1	Cysteine--tRNA ligase, cytoplasmic	CARS	>sp|P49589|SYCC_HUMAN Cysteine--tRNA ligase, cytoplasmic OS=Homo sapiens GN=CARS PE=1 SV=3;>tr|B4DKY1|B4DKY1_HUMAN Cysteine--tRNA ligase, cytoplasmic OS=Homo sapiens GN=CARS PE=1 SV=1	0	1074700	8826600	5747900	5552300	4118600	2209000	2103500	0	0	1199300	1371700	1280800	1360800	923320	882220
P15559;B4DLR8;H3BRK3;H3BNV2	P15559;B4DLR8;H3BRK3;H3BNV2	12;12;10;9	12;12;10;9	12;12;10;9	NAD(P)H dehydrogenase [quinone] 1	NQO1	>sp|P15559|NQO1_HUMAN NAD(P)H dehydrogenase [quinone] 1 OS=Homo sapiens GN=NQO1 PE=1 SV=1;>tr|B4DLR8|B4DLR8_HUMAN NAD(P)H dehydrogenase [quinone] 1 OS=Homo sapiens GN=NQO1 PE=1 SV=1;>tr|H3BRK3|H3BRK3_HUMAN NAD(P)H dehydrogenase [quinone] 1 OS=Homo sapiens	0	0	0	0	3472600	4570100	1389200	0	0	0	0	0	855810	2319600	0	0
Q96J84;B4DN67;Q5W0F9;Q5W0G0	Q96J84;B4DN67;Q5W0F9;Q5W0G0	2;2;1;1	2;2;1;1	2;2;1;1	Kin of IRRE-like protein 1	KIRREL	>sp|Q96J84|KIRR1_HUMAN Kin of IRRE-like protein 1 OS=Homo sapiens GN=KIRREL PE=1 SV=2;>tr|B4DN67|B4DN67_HUMAN Kin of IRRE-like protein 1 OS=Homo sapiens GN=KIRREL PE=1 SV=1;>tr|Q5W0F9|Q5W0F9_HUMAN Kin of IRRE-like protein 1 OS=Homo sapiens GN=KIRREL PE=1	0	0	0	0	0	0	0	0	0	0	0	0	0	0	0	0
Q14558;B4DP31;C9J168;C9JUN4;C9JNQ3;C9JKT9	Q14558;B4DP31;C9J168;C9JUN4	3;3;3;2;1;1	2;2;2;2;1;1	2;2;2;2;1;1	Phosphoribosyl pyrophosphate synthase-associated protein 1	PRPSAP1	>sp|Q14558|KPRA_HUMAN Phosphoribosyl pyrophosphate synthase-associated protein 1 OS=Homo sapiens GN=PRPSAP1 PE=1 SV=2;>tr|B4DP31|B4DP31_HUMAN Phosphoribosyl pyrophosphate synthase-associated protein 1 OS=Homo sapiens GN=PRPSAP1 PE=1 SV=1;>tr|C9J168|C9J168	0	0	0	0	767030	0	0	479000	0	0	0	0	0	0	0	189900
B4DPQ0;P00736;F5H2D0;F5H3N3;F5H6Y3;F5H1V0	B4DPQ0;P00736;F5H2D0;F5H3N3;F5H6Y3;F5H1V0	2;2;1;1;1;1	2;2;1;1;1;1	2;2;1;1;1;1	Complement C1r subcomponent;Complement C1r subcomponent heavy chain;Complement C1r subcomponent light chain	C1R	>tr|B4DPQ0|B4DPQ0_HUMAN Complement C1r subcomponent OS=Homo sapiens GN=C1R PE=1 SV=1;>sp|P00736|C1R_HUMAN Complement C1r subcomponent OS=Homo sapiens GN=C1R PE=1 SV=2;>tr|F5H2D0|F5H2D0_HUMAN Complement C1r subcomponent OS=Homo sapiens GN=C1R PE=1 SV=3;>tr	0	0	0	0	0	0	0	0	0	0	0	0	0	0	0	0
B4DR61;P61619;Q9H9S3;Q8TC24;F8W776;C9JJV4;A6NIF9;F2Z2C7;A6NK38;H7C069;C9JXC6;H7C1Q9	B4DR61;P61619;Q9H9S3;Q8TC24;F8W776;C9JJV4;A6NIF9;F2Z2C7;A6NK38;H7C069;C9JXC6;H7C1Q9	2;2;1;1;1;1;1;1;1;1;1;1	2;2;1;1;1;1;1;1;1;1;1;1	2;2;1;1;1;1;1;1;1;1;1;1	Protein transport protein Sec61 subunit alpha isoform 1;Protein transport protein Sec61 subunit alpha isoform 2	SEC61A1;SEC61A2	>tr|B4DR61|B4DR61_HUMAN Protein transport protein Sec61 subunit alpha isoform 1 OS=Homo sapiens GN=SEC61A1 PE=1 SV=1;>sp|P61619|S61A1_HUMAN Protein transport protein Sec61 subunit alpha isoform 1 OS=Homo sapiens GN=SEC61A1 PE=1 SV=2;>sp|Q9H9S3|S61A2_HUMAN	2588100	1866800	1963300	1461800	0	0	0	0	694900	0	0	0	0	0	0	0
Q9Y6E0;B4DR80;H0Y630;Q5JV98;Q5JV99	Q9Y6E0;B4DR80;H0Y630;Q5JV98	4;4;4;2;1	2;2;2;1;1	1;1;1;1;1	Serine/threonine-protein kinase 24;Serine/threonine-protein kinase 24 36 kDa subunit;Serine/threonine-protein kinase 24 12 kDa subunit	STK24	>sp|Q9Y6E0|STK24_HUMAN Serine/threonine-protein kinase 24 OS=Homo sapiens GN=STK24 PE=1 SV=1;>tr|B4DR80|B4DR80_HUMAN Serine/threonine-protein kinase 24 OS=Homo sapiens GN=STK24 PE=1 SV=1;>tr|H0Y630|H0Y630_HUMAN Serine/threonine-protein kinase 24 (Fragment	0	0	0	0	1317800	0	0	0	0	0	0	0	265520	0	0	0
Q8NCB2;C9J9E2;E7ETR1;B4DSW8;F8WDJ4	Q8NCB2;C9J9E2;E7ETR1;B4DSW8;F8WDJ4	1;1;1;1;1	1;1;1;1;1	1;1;1;1;1	CaM kinase-like vesicle-associated protein	CAMKV	>sp|Q8NCB2|CAMKV_HUMAN CaM kinase-like vesicle-associated protein OS=Homo sapiens GN=CAMKV PE=2 SV=2;>tr|C9J9E2|C9J9E2_HUMAN CaM kinase-like vesicle-associated protein OS=Homo sapiens GN=CAMKV PE=1 SV=1;>tr|E7ETR1|E7ETR1_HUMAN CaM kinase-like vesicle-asso	0	0	0	0	0	0	0	1450600	0	0	0	0	0	0	0	575110
P04626;J3QLU9;B4DTR1	P04626;J3QLU9;B4DTR1	1;1;1	1;1;1	1;1;1	Receptor tyrosine-protein kinase erbB-2	ERBB2	>sp|P04626|ERBB2_HUMAN Receptor tyrosine-protein kinase erbB-2 OS=Homo sapiens GN=ERBB2 PE=1 SV=1;>tr|J3QLU9|J3QLU9_HUMAN Receptor tyrosine-protein kinase erbB-2 OS=Homo sapiens GN=ERBB2 PE=1 SV=1;>tr|B4DTR1|B4DTR1_HUMAN Receptor tyrosine-protein kinase e	0	0	0	0	0	0	0	0	0	0	0	0	0	0	0	0
B4DUC8;Q13126;J3QSB7;F2Z2F3;F8WES2;J3KRN1	B4DUC8;Q13126;J3QSB7;F2Z2F3	5;5;4;3;2;1	5;5;4;3;2;1	5;5;4;3;2;1	S-methyl-5-thioadenosine phosphorylase	MTAP	>tr|B4DUC8|B4DUC8_HUMAN S-methyl-5-thioadenosine phosphorylase OS=Homo sapiens GN=MTAP PE=1 SV=1;>sp|Q13126|MTAP_HUMAN S-methyl-5-thioadenosine phosphorylase OS=Homo sapiens GN=MTAP PE=1 SV=2;>tr|J3QSB7|J3QSB7_HUMAN S-methyl-5-thioadenosine phosphorylas	3838500	2635300	3949300	5146000	5262000	2254300	3525000	824430	1077200	0	0	1385400	835350	857660	993810	0
I3L4C2;Q9UQB8;B4DWA1;I3L2M4;I3L0Y9	I3L4C2;Q9UQB8;B4DWA1;I3L2M4;I3L0Y9	1;1;1;1;1	1;1;1;1;1	1;1;1;1;1	Brain-specific angiogenesis inhibitor 1-associated protein 2	BAIAP2	>tr|I3L4C2|I3L4C2_HUMAN Brain-specific angiogenesis inhibitor 1-associated protein 2 OS=Homo sapiens GN=BAIAP2 PE=1 SV=1;>sp|Q9UQB8|BAIP2_HUMAN Brain-specific angiogenesis inhibitor 1-associated protein 2 OS=Homo sapiens GN=BAIAP2 PE=1 SV=1;>tr|B4DWA1|B4D	0	0	0	0	2604300	1728500	1345100	0	0	0	0	0	0	0	364090	0
P61758;B4DWR3	P61758;B4DWR3	3;3	3;3	3;3	Prefoldin subunit 3	VBP1	>sp|P61758|PFD3_HUMAN Prefoldin subunit 3 OS=Homo sapiens GN=VBP1 PE=1 SV=3;>tr|B4DWR3|B4DWR3_HUMAN Prefoldin subunit 3 OS=Homo sapiens GN=VBP1 PE=1 SV=1	0	0	0	0	1637900	574680	571000	1566600	0	0	0	0	0	0	0	621090
P51114;B4DXZ6;E9PFF5;E7EU85;C9JAJ4;C9JY20;C9JZE0;H7C4S4;C9IZ22;C9J5B4	P51114;B4DXZ6;E9PFF5;E7EU85	10;10;7;7;2;2;2;1;1;1	10;10;7;7;2;2;2;1;1;1	8;8;5;5;2;2;2;1;1;1	Fragile X mental retardation syndrome-related protein 1	FXR1	>sp|P51114|FXR1_HUMAN Fragile X mental retardation syndrome-related protein 1 OS=Homo sapiens GN=FXR1 PE=1 SV=3;>tr|B4DXZ6|B4DXZ6_HUMAN Fragile X mental retardation syndrome-related protein 1 OS=Homo sapiens GN=FXR1 PE=1 SV=1;>tr|E9PFF5|E9PFF5_HUMAN Fragi	7715900	1513400	21330000	7812900	10193000	5441700	4191000	0	1778800	0	2150600	2079700	1909200	1776300	1827000	0
Q12905;B4DY09;X6R6Z1;A0A0A0MRL0	Q12905;B4DY09	14;14;6;5	14;14;6;5	14;14;6;5	Interleukin enhancer-binding factor 2	ILF2	>sp|Q12905|ILF2_HUMAN Interleukin enhancer-binding factor 2 OS=Homo sapiens GN=ILF2 PE=1 SV=2;>tr|B4DY09|B4DY09_HUMAN Interleukin enhancer-binding factor 2 OS=Homo sapiens GN=ILF2 PE=1 SV=1	12056000	12515000	33998000	31614000	30945000	8043300	11930000	10065000	3778100	3647100	5157400	5654500	4978800	3863800	4280500	4061100
Q86TD4;B4DYT9	Q86TD4;B4DYT9	1;1	1;1	1;1	Sarcalumenin	SRL	>sp|Q86TD4|SRCA_HUMAN Sarcalumenin OS=Homo sapiens GN=SRL PE=2 SV=2;>tr|B4DYT9|B4DYT9_HUMAN Sarcalumenin OS=Homo sapiens GN=SRL PE=1 SV=1	0	0	3146100	0	0	0	0	0	0	0	501320	0	0	0	0	0
Q75T13;B4DYY6	Q75T13;B4DYY6	1;1	1;1	1;1	GPI inositol-deacylase	PGAP1	>sp|Q75T13|PGAP1_HUMAN GPI inositol-deacylase OS=Homo sapiens GN=PGAP1 PE=1 SV=1;>tr|B4DYY6|B4DYY6_HUMAN GPI inositol-deacylase OS=Homo sapiens GN=PGAP1 PE=1 SV=1	0	0	0	0	0	0	0	0	0	0	0	0	0	0	0	0
B4E0Y9;Q9P289;Q8NBY1	B4E0Y9;Q9P289;Q8NBY1	6;6;6	6;6;6	2;2;2	Serine/threonine-protein kinase MST4	MST4	>tr|B4E0Y9|B4E0Y9_HUMAN Serine/threonine-protein kinase 26 OS=Homo sapiens GN=STK26 PE=1 SV=1;>sp|Q9P289|STK26_HUMAN Serine/threonine-protein kinase 26 OS=Homo sapiens GN=STK26 PE=1 SV=2;>tr|Q8NBY1|Q8NBY1_HUMAN Serine/threonine-protein kinase 26 OS=Homo s	0	0	0	0	0	0	0	0	0	0	0	0	0	0	0	0
O14730;B4E1Q4;J3QLP4	O14730;B4E1Q4	6;6;1	6;6;1	6;6;1	Serine/threonine-protein kinase RIO3	RIOK3	>sp|O14730|RIOK3_HUMAN Serine/threonine-protein kinase RIO3 OS=Homo sapiens GN=RIOK3 PE=1 SV=2;>tr|B4E1Q4|B4E1Q4_HUMAN Serine/threonine-protein kinase RIO3 OS=Homo sapiens GN=RIOK3 PE=1 SV=1	0	0	0	0	0	0	0	0	0	0	0	0	0	0	0	0
B4E2Q0;P98194;D6RHV9;D6REJ1;D6RGE9	B4E2Q0;P98194;D6RHV9;D6REJ1;D6RGE9	1;1;1;1;1	1;1;1;1;1	1;1;1;1;1	Calcium-transporting ATPase type 2C member 1	ATP2C1	>tr|B4E2Q0|B4E2Q0_HUMAN Calcium-transporting ATPase OS=Homo sapiens GN=ATP2C1 PE=1 SV=1;>sp|P98194|AT2C1_HUMAN Calcium-transporting ATPase type 2C member 1 OS=Homo sapiens GN=ATP2C1 PE=1 SV=3;>tr|D6RHV9|D6RHV9_HUMAN Calcium-transporting ATPase type 2C mem	0	0	0	0	0	0	0	461310	0	0	0	0	0	0	0	182890
B4E3T4;Q93062;E5RJ31;H0YBU9;H0YC46;E5RJD7	B4E3T4;Q93062;E5RJ31;H0YBU9;H0YC46;E5RJD7	3;3;2;2;2;2	3;3;2;2;2;2	1;1;0;0;0;0	RNA-binding protein with multiple splicing	RBPMS	>tr|B4E3T4|B4E3T4_HUMAN HCG2043421, isoform CRA_c OS=Homo sapiens GN=RBPMS PE=1 SV=1;>sp|Q93062|RBPMS_HUMAN RNA-binding protein with multiple splicing OS=Homo sapiens GN=RBPMS PE=1 SV=1;>tr|E5RJ31|E5RJ31_HUMAN RNA-binding protein with multiple-splicing OS	0	0	0	0	0	0	0	0	0	0	0	0	0	0	0	0
B5MBZ0;Q9HC35	B5MBZ0;Q9HC35	8;8	8;8	8;8	Echinoderm microtubule-associated protein-like 4	EML4	>tr|B5MBZ0|B5MBZ0_HUMAN Echinoderm microtubule-associated protein-like 4 OS=Homo sapiens GN=EML4 PE=1 SV=3;>sp|Q9HC35|EMAL4_HUMAN Echinoderm microtubule-associated protein-like 4 OS=Homo sapiens GN=EML4 PE=1 SV=3	7783400	2488700	13892000	6844700	0	0	0	0	1863600	0	1485500	2597600	0	0	0	0
Q13191;B5MC15;C9JRB3;C9JU85	Q13191;B5MC15;C9JRB3;C9JU85	1;1;1;1	1;1;1;1	1;1;1;1	E3 ubiquitin-protein ligase CBL-B	CBLB	>sp|Q13191|CBLB_HUMAN E3 ubiquitin-protein ligase CBL-B OS=Homo sapiens GN=CBLB PE=1 SV=2;>tr|B5MC15|B5MC15_HUMAN Cas-Br-M (Murine) ecotropic retroviral transforming sequence b, isoform CRA_a OS=Homo sapiens GN=CBLB PE=1 SV=1;>tr|C9JRB3|C9JRB3_HUMAN E3 ub	0	0	0	0	0	0	0	0	0	0	0	0	0	0	0	0
Q9HCU5;B5MC98;F8WCS5	Q9HCU5;B5MC98;F8WCS5	1;1;1	1;1;1	1;1;1	Prolactin regulatory element-binding protein	PREB	>sp|Q9HCU5|PREB_HUMAN Prolactin regulatory element-binding protein OS=Homo sapiens GN=PREB PE=1 SV=2;>tr|B5MC98|B5MC98_HUMAN Prolactin regulatory element-binding protein OS=Homo sapiens GN=PREB PE=1 SV=1;>tr|F8WCS5|F8WCS5_HUMAN Prolactin regulatory elemen	0	0	0	0	939810	443430	623910	0	0	0	0	0	0	0	0	0
B5MCA4;P16422;C9JKY3	B5MCA4;P16422;C9JKY3	1;1;1	1;1;1	1;1;1	Epithelial cell adhesion molecule	EPCAM	>tr|B5MCA4|B5MCA4_HUMAN Epithelial cell adhesion molecule OS=Homo sapiens GN=EPCAM PE=1 SV=1;>sp|P16422|EPCAM_HUMAN Epithelial cell adhesion molecule OS=Homo sapiens GN=EPCAM PE=1 SV=2;>tr|C9JKY3|C9JKY3_HUMAN Epithelial cell adhesion molecule (Fragment) O	0	0	0	0	0	0	0	0	0	0	0	0	0	0	0	0
B5MCB4	B5MCB4	7	1	1		MECP2	>tr|B5MCB4|B5MCB4_HUMAN Methyl-CpG-binding protein 2 OS=Homo sapiens GN=MECP2 PE=1 SV=2	0	0	0	0	0	0	18028000	0	0	0	0	0	0	0	4879700	0
Q15700;E9PN83;B7Z2T4;E9PIW2;B7Z264;B5MCC5;H7C325	Q15700;E9PN83;B7Z2T4;E9PIW2;B7Z264;B5MCC5;H7C325	1;1;1;1;1;1;1	1;1;1;1;1;1;1	1;1;1;1;1;1;1	Disks large homolog 2	DLG2	>sp|Q15700|DLG2_HUMAN Disks large homolog 2 OS=Homo sapiens GN=DLG2 PE=1 SV=3;>tr|E9PN83|E9PN83_HUMAN Disks large homolog 2 OS=Homo sapiens GN=DLG2 PE=1 SV=1;>tr|B7Z2T4|B7Z2T4_HUMAN Disks large homolog 2 OS=Homo sapiens GN=DLG2 PE=1 SV=1;>tr|E9PIW2|E9PIW2	0	0	0	0	0	0	0	301660	0	0	0	0	0	0	0	119600
O00541;B5MCF9;B3KXD6;H7C267	O00541;B5MCF9;B3KXD6;H7C267	12;12;11;7	12;12;11;7	12;12;11;7	Pescadillo homolog	PES1	>sp|O00541|PESC_HUMAN Pescadillo homolog OS=Homo sapiens GN=PES1 PE=1 SV=1;>tr|B5MCF9|B5MCF9_HUMAN Pescadillo homolog OS=Homo sapiens GN=PES1 PE=1 SV=1;>tr|B3KXD6|B3KXD6_HUMAN Pescadillo homolog OS=Homo sapiens GN=PES1 PE=1 SV=1;>tr|H7C267|H7C267_HUMAN Pe	0	0	0	0	0	0	0	0	0	0	0	0	0	0	0	0
Q8NHH9;B5MCN0;C9JQQ5	Q8NHH9;B5MCN0;C9JQQ5	1;1;1	1;1;1	1;1;1	Atlastin-2	ATL2	>sp|Q8NHH9|ATLA2_HUMAN Atlastin-2 OS=Homo sapiens GN=ATL2 PE=1 SV=2;>tr|B5MCN0|B5MCN0_HUMAN Atlastin-2 OS=Homo sapiens GN=ATL2 PE=1 SV=1;>tr|C9JQQ5|C9JQQ5_HUMAN Atlastin-2 (Fragment) OS=Homo sapiens GN=ATL2 PE=1 SV=1	0	0	0	0	0	315100	0	0	0	0	0	0	0	116970	0	0
P49593;B5MCT7	P49593;B5MCT7	2;2	2;2	2;2	Protein phosphatase 1F	PPM1F	>sp|P49593|PPM1F_HUMAN Protein phosphatase 1F OS=Homo sapiens GN=PPM1F PE=1 SV=3;>tr|B5MCT7|B5MCT7_HUMAN Protein phosphatase 1F OS=Homo sapiens GN=PPM1F PE=1 SV=1	5218600	2712200	2802100	1855800	0	0	0	0	0	0	0	486410	0	0	0	0
B5MDF5;P62826;J3KQE5;F5H018;H0YFC6;B4DV51;A0A087X0W0	B5MDF5;P62826;J3KQE5;F5H018;H0YFC6	14;14;13;13;7;6;1	14;14;13;13;7;6;1	14;14;13;13;7;6;1	GTP-binding nuclear protein Ran	RAN	>tr|B5MDF5|B5MDF5_HUMAN GTP-binding nuclear protein Ran OS=Homo sapiens GN=RAN PE=1 SV=1;>sp|P62826|RAN_HUMAN GTP-binding nuclear protein Ran OS=Homo sapiens GN=RAN PE=1 SV=3;>tr|J3KQE5|J3KQE5_HUMAN GTP-binding nuclear protein Ran (Fragment) OS=Homo sapie	91164000	92052000	143810000	106740000	128480000	53345000	51690000	87910000	20412000	22133000	24041000	24707000	21565000	21948000	16561000	32554000
B5ME97;E7EX04;Q9P0V9;E7EW69	B5ME97;E7EX04;Q9P0V9;E7EW69	4;4;4;4	2;2;2;2	2;2;2;2	Septin-10	2010-09-01	>tr|B5ME97|B5ME97_HUMAN Septin 10, isoform CRA_c OS=Homo sapiens GN=SEPT10 PE=1 SV=2;>tr|E7EX04|E7EX04_HUMAN Septin-10 OS=Homo sapiens GN=SEPT10 PE=1 SV=1;>sp|Q9P0V9|SEP10_HUMAN Septin-10 OS=Homo sapiens GN=SEPT10 PE=1 SV=2;>tr|E7EW69|E7EW69_HUMAN Septin-	0	0	1479800	0	0	0	0	0	0	0	235800	0	0	0	0	0
Q8TER0;B5MEF5	Q8TER0;B5MEF5	2;2	2;2	2;2	Sushi, nidogen and EGF-like domain-containing protein 1	SNED1	>sp|Q8TER0|SNED1_HUMAN Sushi, nidogen and EGF-like domain-containing protein 1 OS=Homo sapiens GN=SNED1 PE=2 SV=2;>tr|B5MEF5|B5MEF5_HUMAN Sushi, nidogen and EGF-like domain-containing protein 1 OS=Homo sapiens GN=SNED1 PE=1 SV=3	16612000	11676000	8174800	3659900	0	0	0	0	0	0	0	0	0	0	0	0
Q9HCG8;B7WP74	Q9HCG8;B7WP74	2;2	2;2	2;2	Pre-mRNA-splicing factor CWC22 homolog	CWC22	>sp|Q9HCG8|CWC22_HUMAN Pre-mRNA-splicing factor CWC22 homolog OS=Homo sapiens GN=CWC22 PE=1 SV=3;>tr|B7WP74|B7WP74_HUMAN Pre-mRNA-splicing factor CWC22 homolog (Fragment) OS=Homo sapiens GN=CWC22 PE=1 SV=1	0	0	0	0	0	0	0	0	0	0	0	0	0	0	0	0
D6W592;Q8WVV9;C9IYN3;B7WPG3;C9JJZ7	D6W592;Q8WVV9;C9IYN3;B7WPG3	6;6;6;6;1	5;5;5;5;1	4;4;4;4;0	Heterogeneous nuclear ribonucleoprotein L-like	HNRPLL	>tr|D6W592|D6W592_HUMAN Heterogeneous nuclear ribonucleoprotein L-like OS=Homo sapiens GN=HNRPLL PE=1 SV=1;>sp|Q8WVV9|HNRLL_HUMAN Heterogeneous nuclear ribonucleoprotein L-like OS=Homo sapiens GN=HNRNPLL PE=1 SV=1;>tr|C9IYN3|C9IYN3_HUMAN Heterogeneous nuc	0	0	796060	0	2946300	242670	3936800	407850	0	0	0	0	604310	0	1019800	0
Q93050;B7Z2A9;B7Z641;K7EM24;K7ELZ6;K7EQW2;K7EPG4;K7EN36	Q93050;B7Z2A9;B7Z641;K7EM24;K7ELZ6;K7EQW2	3;3;3;2;2;2;1;1	3;3;3;2;2;2;1;1	2;2;2;1;1;1;1;1	V-type proton ATPase 116 kDa subunit a isoform 1	ATP6V0A1	>sp|Q93050|VPP1_HUMAN V-type proton ATPase 116 kDa subunit a isoform 1 OS=Homo sapiens GN=ATP6V0A1 PE=1 SV=3;>tr|B7Z2A9|B7Z2A9_HUMAN V-type proton ATPase subunit a OS=Homo sapiens GN=ATP6V0A1 PE=1 SV=1;>tr|B7Z641|B7Z641_HUMAN V-type proton ATPase subunit	1219700	0	0	1433200	612460	0	0	1598300	0	0	0	0	0	0	0	670050
B7Z2R4;O43556;C9JR67;E9PEH6	B7Z2R4;O43556;C9JR67;E9PEH6	1;1;1;1	1;1;1;1	1;1;1;1	Epsilon-sarcoglycan	SGCE	>tr|B7Z2R4|B7Z2R4_HUMAN Epsilon-sarcoglycan OS=Homo sapiens GN=SGCE PE=1 SV=1;>sp|O43556|SGCE_HUMAN Epsilon-sarcoglycan OS=Homo sapiens GN=SGCE PE=1 SV=6;>tr|C9JR67|C9JR67_HUMAN Epsilon-sarcoglycan OS=Homo sapiens GN=SGCE PE=1 SV=1;>tr|E9PEH6|E9PEH6_HUMAN	0	0	0	1105100	0	0	0	0	0	0	0	289640	0	0	0	0
Q6ZVM7;B7Z2U2;F5H3S6	Q6ZVM7;B7Z2U2;F5H3S6	1;1;1	1;1;1	1;1;1	TOM1-like protein 2	TOM1L2	>sp|Q6ZVM7|TM1L2_HUMAN TOM1-like protein 2 OS=Homo sapiens GN=TOM1L2 PE=1 SV=1;>tr|B7Z2U2|B7Z2U2_HUMAN TOM1-like protein 2 OS=Homo sapiens GN=TOM1L2 PE=1 SV=1;>tr|F5H3S6|F5H3S6_HUMAN TOM1-like protein 2 OS=Homo sapiens GN=TOM1L2 PE=1 SV=1	0	0	0	0	2452200	0	1357100	0	0	0	0	0	0	0	0	0
Q13480;B7Z3B9	Q13480;B7Z3B9	2;2	2;2	2;2	GRB2-associated-binding protein 1	GAB1	>sp|Q13480|GAB1_HUMAN GRB2-associated-binding protein 1 OS=Homo sapiens GN=GAB1 PE=1 SV=2;>tr|B7Z3B9|B7Z3B9_HUMAN GRB2-associated-binding protein 1 OS=Homo sapiens GN=GAB1 PE=1 SV=1	0	0	2817300	0	2863600	0	0	829430	0	0	0	0	0	0	0	328840
B7Z4C8;P62899;B7Z4E3;C9JU56;H7C2W9;B8ZZK4	B7Z4C8;P62899;B7Z4E3;C9JU56;H7C2W9;B8ZZK4	8;8;8;8;8;6	8;8;8;8;8;6	8;8;8;8;8;6	60S ribosomal protein L31	RPL31	>tr|B7Z4C8|B7Z4C8_HUMAN 60S ribosomal protein L31 OS=Homo sapiens GN=RPL31 PE=1 SV=1;>sp|P62899|RL31_HUMAN 60S ribosomal protein L31 OS=Homo sapiens GN=RPL31 PE=1 SV=1;>tr|B7Z4E3|B7Z4E3_HUMAN 60S ribosomal protein L31 OS=Homo sapiens GN=RPL31 PE=1 SV=1;>t	28872000	13705000	32880000	18662000	16560000	6987100	16894000	10407000	4126900	3940000	5541600	2836500	2444300	0	3786900	4971200
D6RJ07;Q9UL40;B7Z4J8;B7Z4N4	D6RJ07;Q9UL40;B7Z4J8;B7Z4N4	2;2;2;2	2;2;2;2	2;2;2;2	Zinc finger protein 346	ZNF346	>tr|D6RJ07|D6RJ07_HUMAN Zinc finger protein 346 OS=Homo sapiens GN=ZNF346 PE=1 SV=1;>sp|Q9UL40|ZN346_HUMAN Zinc finger protein 346 OS=Homo sapiens GN=ZNF346 PE=1 SV=1;>tr|B7Z4J8|B7Z4J8_HUMAN Zinc finger protein 346 OS=Homo sapiens GN=ZNF346 PE=1 SV=1;>tr|	0	0	0	0	0	0	0	0	0	0	0	0	0	0	0	0
O60711;B7Z5P7;E9PNX9	O60711;B7Z5P7;E9PNX9	2;2;1	2;2;1	2;2;1	Leupaxin	LPXN	>sp|O60711|LPXN_HUMAN Leupaxin OS=Homo sapiens GN=LPXN PE=1 SV=1;>tr|B7Z5P7|B7Z5P7_HUMAN Leupaxin OS=Homo sapiens GN=LPXN PE=1 SV=1;>tr|E9PNX9|E9PNX9_HUMAN Leupaxin OS=Homo sapiens GN=LPXN PE=1 SV=1	0	0	0	0	0	0	0	0	0	0	0	0	0	0	0	0
B7Z613;Q13491;B7Z248	B7Z613	3;1;1	3;1;1	3;1;1		GPM6B	>tr|B7Z613|B7Z613_HUMAN Neuronal membrane glycoprotein M6-b OS=Homo sapiens GN=GPM6B PE=1 SV=1	741070	0	0	0	0	0	0	3794900	0	0	0	0	0	0	0	0
Q96GQ7;B7Z6D5;A0A087WYH5;A0A087X059	Q96GQ7;B7Z6D5	13;13;5;2	13;13;5;2	13;13;5;2	Probable ATP-dependent RNA helicase DDX27	DDX27	>sp|Q96GQ7|DDX27_HUMAN Probable ATP-dependent RNA helicase DDX27 OS=Homo sapiens GN=DDX27 PE=1 SV=2;>tr|B7Z6D5|B7Z6D5_HUMAN Probable ATP-dependent RNA helicase DDX27 OS=Homo sapiens GN=DDX27 PE=1 SV=1	0	0	0	0	0	0	0	0	0	0	0	0	0	0	0	0
Q9Y5Y2;H3BQR2;B7Z6P0	Q9Y5Y2;H3BQR2;B7Z6P0	2;2;2	2;2;2	2;2;2	Cytosolic Fe-S cluster assembly factor NUBP2	NUBP2	>sp|Q9Y5Y2|NUBP2_HUMAN Cytosolic Fe-S cluster assembly factor NUBP2 OS=Homo sapiens GN=NUBP2 PE=1 SV=1;>tr|H3BQR2|H3BQR2_HUMAN Cytosolic Fe-S cluster assembly factor NUBP2 OS=Homo sapiens GN=NUBP2 PE=1 SV=1;>tr|B7Z6P0|B7Z6P0_HUMAN Cytosolic Fe-S cluster a	0	0	0	0	3442600	0	1794700	1307500	0	0	0	0	0	0	0	0
B7Z6Z4;G3V1V0;G8JLA2;J3KND3;P60660;F8W1R7;F8VPF3;G3V1Y7;F8W180;F8VZU9;H0YI43;F8VXL3	B7Z6Z4;G3V1V0;G8JLA2;J3KND3;P60660;F8W1R7;F8VPF3;G3V1Y7	7;7;7;7;7;7;6;4;3;3;2;1	7;7;7;7;7;7;6;4;3;3;2;1	5;5;5;5;5;5;4;4;3;3;2;1	Myosin light polypeptide 6	MYL6	>tr|B7Z6Z4|B7Z6Z4_HUMAN Myosin light polypeptide 6 OS=Homo sapiens GN=MYL6 PE=1 SV=1;>tr|G3V1V0|G3V1V0_HUMAN Myosin light polypeptide 6 OS=Homo sapiens GN=MYL6 PE=1 SV=1;>tr|G8JLA2|G8JLA2_HUMAN Myosin light polypeptide 6 OS=Homo sapiens GN=MYL6 PE=1 SV=1;	0	7305500	1499800	1083000	11910000	8318000	23303000	5572700	0	2218300	0	0	2138100	3107200	6366400	3232000
P51911;B7Z7E1;K7EQ72;K7ER02;K7ERK4;K7ENC5;K7ESJ2	P51911;B7Z7E1;K7EQ72;K7ER02;K7ERK4;K7ENC5;K7ESJ2	4;4;3;2;2;2;2	3;3;3;2;1;1;1	3;3;3;2;1;1;1	Calponin-1	CNN1	>sp|P51911|CNN1_HUMAN Calponin-1 OS=Homo sapiens GN=CNN1 PE=1 SV=2;>tr|B7Z7E1|B7Z7E1_HUMAN Calponin OS=Homo sapiens GN=CNN1 PE=1 SV=1;>tr|K7EQ72|K7EQ72_HUMAN Calponin-1 (Fragment) OS=Homo sapiens GN=CNN1 PE=1 SV=1;>tr|K7ER02|K7ER02_HUMAN Calponin-1 (Fragm	0	0	0	0	0	0	0	0	0	0	0	0	0	0	0	0
Q9H6Z4;B7Z7F3;K7EPW1;K7ENB9;K7EID7;K7ENJ2	Q9H6Z4;B7Z7F3;K7EPW1;K7ENB9;K7EID7;K7ENJ2	1;1;1;1;1;1	1;1;1;1;1;1	1;1;1;1;1;1	Ran-binding protein 3	RANBP3	>sp|Q9H6Z4|RANB3_HUMAN Ran-binding protein 3 OS=Homo sapiens GN=RANBP3 PE=1 SV=1;>tr|B7Z7F3|B7Z7F3_HUMAN Ran-binding protein 3 OS=Homo sapiens GN=RANBP3 PE=1 SV=1;>tr|K7EPW1|K7EPW1_HUMAN Ran-binding protein 3 OS=Homo sapiens GN=RANBP3 PE=1 SV=1;>tr|K7ENB9	0	0	0	0	1218700	0	0	0	0	0	0	0	0	0	0	0
P30419;B7Z8J4;K7EN42;K7EN82	P30419;B7Z8J4;K7EN42;K7EN82	4;4;2;2	4;4;2;2	4;4;2;2	Glycylpeptide N-tetradecanoyltransferase 1	NMT1	>sp|P30419|NMT1_HUMAN Glycylpeptide N-tetradecanoyltransferase 1 OS=Homo sapiens GN=NMT1 PE=1 SV=2;>tr|B7Z8J4|B7Z8J4_HUMAN Glycylpeptide N-tetradecanoyltransferase 1 OS=Homo sapiens GN=NMT1 PE=1 SV=1;>tr|K7EN42|K7EN42_HUMAN Glycylpeptide N-tetradecanoyltr	2552800	0	4577200	2998900	1610600	621910	0	1047700	426210	0	383570	0	540300	0	0	713880
Q5T4U5;P11310;B7Z9I1;E9PJM9;E9PRX4;H0YDT5	Q5T4U5;P11310;B7Z9I1	8;8;8;2;1;1	8;8;8;2;1;1	8;8;8;2;1;1	Medium-chain specific acyl-CoA dehydrogenase, mitochondrial	ACADM	>tr|Q5T4U5|Q5T4U5_HUMAN Acyl-Coenzyme A dehydrogenase, C-4 to C-12 straight chain, isoform CRA_a OS=Homo sapiens GN=ACADM PE=1 SV=1;>sp|P11310|ACADM_HUMAN Medium-chain specific acyl-CoA dehydrogenase, mitochondrial OS=Homo sapiens GN=ACADM PE=1 SV=1;>tr|B	6176000	3797600	21757000	7458700	5777600	492270	0	2541000	1914500	0	3038600	2202800	1147400	0	0	961940
P13716;B7ZBK6	P13716;B7ZBK6	1;1	1;1	1;1	Delta-aminolevulinic acid dehydratase	ALAD	>sp|P13716|HEM2_HUMAN Delta-aminolevulinic acid dehydratase OS=Homo sapiens GN=ALAD PE=1 SV=1;>tr|B7ZBK6|B7ZBK6_HUMAN Delta-aminolevulinic acid dehydratase (Fragment) OS=Homo sapiens GN=ALAD PE=1 SV=1	0	0	0	0	0	794280	0	0	0	0	0	0	0	0	0	0
B7ZKJ3;P54756;B7ZKW7;F8VP57;P54764;P29320;E9PG71;C9JXA2;F8W9W0	B7ZKJ3;P54756;B7ZKW7;F8VP57;P54764;P29320;E9PG71;C9JXA2;F8W9W0	1;1;1;1;1;1;1;1;1	1;1;1;1;1;1;1;1;1	1;1;1;1;1;1;1;1;1	Ephrin type-A receptor 5;Ephrin type-A receptor 4;Ephrin type-A receptor 3	EPHA5;EPHA4;EPHA3	>tr|B7ZKJ3|B7ZKJ3_HUMAN EPH receptor A5 OS=Homo sapiens GN=EPHA5 PE=1 SV=1;>sp|P54756|EPHA5_HUMAN Ephrin type-A receptor 5 OS=Homo sapiens GN=EPHA5 PE=1 SV=3;>tr|B7ZKW7|B7ZKW7_HUMAN EPHA5 protein OS=Homo sapiens GN=EPHA5 PE=1 SV=1;>tr|F8VP57|F8VP57_HUMAN	0	1492500	0	0	0	0	0	0	0	385290	0	0	0	0	0	0
Q96G21;H0Y714;B8ZZ47;E7ENR5;B9A008	Q96G21;H0Y714;B8ZZ47;E7ENR5;B9A008	2;2;2;2;2	2;2;2;2;2	2;2;2;2;2	U3 small nucleolar ribonucleoprotein protein IMP4	IMP4	>sp|Q96G21|IMP4_HUMAN U3 small nucleolar ribonucleoprotein protein IMP4 OS=Homo sapiens GN=IMP4 PE=1 SV=1;>tr|H0Y714|H0Y714_HUMAN U3 small nucleolar ribonucleoprotein protein IMP4 (Fragment) OS=Homo sapiens GN=IMP4 PE=1 SV=1;>tr|B8ZZ47|B8ZZ47_HUMAN U3 sma	0	0	0	0	0	0	0	0	0	0	0	0	0	0	0	0
H7BZ14;Q9H2H8;B8ZZ77	H7BZ14;Q9H2H8;B8ZZ77	1;1;1	1;1;1	1;1;1	Peptidyl-prolyl cis-trans isomerase-like 3	PPIL3	>tr|H7BZ14|H7BZ14_HUMAN Peptidyl-prolyl cis-trans isomerase (Fragment) OS=Homo sapiens GN=PPIL3 PE=1 SV=1;>sp|Q9H2H8|PPIL3_HUMAN Peptidyl-prolyl cis-trans isomerase-like 3 OS=Homo sapiens GN=PPIL3 PE=1 SV=1;>tr|B8ZZ77|B8ZZ77_HUMAN Peptidyl-prolyl cis-tran	0	0	0	0	1228100	0	0	797740	0	0	0	0	0	0	0	316280
B8ZZA8;B8ZZC5	B8ZZA8;B8ZZC5	1;1	1;1	1;1		GLS	>tr|B8ZZA8|B8ZZA8_HUMAN Glutaminase kidney isoform, mitochondrial OS=Homo sapiens GN=GLS PE=1 SV=1;>tr|B8ZZC5|B8ZZC5_HUMAN Glutaminase kidney isoform, mitochondrial OS=Homo sapiens GN=GLS PE=1 SV=1	0	0	0	0	0	0	0	0	0	0	0	0	0	0	0	0
B8ZZD4;Q86VP1;H7C3L5	B8ZZD4;Q86VP1	8;8;3	8;8;3	8;8;3	Tax1-binding protein 1	TAX1BP1	>tr|B8ZZD4|B8ZZD4_HUMAN Tax1-binding protein 1 OS=Homo sapiens GN=TAX1BP1 PE=1 SV=1;>sp|Q86VP1|TAXB1_HUMAN Tax1-binding protein 1 OS=Homo sapiens GN=TAX1BP1 PE=1 SV=2	0	0	0	0	4221700	802460	0	0	0	0	0	0	1470400	0	0	0
O75688;P35813;C9JIR6;B8ZZF0	O75688;P35813;C9JIR6;B8ZZF0	1;1;1;1	1;1;1;1	1;1;1;1	Protein phosphatase 1B;Protein phosphatase 1A	PPM1B;PPM1A	>sp|O75688|PPM1B_HUMAN Protein phosphatase 1B OS=Homo sapiens GN=PPM1B PE=1 SV=1;>sp|P35813|PPM1A_HUMAN Protein phosphatase 1A OS=Homo sapiens GN=PPM1A PE=1 SV=1;>tr|C9JIR6|C9JIR6_HUMAN Protein phosphatase 1B (Fragment) OS=Homo sapiens GN=PPM1B PE=1 SV=1;	0	0	0	0	0	0	0	0	0	0	0	0	0	0	0	0
Q8TD22;B8ZZJ6;C9JIV5;F8WBH6	Q8TD22;B8ZZJ6;C9JIV5;F8WBH6	1;1;1;1	1;1;1;1	1;1;1;1	Sideroflexin-5	SFXN5	>sp|Q8TD22|SFXN5_HUMAN Sideroflexin-5 OS=Homo sapiens GN=SFXN5 PE=1 SV=1;>tr|B8ZZJ6|B8ZZJ6_HUMAN Sideroflexin-5 OS=Homo sapiens GN=SFXN5 PE=1 SV=1;>tr|C9JIV5|C9JIV5_HUMAN Sideroflexin-5 (Fragment) OS=Homo sapiens GN=SFXN5 PE=1 SV=1;>tr|F8WBH6|F8WBH6_HUMAN	0	0	0	0	3502000	0	0	0	0	0	0	0	705590	0	0	0
B8ZZN6;P63165;B8ZZ67;B9A032;B8ZZJ0	B8ZZN6;P63165;B8ZZ67	5;5;3;2;2	5;5;3;2;2	5;5;3;2;2	Small ubiquitin-related modifier 1	SUMO1	>tr|B8ZZN6|B8ZZN6_HUMAN Small ubiquitin-related modifier 1 OS=Homo sapiens GN=SUMO1 PE=1 SV=1;>sp|P63165|SUMO1_HUMAN Small ubiquitin-related modifier 1 OS=Homo sapiens GN=SUMO1 PE=1 SV=1;>tr|B8ZZ67|B8ZZ67_HUMAN SMT3 suppressor of mif two 3 homolog 1 (Yeas	10150000	5128400	10033000	11147000	9137800	4408900	9203600	13271000	2710900	1535000	1853900	3432900	4256900	3570800	2464600	5264100
Q96EY7;B8ZZQ4;F8WE76	Q96EY7;B8ZZQ4;F8WE76	1;1;1	1;1;1	1;1;1	Pentatricopeptide repeat-containing protein 3, mitochondrial	PTCD3	>sp|Q96EY7|PTCD3_HUMAN Pentatricopeptide repeat domain-containing protein 3, mitochondrial OS=Homo sapiens GN=PTCD3 PE=1 SV=3;>tr|B8ZZQ4|B8ZZQ4_HUMAN Pentatricopeptide repeat domain-containing protein 3, mitochondrial (Fragment) OS=Homo sapiens GN=PTCD3 P	0	0	2422100	0	0	0	0	0	0	0	385950	0	0	0	0	0
P06454;B8ZZQ6;H7C2N1;B8ZZW7;A0A087WUT1;B8ZZA1	P06454;B8ZZQ6;H7C2N1;B8ZZW7;A0A087WUT1;B8ZZA1	4;4;3;3;3;3	4;4;3;3;3;3	4;4;3;3;3;3	Prothymosin alpha;Thymosin alpha-1	PTMA	>sp|P06454|PTMA_HUMAN Prothymosin alpha OS=Homo sapiens GN=PTMA PE=1 SV=2;>tr|B8ZZQ6|B8ZZQ6_HUMAN Prothymosin alpha OS=Homo sapiens GN=PTMA PE=1 SV=1;>tr|H7C2N1|H7C2N1_HUMAN Prothymosin alpha (Fragment) OS=Homo sapiens GN=PTMA PE=1 SV=1;>tr|B8ZZW7|B8ZZW7_	2248800	2134200	4484600	2182800	0	5044000	0	1947200	503350	0	0	0	0	2381200	0	857400
F8WBV6;B8ZZY7;C9JQZ0;P84101;B9A031;F8WBN3	F8WBV6;B8ZZY7;C9JQZ0;P84101;B9A031;F8WBN3	1;1;1;1;1;1	1;1;1;1;1;1	1;1;1;1;1;1	Small EDRK-rich factor 2	SERF2	>tr|F8WBV6|F8WBV6_HUMAN Small EDRK-rich factor 2 OS=Homo sapiens GN=SERF2 PE=1 SV=1;>tr|B8ZZY7|B8ZZY7_HUMAN Small EDRK-rich factor 2 OS=Homo sapiens GN=SERF2 PE=1 SV=1;>tr|C9JQZ0|C9JQZ0_HUMAN Small EDRK-rich factor 2 (Fragment) OS=Homo sapiens GN=SERF2 PE	0	0	0	0	0	0	0	0	0	0	0	0	0	0	0	0
Q16891;B9A067;C9J406;H7C463;A0A087WYS0;D6RAW4	Q16891;B9A067;C9J406;H7C463	31;31;29;25;8;3	31;31;29;25;8;3	31;31;29;25;8;3	Mitochondrial inner membrane protein	IMMT	>sp|Q16891|MIC60_HUMAN MICOS complex subunit MIC60 OS=Homo sapiens GN=IMMT PE=1 SV=1;>tr|B9A067|B9A067_HUMAN MICOS complex subunit MIC60 OS=Homo sapiens GN=IMMT PE=1 SV=2;>tr|C9J406|C9J406_HUMAN MICOS complex subunit MIC60 OS=Homo sapiens GN=IMMT PE=1 SV=	7081400	4044000	3685100	5219100	38323000	8455900	70391000	3703500	2548100	1928800	653830	1824300	6633000	3764700	16665000	2268200
Q99598;C4P0D8;C4P0D6;Q5VVQ1;C4P0D4	Q99598;C4P0D8;C4P0D6;Q5VVQ1;C4P0D4	2;2;2;2;1	2;2;2;2;1	2;2;2;2;1	Translin-associated protein X	TSNAX;DISC1	>sp|Q99598|TSNAX_HUMAN Translin-associated protein X OS=Homo sapiens GN=TSNAX PE=1 SV=1;>tr|C4P0D8|C4P0D8_HUMAN Disrupted in schizophrenia 1 isoform 51 OS=Homo sapiens GN=DISC1 PE=2 SV=1;>tr|C4P0D6|C4P0D6_HUMAN Disrupted in schizophrenia 1 isoform 49 OS=H	0	0	0	0	1067600	798520	0	0	0	0	0	0	0	0	0	0
Q96AT9;C9IZU8;C9J9T0;C9J6A7;C9J8S0;E7ESZ6;C9IYE8	Q96AT9;C9IZU8;C9J9T0;C9J6A7;C9J8S0;E7ESZ6;C9IYE8	1;1;1;1;1;1;1	1;1;1;1;1;1;1	1;1;1;1;1;1;1	Ribulose-phosphate 3-epimerase	RPE	>sp|Q96AT9|RPE_HUMAN Ribulose-phosphate 3-epimerase OS=Homo sapiens GN=RPE PE=1 SV=1;>tr|C9IZU8|C9IZU8_HUMAN Ribulose-phosphate 3-epimerase OS=Homo sapiens GN=RPE PE=1 SV=1;>tr|C9J9T0|C9J9T0_HUMAN Ribulose-5-phosphate-3-epimerase, isoform CRA_a OS=Homo sa	0	0	5323800	1864800	0	0	0	0	0	0	0	0	0	0	0	0
Q96PY5;C9IZY8;Q8IVF7;F8W1F5	Q96PY5;C9IZY8;Q8IVF7;F8W1F5	2;2;1;1	2;2;1;1	2;2;1;1	Formin-like protein 2;Formin-like protein 3	FMNL2;FMNL3	>sp|Q96PY5|FMNL2_HUMAN Formin-like protein 2 OS=Homo sapiens GN=FMNL2 PE=1 SV=3;>tr|C9IZY8|C9IZY8_HUMAN Formin-like protein 2 OS=Homo sapiens GN=FMNL2 PE=1 SV=1;>sp|Q8IVF7|FMNL3_HUMAN Formin-like protein 3 OS=Homo sapiens GN=FMNL3 PE=1 SV=3;>tr|F8W1F5|F8W	0	0	0	0	2431300	0	0	576360	0	0	0	0	489860	0	0	0
Q9H977;C9J016	Q9H977;C9J016	1;1	1;1	1;1	WD repeat-containing protein 54	WDR54	>sp|Q9H977|WDR54_HUMAN WD repeat-containing protein 54 OS=Homo sapiens GN=WDR54 PE=1 SV=1;>tr|C9J016|C9J016_HUMAN WD repeat-containing protein 54 (Fragment) OS=Homo sapiens GN=WDR54 PE=1 SV=7	0	0	0	0	1908600	0	0	0	0	0	0	0	384540	0	0	0
J3KR72;P49848;C9JTY6;C9JFL8;C9J088	J3KR72;P49848;C9JTY6;C9JFL8;C9J088	1;1;1;1;1	1;1;1;1;1	1;1;1;1;1	Transcription initiation factor TFIID subunit 6	TAF6	>tr|J3KR72|J3KR72_HUMAN Transcription initiation factor TFIID subunit 6 OS=Homo sapiens GN=TAF6 PE=1 SV=1;>sp|P49848|TAF6_HUMAN Transcription initiation factor TFIID subunit 6 OS=Homo sapiens GN=TAF6 PE=1 SV=1;>tr|C9JTY6|C9JTY6_HUMAN Transcription initiat	0	0	0	0	0	0	0	0	0	0	0	0	0	0	0	0
Q9UQN3;C9J0A7	Q9UQN3;C9J0A7	1;1	1;1	1;1	Charged multivesicular body protein 2b	CHMP2B	>sp|Q9UQN3|CHM2B_HUMAN Charged multivesicular body protein 2b OS=Homo sapiens GN=CHMP2B PE=1 SV=1;>tr|C9J0A7|C9J0A7_HUMAN Charged multivesicular body protein 2b OS=Homo sapiens GN=CHMP2B PE=1 SV=1	0	0	0	0	2146400	696800	0	0	0	0	0	0	0	258670	0	0
Q96GG9;C9JVE2;C9J8R4;C9JUW4;C9J0B2;C9JRU6	Q96GG9;C9JVE2;C9J8R4;C9JUW4;C9J0B2;C9JRU6	1;1;1;1;1;1	1;1;1;1;1;1	1;1;1;1;1;1	DCN1-like protein 1	DCUN1D1	>sp|Q96GG9|DCNL1_HUMAN DCN1-like protein 1 OS=Homo sapiens GN=DCUN1D1 PE=1 SV=1;>tr|C9JVE2|C9JVE2_HUMAN DCN1-like protein OS=Homo sapiens GN=DCUN1D1 PE=1 SV=1;>tr|C9J8R4|C9J8R4_HUMAN DCN1-like protein (Fragment) OS=Homo sapiens GN=DCUN1D1 PE=1 SV=1;>tr|C9	0	0	0	0	1721000	833250	874370	681630	0	0	0	0	0	0	0	0
P30626;C9J0K6;B4DHQ6	P30626;C9J0K6	3;3;1	3;3;1	3;3;1	Sorcin	SRI	>sp|P30626|SORCN_HUMAN Sorcin OS=Homo sapiens GN=SRI PE=1 SV=1;>tr|C9J0K6|C9J0K6_HUMAN Sorcin OS=Homo sapiens GN=SRI PE=1 SV=1	5348700	3892700	7392400	4518500	12876000	9857400	2577100	3611900	1589500	1091600	1438400	1291200	2228200	3223000	0	1531800
Q15435;H7C003;C9J177;C9JD73;B5MBZ8	Q15435;H7C003;C9J177;C9JD73;B5MBZ8	4;4;4;4;3	4;4;4;4;3	4;4;4;4;3	Protein phosphatase 1 regulatory subunit 7	PPP1R7	>sp|Q15435|PP1R7_HUMAN Protein phosphatase 1 regulatory subunit 7 OS=Homo sapiens GN=PPP1R7 PE=1 SV=1;>tr|H7C003|H7C003_HUMAN Protein phosphatase 1 regulatory subunit 7 (Fragment) OS=Homo sapiens GN=PPP1R7 PE=1 SV=1;>tr|C9J177|C9J177_HUMAN Protein phospha	0	0	2990100	0	5537200	0	1052500	3951300	0	0	0	0	1488000	0	0	1052500
O43324;C9J1V9;D6RBD7;H0YAL7	O43324;C9J1V9;D6RBD7;H0YAL7	2;2;2;1	2;2;2;1	2;2;2;1	Eukaryotic translation elongation factor 1 epsilon-1	EEF1E1	>sp|O43324|MCA3_HUMAN Eukaryotic translation elongation factor 1 epsilon-1 OS=Homo sapiens GN=EEF1E1 PE=1 SV=1;>tr|C9J1V9|C9J1V9_HUMAN HCG2043275 OS=Homo sapiens GN=EEF1E1-BLOC1S5 PE=4 SV=2;>tr|D6RBD7|D6RBD7_HUMAN Eukaryotic translation elongation factor	0	0	0	0	1264800	1782200	1693700	570740	0	0	0	0	0	691440	413080	0
P30876;C9J2Y9;C9J4M6	P30876;C9J2Y9;C9J4M6	9;9;8	9;9;8	9;9;8	DNA-directed RNA polymerase II subunit RPB2;DNA-directed RNA polymerase	POLR2B	>sp|P30876|RPB2_HUMAN DNA-directed RNA polymerase II subunit RPB2 OS=Homo sapiens GN=POLR2B PE=1 SV=1;>tr|C9J2Y9|C9J2Y9_HUMAN DNA-directed RNA polymerase OS=Homo sapiens GN=POLR2B PE=1 SV=2;>tr|C9J4M6|C9J4M6_HUMAN DNA-directed RNA polymerase OS=Homo sapie	0	0	0	0	0	0	0	0	0	0	0	0	0	0	0	0
Q92609;C9J3F6	Q92609;C9J3F6	1;1	1;1	1;1	TBC1 domain family member 5	TBC1D5	>sp|Q92609|TBCD5_HUMAN TBC1 domain family member 5 OS=Homo sapiens GN=TBC1D5 PE=1 SV=1;>tr|C9J3F6|C9J3F6_HUMAN TBC1 domain family member 5 OS=Homo sapiens GN=TBC1D5 PE=1 SV=1	0	0	609720	386220	565400	0	0	0	0	0	0	0	113920	0	0	0
C9J5N1;Q9BTE6	C9J5N1;Q9BTE6	2;2	2;2	2;2	Alanyl-tRNA editing protein Aarsd1	AARSD1	>tr|C9J5N1|C9J5N1_HUMAN Protein PTGES3L-AARSD1 OS=Homo sapiens GN=PTGES3L-AARSD1 PE=1 SV=1;>sp|Q9BTE6|AASD1_HUMAN Alanyl-tRNA editing protein Aarsd1 OS=Homo sapiens GN=AARSD1 PE=1 SV=2	0	0	0	0	0	0	0	0	0	0	0	0	0	0	0	0
Q15125;C9JJ78;C9J719	Q15125;C9JJ78;C9J719	1;1;1	1;1;1	1;1;1	3-beta-hydroxysteroid-Delta(8),Delta(7)-isomerase	EBP	>sp|Q15125|EBP_HUMAN 3-beta-hydroxysteroid-Delta(8),Delta(7)-isomerase OS=Homo sapiens GN=EBP PE=1 SV=3;>tr|C9JJ78|C9JJ78_HUMAN 3-beta-hydroxysteroid-Delta(8),Delta(7)-isomerase (Fragment) OS=Homo sapiens GN=EBP PE=1 SV=1;>tr|C9J719|C9J719_HUMAN 3-beta-hy	0	1427500	0	0	2501100	0	0	0	0	0	0	0	503920	0	0	0
C9J7E5;Q9Y5L0	C9J7E5;Q9Y5L0	1;1	1;1	1;1	Transportin-3	TNPO3	>tr|C9J7E5|C9J7E5_HUMAN Transportin-3 OS=Homo sapiens GN=TNPO3 PE=1 SV=1;>sp|Q9Y5L0|TNPO3_HUMAN Transportin-3 OS=Homo sapiens GN=TNPO3 PE=1 SV=3	0	0	0	0	0	0	0	0	0	0	0	0	0	0	0	0
C9J813;C9JEK3;F8WE61;C9JE79	C9J813	43;5;5;5	2;0;0;0	0;0;0;0		CALD1	>tr|C9J813|C9J813_HUMAN Caldesmon (Fragment) OS=Homo sapiens GN=CALD1 PE=1 SV=1	0	2039400	0	0	0	0	0	0	0	0	0	0	0	0	0	0
C9J840	C9J840	22	2	1		MAP4K4	>tr|C9J840|C9J840_HUMAN Mitogen-activated protein kinase kinase kinase kinase 4 OS=Homo sapiens GN=MAP4K4 PE=1 SV=3	0	0	0	0	0	0	0	1559700	0	0	0	0	0	0	0	0
P35249;C9JZI1;C9J8M3;C9JTT7;C9JXZ7;F8WE44;C9JGY5;C9JW34	P35249;C9JZI1;C9J8M3;C9JTT7;C9JXZ7;F8WE44;C9JGY5;C9JW34	2;2;2;2;2;2;2;1	2;2;2;2;2;2;2;1	2;2;2;2;2;2;2;1	Replication factor C subunit 4	RFC4	>sp|P35249|RFC4_HUMAN Replication factor C subunit 4 OS=Homo sapiens GN=RFC4 PE=1 SV=2;>tr|C9JZI1|C9JZI1_HUMAN Replication factor C subunit 4 OS=Homo sapiens GN=RFC4 PE=1 SV=1;>tr|C9J8M3|C9J8M3_HUMAN Replication factor C subunit 4 (Fragment) OS=Homo sapie	0	0	0	0	0	0	0	0	0	0	0	0	0	0	0	0
P51649;C9J8Q5	P51649;C9J8Q5	8;8	8;8	8;8	Succinate-semialdehyde dehydrogenase, mitochondrial	ALDH5A1	>sp|P51649|SSDH_HUMAN Succinate-semialdehyde dehydrogenase, mitochondrial OS=Homo sapiens GN=ALDH5A1 PE=1 SV=2;>tr|C9J8Q5|C9J8Q5_HUMAN Succinate-semialdehyde dehydrogenase, mitochondrial OS=Homo sapiens GN=ALDH5A1 PE=1 SV=1	4959800	2102400	12121000	6471400	25055000	13674000	15900000	4083900	2133900	0	1908000	2409000	4981800	4294900	4035600	1563400
Q969P0;C9J8Z4	Q969P0;C9J8Z4	1;1	1;1	1;1	Immunoglobulin superfamily member 8	IGSF8	>sp|Q969P0|IGSF8_HUMAN Immunoglobulin superfamily member 8 OS=Homo sapiens GN=IGSF8 PE=1 SV=1;>tr|C9J8Z4|C9J8Z4_HUMAN Immunoglobulin superfamily member 8 (Fragment) OS=Homo sapiens GN=IGSF8 PE=1 SV=1	0	0	0	0	0	0	0	0	0	0	0	0	0	0	0	0
Q15382;C9J931	Q15382;C9J931	3;3	3;3	3;3	GTP-binding protein Rheb	RHEB	>sp|Q15382|RHEB_HUMAN GTP-binding protein Rheb OS=Homo sapiens GN=RHEB PE=1 SV=1;>tr|C9J931|C9J931_HUMAN GTP-binding protein Rheb OS=Homo sapiens GN=RHEB PE=1 SV=1	497550	0	0	0	0	0	0	1046900	0	0	0	0	0	0	0	0
Q6XE24;C9JIJ9;P29558;F6Y5H0;E7ETU5;C9J9B2;E7EPF2	Q6XE24;C9JIJ9;P29558;F6Y5H0;E7ETU5;C9J9B2;E7EPF2	1;1;1;1;1;1;1	1;1;1;1;1;1;1	1;1;1;1;1;1;1	RNA-binding motif, single-stranded-interacting protein 3;RNA-binding motif, single-stranded-interacting protein 1	RBMS3;RBMS1	>sp|Q6XE24|RBMS3_HUMAN RNA-binding motif, single-stranded-interacting protein 3 OS=Homo sapiens GN=RBMS3 PE=1 SV=1;>tr|C9JIJ9|C9JIJ9_HUMAN RNA-binding motif, single-stranded-interacting protein 3 OS=Homo sapiens GN=RBMS3 PE=1 SV=1;>sp|P29558|RBMS1_HUMAN R	3553200	0	2864400	4499400	0	0	0	0	0	0	0	1179300	0	0	0	0
Q9UNL2;C9JA28	Q9UNL2;C9JA28	2;2	2;2	2;2	Translocon-associated protein subunit gamma	SSR3	>sp|Q9UNL2|SSRG_HUMAN Translocon-associated protein subunit gamma OS=Homo sapiens GN=SSR3 PE=1 SV=1;>tr|C9JA28|C9JA28_HUMAN Translocon-associated protein subunit gamma OS=Homo sapiens GN=SSR3 PE=1 SV=1	2755400	2345700	0	0	0	0	0	242970	0	0	0	0	0	0	0	0
C9JA93;Q8TC07	C9JA93;Q8TC07	3;2	3;2	3;2	TBC1 domain family member 15	TBC1D15	>tr|C9JA93|C9JA93_HUMAN TBC1 domain family member 15 (Fragment) OS=Homo sapiens GN=TBC1D15 PE=1 SV=1;>sp|Q8TC07|TBC15_HUMAN TBC1 domain family member 15 OS=Homo sapiens GN=TBC1D15 PE=1 SV=2	0	0	0	0	3806400	2299200	2518700	0	0	0	0	0	788330	872150	641740	0
C9JNU6;Q9Y241;C9JAW5	C9JNU6;Q9Y241;C9JAW5	1;1;1	1;1;1	1;1;1	HIG1 domain family member 1A	HIGD1A	>tr|C9JNU6|C9JNU6_HUMAN HIG1 domain family member 1A, mitochondrial OS=Homo sapiens GN=HIGD1A PE=4 SV=1;>sp|Q9Y241|HIG1A_HUMAN HIG1 domain family member 1A, mitochondrial OS=Homo sapiens GN=HIGD1A PE=1 SV=1;>tr|C9JAW5|C9JAW5_HUMAN Uncharacterized protein	2517700	0	0	2070100	5330400	2127800	2005500	0	0	0	0	0	0	0	542830	0
O75431;C9JAZ1;C9JNK6	O75431;C9JAZ1;C9JNK6	1;1;1	1;1;1	1;1;1	Metaxin-2	MTX2	>sp|O75431|MTX2_HUMAN Metaxin-2 OS=Homo sapiens GN=MTX2 PE=1 SV=1;>tr|C9JAZ1|C9JAZ1_HUMAN Metaxin-2 (Fragment) OS=Homo sapiens GN=MTX2 PE=1 SV=1;>tr|C9JNK6|C9JNK6_HUMAN Metaxin-2 OS=Homo sapiens GN=MTX2 PE=1 SV=1	0	0	0	0	1667200	786580	632770	504740	0	0	0	0	0	0	0	0
Q9Y291;C9JBY7	Q9Y291;C9JBY7	2;2	2;2	2;2	28S ribosomal protein S33, mitochondrial	MRPS33	>sp|Q9Y291|RT33_HUMAN 28S ribosomal protein S33, mitochondrial OS=Homo sapiens GN=MRPS33 PE=1 SV=1;>tr|C9JBY7|C9JBY7_HUMAN 28S ribosomal protein S33, mitochondrial OS=Homo sapiens GN=MRPS33 PE=1 SV=1	0	0	0	0	0	0	0	0	0	0	0	0	0	0	0	0
C9JC84;P02679;C9JEU5;C9JU00;C9JPQ9	C9JC84;P02679;C9JEU5	4;4;4;1;1	4;4;4;1;1	4;4;4;1;1	Fibrinogen gamma chain	FGG	>tr|C9JC84|C9JC84_HUMAN Fibrinogen gamma chain OS=Homo sapiens GN=FGG PE=1 SV=1;>sp|P02679|FIBG_HUMAN Fibrinogen gamma chain OS=Homo sapiens GN=FGG PE=1 SV=3;>tr|C9JEU5|C9JEU5_HUMAN Fibrinogen gamma chain OS=Homo sapiens GN=FGG PE=1 SV=1	0	0	0	0	0	0	0	0	0	0	0	0	0	0	0	0
P45378;F8WA37;C9JZN9;H9KVA2;C9JCA5	P45378;F8WA37;C9JZN9;H9KVA2;C9JCA5	3;3;3;3;3	3;3;3;3;3	3;3;3;3;3	Troponin T, fast skeletal muscle	TNNT3	>sp|P45378|TNNT3_HUMAN Troponin T, fast skeletal muscle OS=Homo sapiens GN=TNNT3 PE=1 SV=3;>tr|F8WA37|F8WA37_HUMAN Troponin T, fast skeletal muscle OS=Homo sapiens GN=TNNT3 PE=1 SV=1;>tr|C9JZN9|C9JZN9_HUMAN Troponin T, fast skeletal muscle OS=Homo sapiens	1946600	0	8392400	4283500	0	0	0	0	0	0	1609500	850560	0	0	0	0
Q9BVT8;C9JCW7;C9JE12	Q9BVT8;C9JCW7;C9JE12	1;1;1	1;1;1	1;1;1	Transmembrane and ubiquitin-like domain-containing protein 1	TMUB1	>sp|Q9BVT8|TMUB1_HUMAN Transmembrane and ubiquitin-like domain-containing protein 1 OS=Homo sapiens GN=TMUB1 PE=1 SV=1;>tr|C9JCW7|C9JCW7_HUMAN Transmembrane and ubiquitin-like domain-containing protein 1 (Fragment) OS=Homo sapiens GN=TMUB1 PE=1 SV=7;>tr|C	0	0	0	0	0	853070	0	0	0	0	0	0	0	316680	0	0
C9JEH3;Q13685;C9JG97;H7C0R2	C9JEH3;Q13685;C9JG97;H7C0R2	1;1;1;1	1;1;1;1	1;1;1;1	Angio-associated migratory cell protein	AAMP	>tr|C9JEH3|C9JEH3_HUMAN Angio-associated migratory cell protein OS=Homo sapiens GN=AAMP PE=1 SV=1;>sp|Q13685|AAMP_HUMAN Angio-associated migratory cell protein OS=Homo sapiens GN=AAMP PE=1 SV=2;>tr|C9JG97|C9JG97_HUMAN Angio-associated migratory cell prote	0	0	0	0	0	0	0	0	0	0	0	0	0	0	0	0
P22090;C9JEH7	P22090;C9JEH7	16;16	4;4	2;2	40S ribosomal protein S4, Y isoform 1	RPS4Y1	>sp|P22090|RS4Y1_HUMAN 40S ribosomal protein S4, Y isoform 1 OS=Homo sapiens GN=RPS4Y1 PE=1 SV=2;>tr|C9JEH7|C9JEH7_HUMAN 40S ribosomal protein S4, Y isoform 1 (Fragment) OS=Homo sapiens GN=RPS4Y1 PE=1 SV=1	1183600	791390	1471100	847670	0	0	0	0	0	0	0	0	0	0	0	0
Q9Y6E2;E7ETZ4;Q75MG1;E7EMS9;F8WDX8;C9JF98;E9PFE3	Q9Y6E2;E7ETZ4;Q75MG1;E7EMS9;F8WDX8;C9JF98;E9PFE3	2;2;2;2;2;2;2	2;2;2;2;2;2;2	2;2;2;2;2;2;2	Basic leucine zipper and W2 domain-containing protein 2	BZW2	>sp|Q9Y6E2|BZW2_HUMAN Basic leucine zipper and W2 domain-containing protein 2 OS=Homo sapiens GN=BZW2 PE=1 SV=1;>tr|E7ETZ4|E7ETZ4_HUMAN Basic leucine zipper and W2 domain-containing protein 2 (Fragment) OS=Homo sapiens GN=BZW2 PE=1 SV=1;>tr|Q75MG1|Q75MG1_	0	0	0	0	0	0	0	0	0	0	0	0	0	0	0	0
Q9NQX7;C9JG41;B8ZZM6;E7EUS6;F5H4I5	Q9NQX7;C9JG41;B8ZZM6;E7EUS6;F5H4I5	6;6;3;3;3	6;6;3;3;3	6;6;3;3;3	Integral membrane protein 2C;CT-BRI3	ITM2C	>sp|Q9NQX7|ITM2C_HUMAN Integral membrane protein 2C OS=Homo sapiens GN=ITM2C PE=1 SV=1;>tr|C9JG41|C9JG41_HUMAN Integral membrane protein 2C (Fragment) OS=Homo sapiens GN=ITM2C PE=1 SV=1;>tr|B8ZZM6|B8ZZM6_HUMAN Integral membrane protein 2C OS=Homo sapiens	16521000	21844000	0	3391500	15629000	6309200	8362300	7669700	0	0	0	0	3244100	2494900	2208900	0
Q96GK7;C9JGM0;Q6P2I3;C9J5B6	Q96GK7;C9JGM0;Q6P2I3;C9J5B6	2;2;1;1	2;2;1;1	2;2;1;1	Fumarylacetoacetate hydrolase domain-containing protein 2A;Fumarylacetoacetate hydrolase domain-containing protein 2B	FAHD2A;FAHD2B	>sp|Q96GK7|FAH2A_HUMAN Fumarylacetoacetate hydrolase domain-containing protein 2A OS=Homo sapiens GN=FAHD2A PE=1 SV=1;>tr|C9JGM0|C9JGM0_HUMAN Fumarylacetoacetate hydrolase domain-containing protein 2A (Fragment) OS=Homo sapiens GN=FAHD2A PE=1 SV=1;>sp|Q6P	0	0	0	0	2602100	601190	0	0	0	0	0	0	0	0	0	0
C9JIF9;P13798;H7C1U0;H7C393;C9JLK2;F8WEH5;H0YFE5	C9JIF9;P13798;H7C1U0;H7C393	9;9;6;5;4;1;1	9;9;6;5;4;1;1	9;9;6;5;4;1;1	Acylamino-acid-releasing enzyme	APEH	>tr|C9JIF9|C9JIF9_HUMAN Acylamino-acid-releasing enzyme OS=Homo sapiens GN=APEH PE=1 SV=1;>sp|P13798|ACPH_HUMAN Acylamino-acid-releasing enzyme OS=Homo sapiens GN=APEH PE=1 SV=4;>tr|H7C1U0|H7C1U0_HUMAN Acylamino-acid-releasing enzyme (Fragment) OS=Homo sa	1755200	3278900	6333100	2678800	3826100	2177700	843870	2380500	0	0	1325100	0	0	972970	0	1145100
O95777;C9JNV3;C9JIZ0;F2Z2Y6	O95777;C9JNV3;C9JIZ0;F2Z2Y6	1;1;1;1	1;1;1;1	1;1;1;1	N-alpha-acetyltransferase 38, NatC auxiliary subunit	NAA38	>sp|O95777|LSM8_HUMAN U6 snRNA-associated Sm-like protein LSm8 OS=Homo sapiens GN=LSM8 PE=1 SV=3;>tr|C9JNV3|C9JNV3_HUMAN U6 snRNA-associated Sm-like protein LSm8 (Fragment) OS=Homo sapiens GN=LSM8 PE=1 SV=7;>tr|C9JIZ0|C9JIZ0_HUMAN LSM8 homolog, U6 small n	0	0	0	0	0	511400	0	0	0	0	0	0	0	0	0	0
C9JIZ6;P07602	C9JIZ6;P07602	1;1	1;1	1;1	Proactivator polypeptide;Saposin-A;Saposin-B-Val;Saposin-B;Saposin-C;Saposin-D	PSAP	>tr|C9JIZ6|C9JIZ6_HUMAN Prosaposin OS=Homo sapiens GN=PSAP PE=1 SV=2;>sp|P07602|SAP_HUMAN Prosaposin OS=Homo sapiens GN=PSAP PE=1 SV=2	0	0	0	0	0	0	0	0	0	0	0	0	0	0	0	0
C9JJ19;P82930;A0A087WUZ8	C9JJ19;P82930;A0A087WUZ8	2;2;1	2;2;1	2;2;1	28S ribosomal protein S34, mitochondrial	MRPS34	>tr|C9JJ19|C9JJ19_HUMAN 28S ribosomal protein S34, mitochondrial OS=Homo sapiens GN=MRPS34 PE=1 SV=2;>sp|P82930|RT34_HUMAN 28S ribosomal protein S34, mitochondrial OS=Homo sapiens GN=MRPS34 PE=1 SV=2;>tr|A0A087WUZ8|A0A087WUZ8_HUMAN 28S ribosomal protein S	0	0	0	0	724480	0	0	0	0	0	0	0	145970	0	0	0
G3V325;C9JJT5;C9JU26;P56134	G3V325;C9JJT5;C9JU26;P56134	4;4;2;2	4;4;2;2	4;4;2;2	ATP synthase subunit f, mitochondrial	PTCD1;ATP5J2	>tr|G3V325|G3V325_HUMAN Protein ATP5J2-PTCD1 OS=Homo sapiens GN=ATP5J2-PTCD1 PE=4 SV=1;>tr|C9JJT5|C9JJT5_HUMAN Protein ATP5J2-PTCD1 OS=Homo sapiens GN=ATP5J2-PTCD1 PE=4 SV=2;>tr|C9JU26|C9JU26_HUMAN ATP synthase subunit f, mitochondrial OS=Homo sapiens GN=	0	0	4436200	0	0	989310	1109600	1337500	0	0	0	0	0	0	0	0
Q58F21;C9JJU3	Q58F21;C9JJU3	1;1	1;1	1;1	Bromodomain testis-specific protein	BRDT	>sp|Q58F21|BRDT_HUMAN Bromodomain testis-specific protein OS=Homo sapiens GN=BRDT PE=1 SV=4;>tr|C9JJU3|C9JJU3_HUMAN Bromodomain testis-specific protein (Fragment) OS=Homo sapiens GN=BRDT PE=1 SV=1	0	0	0	0	0	0	0	0	0	0	0	0	0	0	0	0
O00192;E9PDC3;C9JJX6	O00192;E9PDC3;C9JJX6	9;9;9	9;9;9	9;9;9	Armadillo repeat protein deleted in velo-cardio-facial syndrome	ARVCF	>sp|O00192|ARVC_HUMAN Armadillo repeat protein deleted in velo-cardio-facial syndrome OS=Homo sapiens GN=ARVCF PE=1 SV=1;>tr|E9PDC3|E9PDC3_HUMAN Armadillo repeat protein deleted in velo-cardio-facial syndrome OS=Homo sapiens GN=ARVCF PE=1 SV=1;>tr|C9JJX6|	0	0	0	0	7599500	776160	2679200	3181400	0	0	0	0	1119400	0	0	1683500
O15516;C9JK03	O15516;C9JK03	1;1	1;1	1;1	Circadian locomoter output cycles protein kaput	CLOCK	>sp|O15516|CLOCK_HUMAN Circadian locomoter output cycles protein kaput OS=Homo sapiens GN=CLOCK PE=1 SV=1;>tr|C9JK03|C9JK03_HUMAN Circadian locomoter output cycles protein kaput (Fragment) OS=Homo sapiens GN=CLOCK PE=1 SV=1	0	0	0	0	0	0	0	0	0	0	0	0	0	0	0	0
C9JKI3	C9JKI3	6	1	1	Caveolin	CAV1	>tr|C9JKI3|C9JKI3_HUMAN Caveolin (Fragment) OS=Homo sapiens GN=CAV1 PE=1 SV=1	0	0	0	0	0	0	0	0	0	0	0	0	0	0	0	0
O95772;C9JKL2;C9JPX5;C9J3F5;C9JJ39	O95772;C9JKL2;C9JPX5;C9J3F5;C9JJ39	2;2;2;1;1	2;2;2;1;1	2;2;2;1;1	MLN64 N-terminal domain homolog	STARD3NL	>sp|O95772|MENTO_HUMAN MLN64 N-terminal domain homolog OS=Homo sapiens GN=STARD3NL PE=1 SV=1;>tr|C9JKL2|C9JKL2_HUMAN MLN64 N-terminal domain homolog OS=Homo sapiens GN=STARD3NL PE=1 SV=1;>tr|C9JPX5|C9JPX5_HUMAN MLN64 N-terminal domain homolog (Fragment) O	0	0	0	0	0	0	0	2157900	0	0	0	0	0	0	0	855550
P52434;C9JLU1	P52434;C9JLU1	3;3	3;3	3;3	DNA-directed RNA polymerases I, II, and III subunit RPABC3	POLR2H	>sp|P52434|RPAB3_HUMAN DNA-directed RNA polymerases I, II, and III subunit RPABC3 OS=Homo sapiens GN=POLR2H PE=1 SV=4;>tr|C9JLU1|C9JLU1_HUMAN DNA-directed RNA polymerases I, II, and III subunit RPABC3 (Fragment) OS=Homo sapiens GN=POLR2H PE=1 SV=7	0	0	0	0	0	0	0	0	0	0	0	0	0	0	0	0
P48740;F8W876;C9JMA2;P09871;A0A087X232;H0Y5D1;B5MCV4	P48740;F8W876;C9JMA2	3;3;3;1;1;1;1	3;3;3;1;1;1;1	3;3;3;1;1;1;1	Mannan-binding lectin serine protease 1;Mannan-binding lectin serine protease 1 heavy chain;Mannan-binding lectin serine protease 1 light chain	MASP1	>sp|P48740|MASP1_HUMAN Mannan-binding lectin serine protease 1 OS=Homo sapiens GN=MASP1 PE=1 SV=3;>tr|F8W876|F8W876_HUMAN Mannan-binding lectin serine protease 1 OS=Homo sapiens GN=MASP1 PE=1 SV=1;>tr|C9JMA2|C9JMA2_HUMAN Mannan-binding lectin serine prote	0	0	0	0	0	0	0	0	0	0	0	0	0	0	0	0
C9JME2;Q9Y4F1;M0QYB0	C9JME2;Q9Y4F1;M0QYB0	3;3;2	3;3;2	3;3;2	FERM, RhoGEF and pleckstrin domain-containing protein 1	FARP1	>tr|C9JME2|C9JME2_HUMAN FERM, RhoGEF and pleckstrin domain-containing protein 1 OS=Homo sapiens GN=FARP1 PE=1 SV=2;>sp|Q9Y4F1|FARP1_HUMAN FERM, RhoGEF and pleckstrin domain-containing protein 1 OS=Homo sapiens GN=FARP1 PE=1 SV=1;>tr|M0QYB0|M0QYB0_HUMAN FE	3130300	5415400	4619400	4267100	6867000	2105300	3460000	2954800	0	0	0	0	1650100	0	1011800	0
Q9Y530;C9JNE2;C9JXC3	Q9Y530;C9JNE2;C9JXC3	1;1;1	1;1;1	1;1;1	O-acetyl-ADP-ribose deacetylase C6orf130	C6orf130	>sp|Q9Y530|OARD1_HUMAN O-acetyl-ADP-ribose deacetylase 1 OS=Homo sapiens GN=OARD1 PE=1 SV=2;>tr|C9JNE2|C9JNE2_HUMAN O-acetyl-ADP-ribose deacetylase 1 (Fragment) OS=Homo sapiens GN=OARD1 PE=1 SV=1;>tr|C9JXC3|C9JXC3_HUMAN O-acetyl-ADP-ribose deacetylase 1 O	0	0	0	0	0	0	0	0	0	0	0	0	0	0	0	0
C9JNZ1;C9JVG3;C9JWG0;C9JUW1;C9JTZ5;F2Z3H1;F8WC70;F2Z3P4;C9J3M0	C9JNZ1;C9JVG3;C9JWG0;C9JUW1;C9JTZ5;F2Z3H1	14;11;10;9;9;7;3;3;3	1;1;1;1;1;1;1;1;1	1;1;1;1;1;1;1;1;1		UGP2	>tr|C9JNZ1|C9JNZ1_HUMAN UTP--glucose-1-phosphate uridylyltransferase (Fragment) OS=Homo sapiens GN=UGP2 PE=1 SV=7;>tr|C9JVG3|C9JVG3_HUMAN UTP--glucose-1-phosphate uridylyltransferase (Fragment) OS=Homo sapiens GN=UGP2 PE=1 SV=7;>tr|C9JWG0|C9JWG0_HUMAN UTP	1606200	0	0	0	0	0	0	0	431270	0	0	0	0	0	0	0
O75718;C9JP16	O75718;C9JP16	4;4	4;4	4;4	Cartilage-associated protein	CRTAP	>sp|O75718|CRTAP_HUMAN Cartilage-associated protein OS=Homo sapiens GN=CRTAP PE=1 SV=1;>tr|C9JP16|C9JP16_HUMAN Cartilage-associated protein OS=Homo sapiens GN=CRTAP PE=1 SV=1	4929500	1141700	7456500	3133400	0	0	0	0	909650	0	1208400	1214900	0	0	0	0
C9JQ00	C9JQ00	10	1	1		TUBA4A	>tr|C9JQ00|C9JQ00_HUMAN Tubulin alpha-4A chain (Fragment) OS=Homo sapiens GN=TUBA4A PE=1 SV=1	0	0	0	0	0	0	0	0	0	0	0	0	0	0	0	0
E7EX59;C9JQS9;E9PDR0;P05166;E7ETT1;E7EUY3;E7ETT4;E9PEC3;F8WBI9;E7ENC1	E7EX59;C9JQS9;E9PDR0;P05166;E7ETT1;E7EUY3;E7ETT4;E9PEC3;F8WBI9;E7ENC1	3;3;3;3;3;3;3;3;3;2	3;3;3;3;3;3;3;3;3;2	3;3;3;3;3;3;3;3;3;2	Propionyl-CoA carboxylase beta chain, mitochondrial	PCCB	>tr|E7EX59|E7EX59_HUMAN Propionyl-CoA carboxylase beta chain, mitochondrial OS=Homo sapiens GN=PCCB PE=1 SV=1;>tr|C9JQS9|C9JQS9_HUMAN Propionyl-CoA carboxylase beta chain, mitochondrial OS=Homo sapiens GN=PCCB PE=1 SV=1;>tr|E9PDR0|E9PDR0_HUMAN Propionyl-C	0	0	2974600	1811000	3378200	1755800	1008700	0	0	0	0	0	684240	648200	0	0
C9JRZ6;Q9NX63;F8WAR4;F8WD73	C9JRZ6;Q9NX63;F8WAR4	9;9;8;1	9;9;8;1	9;9;8;1	Coiled-coil-helix-coiled-coil-helix domain-containing protein 3, mitochondrial	CHCHD3	>tr|C9JRZ6|C9JRZ6_HUMAN MICOS complex subunit OS=Homo sapiens GN=CHCHD3 PE=1 SV=1;>sp|Q9NX63|MIC19_HUMAN MICOS complex subunit MIC19 OS=Homo sapiens GN=CHCHD3 PE=1 SV=1;>tr|F8WAR4|F8WAR4_HUMAN MICOS complex subunit OS=Homo sapiens GN=CHCHD3 PE=1 SV=1	1348700	2668400	3182400	0	9983600	7146100	45929000	3643900	0	805310	1201700	0	1747000	2146600	9615300	1499800
Q9Y6R6;C9JTJ1	Q9Y6R6;C9JTJ1	1;1	1;1	1;1	Zinc finger protein 780B	ZNF780B	>sp|Q9Y6R6|Z780B_HUMAN Zinc finger protein 780B OS=Homo sapiens GN=ZNF780B PE=2 SV=1;>tr|C9JTJ1|C9JTJ1_HUMAN Hypothetical BC331191_1, isoform CRA_c OS=Homo sapiens GN=ZNF780B PE=4 SV=1	0	644870	0	0	1111400	0	0	0	0	0	0	0	223920	0	0	0
C9JTN7;H7BY49	C9JTN7;H7BY49	6;4	1;1	0;0		TIA1	>tr|C9JTN7|C9JTN7_HUMAN Nucleolysin TIA-1 isoform p40 OS=Homo sapiens GN=TIA1 PE=1 SV=1;>tr|H7BY49|H7BY49_HUMAN Nucleolysin TIA-1 isoform p40 (Fragment) OS=Homo sapiens GN=TIA1 PE=1 SV=1	1527100	2370100	4952200	4203100	2109300	0	0	1008700	0	0	0	1101700	0	0	0	0
Q92766;C9JU34	Q92766;C9JU34	1;1	1;1	1;1	Ras-responsive element-binding protein 1	RREB1	>sp|Q92766|RREB1_HUMAN Ras-responsive element-binding protein 1 OS=Homo sapiens GN=RREB1 PE=1 SV=3;>tr|C9JU34|C9JU34_HUMAN Ras-responsive element-binding protein 1 (Fragment) OS=Homo sapiens GN=RREB1 PE=1 SV=1	0	0	0	0	0	0	0	0	0	0	0	0	0	0	0	0
Q93052;C9JUT4;A0A087WZF1;C9J4E3;C9J5C8;C9J1K7;C9J3U9;C9JT42;C9JIY7;C9JXK9;C9J2R5;C9JE51	Q93052;C9JUT4;A0A087WZF1;C9J4E3;C9J5C8;C9J1K7;C9J3U9;C9JT42;C9JIY7	5;5;4;3;3;3;3;3;3;2;2;2	5;5;4;3;3;3;3;3;3;2;2;2	5;5;4;3;3;3;3;3;3;2;2;2	Lipoma-preferred partner	LPP	>sp|Q93052|LPP_HUMAN Lipoma-preferred partner OS=Homo sapiens GN=LPP PE=1 SV=1;>tr|C9JUT4|C9JUT4_HUMAN LIM domain containing preferred translocation partner in lipoma, isoform CRA_e OS=Homo sapiens GN=LPP PE=1 SV=1;>tr|A0A087WZF1|A0A087WZF1_HUMAN Lipoma-p	1818900	2123700	6013600	2560600	0	0	0	0	0	0	1035700	0	0	0	0	0
Q9NTJ5;E9PGZ4;C9JV50	Q9NTJ5;E9PGZ4;C9JV50	1;1;1	1;1;1	1;1;1	Phosphatidylinositide phosphatase SAC1	SACM1L	>sp|Q9NTJ5|SAC1_HUMAN Phosphatidylinositide phosphatase SAC1 OS=Homo sapiens GN=SACM1L PE=1 SV=2;>tr|E9PGZ4|E9PGZ4_HUMAN Phosphatidylinositide phosphatase SAC1 OS=Homo sapiens GN=SACM1L PE=1 SV=1;>tr|C9JV50|C9JV50_HUMAN Phosphatidylinositide phosphatase S	0	0	0	0	0	0	0	0	0	0	0	0	0	0	0	0
P18754;C9JW69;C9JQZ4;C9J3R0;C9JMJ4;C9JRH2	P18754;C9JW69;C9JQZ4;C9J3R0;C9JMJ4;C9JRH2	5;5;4;4;4;4	5;5;4;4;4;4	5;5;4;4;4;4	Regulator of chromosome condensation	RCC1	>sp|P18754|RCC1_HUMAN Regulator of chromosome condensation OS=Homo sapiens GN=RCC1 PE=1 SV=1;>tr|C9JW69|C9JW69_HUMAN Regulator of chromosome condensation (Fragment) OS=Homo sapiens GN=RCC1 PE=1 SV=1;>tr|C9JQZ4|C9JQZ4_HUMAN Regulator of chromosome condensa	1786500	0	4293500	1997300	0	0	0	0	0	0	0	0	0	0	0	0
Q5EB52;C9JW74;C9JSW2;C9JWU9;R4GN52;C9JCM6;C9JRA9	Q5EB52;C9JW74;C9JSW2;C9JWU9	7;7;5;5;3;2;2	7;7;5;5;3;2;2	7;7;5;5;3;2;2	Mesoderm-specific transcript homolog protein	MEST	>sp|Q5EB52|MEST_HUMAN Mesoderm-specific transcript homolog protein OS=Homo sapiens GN=MEST PE=2 SV=2;>tr|C9JW74|C9JW74_HUMAN Mesoderm-specific transcript homolog protein OS=Homo sapiens GN=MEST PE=1 SV=1;>tr|C9JSW2|C9JSW2_HUMAN Mesoderm-specific transcrip	24683000	7796100	45448000	33081000	1163300	1694200	754510	0	7081800	0	5510000	8826400	0	0	0	0
Q14938;C9JWJ8;K7EN08;K7EJB0;K7EKH0;K7ESG9;K7EMQ5	Q14938;C9JWJ8;K7EN08;K7EJB0;K7EKH0;K7ESG9	4;4;3;3;2;2;1	4;4;3;3;2;2;1	3;3;2;2;1;1;1	Nuclear factor 1 X-type;Nuclear factor 1	NFIX	>sp|Q14938|NFIX_HUMAN Nuclear factor 1 X-type OS=Homo sapiens GN=NFIX PE=1 SV=2;>tr|C9JWJ8|C9JWJ8_HUMAN Nuclear factor 1 OS=Homo sapiens GN=NFIX PE=1 SV=2;>tr|K7EN08|K7EN08_HUMAN Nuclear factor 1 OS=Homo sapiens GN=NFIX PE=1 SV=1;>tr|K7EJB0|K7EJB0_HUMAN N	4532000	0	6971100	3137300	0	0	0	1509800	1116500	0	0	922590	0	0	0	0
Q9HBI5;C9JY17	Q9HBI5;C9JY17	1;1	1;1	1;1	Uncharacterized protein C3orf14	C3orf14	>sp|Q9HBI5|CC014_HUMAN Uncharacterized protein C3orf14 OS=Homo sapiens GN=C3orf14 PE=2 SV=1;>tr|C9JY17|C9JY17_HUMAN Uncharacterized protein C3orf14 (Fragment) OS=Homo sapiens GN=C3orf14 PE=1 SV=7	0	0	0	1700200	0	0	0	0	0	0	0	445630	0	0	0	0
H0Y8C2;Q6P5R6;C9JYQ9	H0Y8C2;Q6P5R6;C9JYQ9	3;3;3	2;2;2	2;2;2	60S ribosomal protein L22-like 1	RPL22L1	>tr|H0Y8C2|H0Y8C2_HUMAN 60S ribosomal protein L22-like 1 (Fragment) OS=Homo sapiens GN=RPL22L1 PE=1 SV=1;>sp|Q6P5R6|RL22L_HUMAN 60S ribosomal protein L22-like 1 OS=Homo sapiens GN=RPL22L1 PE=1 SV=2;>tr|C9JYQ9|C9JYQ9_HUMAN 60S ribosomal protein L22-like 1	0	0	0	0	0	0	0	0	0	0	0	0	0	0	0	0
Q9NUM4;C9JZ87;F2Z3N7;C9J998	Q9NUM4;C9JZ87;F2Z3N7	5;5;4;1	5;5;4;1	5;5;4;1	Transmembrane protein 106B	TMEM106B	>sp|Q9NUM4|T106B_HUMAN Transmembrane protein 106B OS=Homo sapiens GN=TMEM106B PE=1 SV=2;>tr|C9JZ87|C9JZ87_HUMAN Transmembrane protein 106B (Fragment) OS=Homo sapiens GN=TMEM106B PE=1 SV=1;>tr|F2Z3N7|F2Z3N7_HUMAN Transmembrane protein 106B OS=Homo sapiens	4005100	3436300	23268000	4127400	10889000	2892700	1143400	9464100	0	0	0	0	2047000	0	0	0
O60716;C9JZR2;E9PRE2;H0YC95;E9PKL1;E9PKY0	O60716;C9JZR2	23;23;5;3;2;1	23;23;5;3;2;1	22;22;5;3;2;1	Catenin delta-1	CTNND1	>sp|O60716|CTND1_HUMAN Catenin delta-1 OS=Homo sapiens GN=CTNND1 PE=1 SV=1;>tr|C9JZR2|C9JZR2_HUMAN Catenin delta-1 OS=Homo sapiens GN=CTNND1 PE=1 SV=2	11127000	8027300	23288000	17431000	25657000	11323000	16743000	15382000	2424300	2529500	2831900	3426500	4008400	3305700	2957300	3775500
C9JZR7	C9JZR7	14	1	1		ACTB	>tr|C9JZR7|C9JZR7_HUMAN Actin, cytoplasmic 1 (Fragment) OS=Homo sapiens GN=ACTB PE=1 SV=7	0	0	0	894560	0	0	0	0	0	0	0	234470	0	0	0	0
CON__A2I7N1;CON__Q9TTE1;CON__A2I7N0	CON__A2I7N1;CON__Q9TTE1;CON__A2I7N0	3;3;2	3;3;2	2;2;2			>A2I7N1 TREMBL:A2I7N1 (Bos taurus) SERPINA3-5;>Q9TTE1 SWISS-PROT:Q9TTE1 (Bos taurus) Endopin-1 precursor;>A2I7N0 TREMBL:A2I7N0;Q28922;Q3ZEJ6 (Bos taurus) SERPINA3-4	0	0	0	0	0	0	0	0	0	0	0	0	0	0	0	0
CON__A2I7N3;CON__REFSEQ:XP_001252647	CON__A2I7N3;CON__REFSEQ:XP_001252647	3;2	2;1	2;1			>A2I7N3 TREMBL:A2I7N3;Q27984 (Bos taurus) SERPINA3-7;>REFSEQ:XP_001252647 (Bos taurus) similar to endopin 2B	0	0	0	0	0	0	0	0	0	0	0	0	0	0	0	0
CON__ENSEMBL:ENSBTAP00000006074;P49747;G3XAP6	CON__ENSEMBL:ENSBTAP00000006074;P49747;G3XAP6	17;9;9	17;9;9	15;7;7	Cartilage oligomeric matrix protein	COMP	>ENSEMBL:ENSBTAP00000006074 (Bos taurus) 81 kDa protein;>sp|P49747|COMP_HUMAN Cartilage oligomeric matrix protein OS=Homo sapiens GN=COMP PE=1 SV=2;>tr|G3XAP6|G3XAP6_HUMAN Cartilage oligomeric matrix protein OS=Homo sapiens GN=COMP PE=1 SV=1	5801700	7997500	0	0	0	682130	0	3014900	1934300	2504700	0	0	0	0	0	1602500
CON__ENSEMBL:ENSBTAP00000007350	CON__ENSEMBL:ENSBTAP00000007350	134	134	32			>ENSEMBL:ENSBTAP00000007350 (Bos taurus) similar to Complement C4-A precursor	757150000	1234000000	983010000	505960000	366990000	266180000	288240000	909160000	171790000	255750000	125250000	123870000	133450000	175440000	148910000	444090000
36;312137;312138;312139;312140;312141;312142;312143;312144;312145;312146;312147;312148;312149;312150;312151;312152;312153;312154;312155;312156;312157;312158;312159;312160;316228;316229;316230;316231;316232;316233;316234;316235;316236;316237;316238;316239;	1633;1634;1635;1636;1637;1638;1639;1640;1641;1642;1643;1644;1645;1646;1647;1648;1649;1650;1651;1652;1653;1654;1655;1656;1657;1658;1659;1660;1661;1662;1663;1664;1665;1666;1667;1668;1669;1670;1671;1672;1673;1674;1675;1676;1677;1678;1679;1680;1681;1682;1683;
306986;306987;306988;306989;306990;306991;306992;306993;306994;306995;306996;306997;306998;306999;307000;307001;307002;307003;307004;307005;307006;307007;307008;307009;307010;307011;307012;307013;307014;307015;307016;307017;307018;307019;307020;307021;307	1679;1743;1903;2155;7662;9555;9959;27707;27767;28499;29954;30326;39930;41852;45654;47709;47779;50099;50706;50752;52590;58976;59091;61115;62235;62500;70909;72171;73508;73836;74565;83859;89247;91256;91916;96529;96655;96661;105126;105128;108488;114090;121640	8;9	6;7;8	97;98;99;100;101;102;103;104;105;106;107	613;616	613;616;622	111;127;167;352;393;620;757;943;1481;1684;1710
CON__ENSEMBL:ENSBTAP00000013050	CON__ENSEMBL:ENSBTAP00000013050	9	9	8			>ENSEMBL:ENSBTAP00000013050 (Bos taurus) hypothetical protein	0	0	0	0	0	0	0	1357500	0	0	0	0	0	0	0	0
CON__ENSEMBL:ENSBTAP00000014147	CON__ENSEMBL:ENSBTAP00000014147	3	3	3			>ENSEMBL:ENSBTAP00000014147 (Bos taurus) 12 kDa protein	0	0	0	558280	0	0	0	0	0	0	0	0	0	0	0	0
CON__ENSEMBL:ENSBTAP00000016046;A0A0U1RRA4	CON__ENSEMBL:ENSBTAP00000016046	25;1	25;1	15;0			>ENSEMBL:ENSBTAP00000016046 (Bos taurus) similar to fibulin-1 C isoform 1	29565000	59587000	46276000	21020000	0	0	0	19046000	10710000	21387000	10235000	6834800	0	0	0	16479000
CON__ENSEMBL:ENSBTAP00000018229;D6RF35;P02774;D6RBJ7;D6RF20	CON__ENSEMBL:ENSBTAP00000018229	38;8;8;5;2	38;8;8;5;2	5;0;0;0;0			>ENSEMBL:ENSBTAP00000018229 (Bos taurus) 54 kDa protein	28231000	83554000	41259000	24168000	0	1126100	0	9187700	12132000	24630000	9736600	8210900	0	0	0	4987800
CON__ENSEMBL:ENSBTAP00000018574	CON__ENSEMBL:ENSBTAP00000018574	11	11	11			>ENSEMBL:ENSBTAP00000018574 (Bos taurus) 55 kDa protein	0	0	0	0	0	0	0	0	0	0	0	0	0	0	0	0
CON__ENSEMBL:ENSBTAP00000024146;P01023;P20742;F8W7L3;F5GXY0	CON__ENSEMBL:ENSBTAP00000024146	59;7;5;1;1	59;7;5;1;1	59;7;5;1;1			>ENSEMBL:ENSBTAP00000024146 (Bos taurus) similar to alpha-2-macroglobulin isoform 1	0	0	0	0	0	0	0	0	0	0	0	0	0	0	0	0
CON__ENSEMBL:ENSBTAP00000024466;CON__ENSEMBL:ENSBTAP00000024462	CON__ENSEMBL:ENSBTAP00000024466;CON__ENSEMBL:ENSBTAP00000024462	10;9	10;9	10;9			>ENSEMBL:ENSBTAP00000024466 (Bos taurus) 44 kDa protein;>ENSEMBL:ENSBTAP00000024462 (Bos taurus) 47 kDa protein	10909000	16808000	8433500	5602300	0	0	0	0	3741400	3807000	0	3785900	0	0	0	0
CON__ENSEMBL:ENSBTAP00000025008;Q9H4B7	CON__ENSEMBL:ENSBTAP00000025008;Q9H4B7	10;7	5;2	5;2	Tubulin beta-1 chain	TUBB1	>ENSEMBL:ENSBTAP00000025008 (Bos taurus) hypothetical protein;>sp|Q9H4B7|TBB1_HUMAN Tubulin beta-1 chain OS=Homo sapiens GN=TUBB1 PE=1 SV=1	0	0	0	0	0	0	0	0	0	0	0	0	0	0	0	0
CON__ENSEMBL:ENSBTAP00000031360	CON__ENSEMBL:ENSBTAP00000031360	11	11	11			>ENSEMBL:ENSBTAP00000031360 (Bos taurus) 55 kDa protein	0	0	0	0	0	0	0	350210	0	0	0	0	0	0	0	0
CON__ENSEMBL:ENSBTAP00000031900;P00450;E9PFZ2;H7C5R1;D6RE86	CON__ENSEMBL:ENSBTAP00000031900	55;5;3;1;1	55;5;3;1;1	55;5;3;1;1			>ENSEMBL:ENSBTAP00000031900 (Bos taurus) 121 kDa protein	74291000	162100000	86030000	44751000	4716100	4510400	940780	48213000	31985000	60646000	25913000	20545000	1344100	2089000	0	29823000
CON__ENSEMBL:ENSBTAP00000032840;A8MUN2	CON__ENSEMBL:ENSBTAP00000032840	18;1	18;1	17;0			>ENSEMBL:ENSBTAP00000032840 (Bos taurus) similar to apolipoprotein B, partial	0	0	0	0	0	0	0	0	0	0	0	0	0	0	0	0
CON__ENSEMBL:ENSBTAP00000034412	CON__ENSEMBL:ENSBTAP00000034412	13	13	13			>ENSEMBL:ENSBTAP00000034412 (Bos taurus) similar to C4b-binding protein alpha chain	0	7324200	0	0	0	0	0	1448500	0	2607600	0	0	0	0	0	0
CON__ENSEMBL:ENSBTAP00000037665	CON__ENSEMBL:ENSBTAP00000037665	1	1	1			>ENSEMBL:ENSBTAP00000037665 (Bos taurus) similar to Pregnancy zone protein, partial	0	0	0	0	0	0	0	0	0	0	0	0	0	0	0	0
CON__O43790;O43790;CON__Q14533;Q14533;CON__P78385;CON__Q6NT21;P78385;A0A087X106;A6NCN2	CON__O43790;O43790;CON__Q14533;Q14533;CON__P78385;CON__Q6NT21;P78385;A0A087X106	18;18;17;15;15;15;15;15;8	3;3;3;3;2;2;2;3;0	1;1;1;1;0;0;0;1;0	Keratin, type II cuticular Hb6;Keratin, type II cuticular Hb1;Keratin, type II cuticular Hb3	KRT86;KRT81;KRT83	>O43790 SWISS-PROT:O43790 Keratin, type II cuticular Hb6 (Hair keratin, type II Hb6) (ghHb6) - Homo sapiens (Human).;>sp|O43790|KRT86_HUMAN Keratin, type II cuticular Hb6 OS=Homo sapiens GN=KRT86 PE=1 SV=1;>Q14533 SWISS-PROT:Q14533 Keratin, type II cuticu	0	0	0	0	0	0	0	0	0	0	0	0	0	0	0	0
CON__O76015;O76015	CON__O76015;O76015	2;2	1;1	1;1	Keratin, type I cuticular Ha8	KRT38	>O76015 SWISS-PROT:O76015 Keratin, type I cuticular HA8 (Hair keratin, type I HA8);>sp|O76015|KRT38_HUMAN Keratin, type I cuticular Ha8 OS=Homo sapiens GN=KRT38 PE=1 SV=3	0	0	0	0	0	0	0	0	0	0	0	0	0	0	0	0
CON__P00711	CON__P00711	2	2	2			>P00711 SWISS-PROT:P00711 Alpha-lactalbumin - Bos taurus (Bovine).	0	0	0	0	0	0	0	0	0	0	0	0	0	0	0	0
CON__P00735;C9JV37	CON__P00735	59;1	59;1	49;0			>P00735 SWISS-PROT:P00735 (Bos taurus) Prothrombin precursor (Fragment)	1018000000	1316700000	1035900000	680200000	147100000	130880000	100470000	483470000	260680000	375190000	169260000	204600000	36060000	78533000	45896000	262020000
CON__P00761;J3KQC6;Q9BYE2;E9PRA0;A0A087WWD8;A6XGL3	CON__P00761	16;1;1;1;1;1	16;1;1;1;1;1	15;0;0;0;0;0			>P00761 SWISS-PROT:P00761|TRYP_PIG Trypsin - Sus scrofa (Pig).	1517400000	1953700000	1941600000	1079700000	994840000	524190000	555690000	680300000	391840000	391640000	273510000	470280000	118230000	100420000	118620000	243400000
CON__P00978;P02760	CON__P00978	25;2	25;2	25;2			>P00978 SWISS-PROT:P00978 (Bos taurus) AMBP protein precursor	166920000	275770000	270250000	101710000	6897900	10766000	8098100	71580000	38590000	49128000	45839000	23052000	0	5514300	0	22970000
CON__P01030	CON__P01030	126	25	25			>P01030 SWISS-PROT:P01030 (Bos taurus) similar to Complement C4-A precursor	41671000	41950000	26023000	12458000	22378000	14396000	17905000	48178000	12195000	16207000	8042600	6162700	8499200	10138000	8624700	31482000
979;344980;344981;344982;344983;344984;344985;344986;344987;344988;344989;344990;344991;344992;344993;344994;344995;344996;344997;344998;344999;345000;345001;345002;345003;345004;345005;345006;345007;345008;345009;345010;345011;345012;345013;345014;345015	1633;1634;1635;1636;1637;1638;1639;1640;1641;1642;1643;1644;1645;1646;1647;1648;1649;1650;1651;1652;1653;1654;1655;1656;1657;1658;1659;1660;1661;1662;1663;1664;1665;1666;1667;1668;1669;1670;1671;1672;1673;1674;1675;1676;1677;1678;1679;1680;1681;1682;1683;
320969;320970;320971;320972;320973;320974;320975;320976;320977;320978;320979;320980;320981;320982;320983;320984;320985;320986;320987;320988;320989;320990;320991;320992;320993;320994;320995;320996;320997;324903;324904;324905;324906;324907;324908;324909;324	1679;1743;1903;7662;9555;9959;27707;27767;28499;29954;40030;41852;45654;47709;47779;50082;50741;52590;59187;59257;61115;62235;62500;70909;72171;73836;83035;89228;91256;91916;96529;96655;96661;101723;105126;105128;114090;121709;127101;134190;134381;135776;	8;9	6;7;8	97;98;101;102;103;104;105;107;127;128;129	612;615	612;615;621	110;126;166;351;392;619;756;809;1480;1683;1709
CON__P01044-1;CON__Q2KJ62	CON__P01044-1;CON__Q2KJ62	29;29	29;29	10;10			>P01044-1 SWISS-PROT:P01044-1 (Bos taurus) Isoform HMW of Kininogen-1 precursor;>Q2KJ62 TREMBL:Q2KJ62 (Bos taurus) KNG protein	177040000	290240000	237890000	126730000	0	3254200	0	69169000	60059000	97904000	47542000	45357000	0	1781600	0	48991000
CON__P01045-1	CON__P01045-1	25	6	6			>P01045-1 SWISS-PROT:P01045-1 (Bos taurus) Isoform HMW of Kininogen-2 precursor	12238000	26454000	14348000	9401300	0	1162900	885270	9417300	3828000	7012900	2643200	2706700	0	0	0	4301300
CON__P01966	CON__P01966	10	10	6			>P01966 SWISS-PROT:P01966 (Bos taurus) Hemoglobin subunit alpha	0	0	0	0	0	0	0	0	0	0	0	0	0	0	0	0
CON__P02533;P02533;CON__Q61782	CON__P02533;P02533	45;45;6	39;39;6	12;12;1	Keratin, type I cytoskeletal 14	KRT14	>P02533 SWISS-PROT:P02533 Tax_Id=9606 Gene_Symbol=KRT14 Keratin, type I cytoskeletal 14;>sp|P02533|K1C14_HUMAN Keratin, type I cytoskeletal 14 OS=Homo sapiens GN=KRT14 PE=1 SV=4	67073000	57647000	38685000	126780000	2266600	2320300	0	3696700	21144000	21118000	9510100	30513000	0	1444600	0	2361300
CON__P02535-1;CON__Q2M2I5;Q2M2I5;CON__Q7Z3Y9;Q7Z3Y9;CON__A2AB72	CON__P02535-1	13;2;2;1;1;1	1;0;0;0;0;0	1;0;0;0;0;0			>P02535-1 SWISS-PROT:P02535-1 Tax_Id=10090 Gene_Symbol=Krt10 Isoform 1 of Keratin, type I cytoskeletal 10	0	0	0	0	0	0	0	0	0	0	0	0	0	0	0	0
CON__P02538;P02538	CON__P02538;P02538	53;53	4;4	1;1	Keratin, type II cytoskeletal 6A	KRT6A	>P02538 SWISS-PROT:P02538 Tax_Id=9606 Gene_Symbol=KRT6A Keratin, type II cytoskeletal 6A;>sp|P02538|K2C6A_HUMAN Keratin, type II cytoskeletal 6A OS=Homo sapiens GN=KRT6A PE=1 SV=3	8846700	0	2420700	13077000	4139700	0	1792200	1186100	2768500	0	0	2997100	0	0	0	0
CON__P02584	CON__P02584	3	1	1			>P02584 SWISS-PROT:P02584 (Bos taurus) Profilin-1	0	0	0	0	0	0	0	0	0	0	0	0	0	0	0	0
CON__P02662	CON__P02662	11	11	11			>P02662 SWISS-PROT:P02662 Alpha-S1-casein - Bos taurus (Bovine).	33592000	47769000	36614000	65104000	29204000	4375500	3752200	12944000	4360000	12526000	0	21154000	5914800	2229800	1370100	6550100
CON__P02663	CON__P02663	10	10	10			>P02663 SWISS-PROT:P02663 Alpha-S2-casein [Contains: Casocidin-1 - Bos taurus (Bovine).	2724700	3309700	3402000	5328800	9801600	0	0	2011800	0	0	0	0	3064200	0	0	0
CON__P02666	CON__P02666	7	7	7			>P02666 SWISS-PROT:P02666 Beta-casein - Bos taurus (Bovine).	18215000	20763000	25912000	42038000	12553000	3967200	2717700	6016400	0	0	0	0	0	0	0	0
CON__P02668	CON__P02668	4	4	4			>P02668 SWISS-PROT:P02668 Kappa-casein [Contains: Casoxin C; Casoxin 6; Casoxin A; Casoxin B; Casoplatelin] - Bos taurus (Bovine).	129110	0	507980	0	0	677750	0	1327000	0	0	0	0	0	0	0	0
CON__P02672	CON__P02672	40	40	39			>P02672 SWISS-PROT:P02672 (Bos taurus) Fibrinogen alpha chain precursor	0	0	0	0	0	0	0	0	0	0	0	0	0	0	0	0
CON__P02676	CON__P02676	48	48	41			>P02676 SWISS-PROT:P02676 (Bos taurus) similar to Fibrinogen beta chain precursor	0	0	0	0	0	0	0	0	0	0	0	0	0	0	0	0
CON__P02754	CON__P02754	10	10	10			>P02754 SWISS-PROT:P02754 Beta-lactoglobulin - Bos taurus (Bovine).	2647700	1844100	2504300	5134200	0	0	0	0	0	0	0	1666600	0	0	0	0
CON__P02768-1;P02768;A0A0C4DGB6;B7WNR0;D6RHD5;H0YA55;C9JKR2;A0A087WWT3;H7C013	CON__P02768-1;P02768;A0A0C4DGB6;B7WNR0;D6RHD5;H0YA55;C9JKR2	53;53;51;44;43;43;31;26;15	47;47;45;38;37;37;27;23;13	47;47;45;38;37;37;27;23;13	Serum albumin	ALB	>P02768-1 SWISS-PROT:P02768-1 Tax_Id=9606 Gene_Symbol=ALB Isoform 1 of Serum albumin precursor;>sp|P02768|ALBU_HUMAN Serum albumin OS=Homo sapiens GN=ALB PE=1 SV=2;>tr|A0A0C4DGB6|A0A0C4DGB6_HUMAN Serum albumin OS=Homo sapiens GN=ALB PE=1 SV=1;>tr|B7WNR0|B	0	4964000	1417700	5895600	0	0	0	0	0	2776700	0	3395900	0	0	0	0
CON__P02769	CON__P02769	91	91	85			>P02769 SWISS-PROT:P02769 (Bos taurus) Bovine serum albumin precursor	152240000	899080000	143520000	88320000	29651000	18370000	21578000	59317000	67654000	250480000	39800000	41966000	11657000	13372000	11434000	47370000
CON__P02777	CON__P02777	2	2	2			>P02777 SWISS-PROT:P02777 (Bos taurus) similar to Platelet factor 4	3451100	0	0	0	0	0	0	0	0	0	0	0	0	0	0	0
CON__P04258	CON__P04258	31	5	5			>P04258 SWISS-PROT:P04258 (Bos taurus) Similar to Collagen alpha 1(III) chain	284090000	313640000	483000000	295160000	0	0	0	3554100	80528000	71549000	76354000	77995000	0	0	0	0
CON__P04259	CON__P04259	54	39	1			>P04259 SWISS-PROT:P04259 Tax_Id=9606 Gene_Symbol=KRT6B Keratin, type II cytoskeletal 6B	44586000	16213000	16827000	82800000	1396900	0	0	1060400	14439000	5554000	3880000	26138000	0	0	0	0
CON__P05787;P05787;F8VUG2;CON__H-INV:HIT000292931;F8W1U3;CON__Q9DCV7;F8VP67;F8VQY3;Q8IWY7;CON__H-INV:HIT000016045;CON__REFSEQ:XP_092267	CON__P05787;P05787;F8VUG2	41;41;22;20;19;8;8;7;5;4;2	30;30;14;16;11;1;5;6;3;1;2	24;24;11;12;9;0;3;6;2;1;2	Keratin, type II cytoskeletal 8	KRT8	>P05787 SWISS-PROT:P05787 Tax_Id=9606 Gene_Symbol=KRT8 Keratin, type II cytoskeletal 8;>sp|P05787|K2C8_HUMAN Keratin, type II cytoskeletal 8 OS=Homo sapiens GN=KRT8 PE=1 SV=7;>tr|F8VUG2|F8VUG2_HUMAN Keratin, type II cytoskeletal 8 (Fragment) OS=Homo sapie	0	3168600	0	0	0	0	0	0	0	0	0	0	0	0	0	0
CON__P06868;P00747;A6PVI2;Q5TEH5;Q02325;Q15195	CON__P06868	33;3;1;1;1;1	33;3;1;1;1;1	33;3;1;1;1;1			>P06868 SWISS-PROT:P06868 (Bos taurus) Plasminogen precursor	0	0	0	0	0	0	0	0	0	0	0	0	0	0	0	0
CON__P07224;P07225;G5E9F8;H7BXT0	CON__P07224	17;1;1;1	17;1;1;1	17;1;1;1			>P07224 SWISS-PROT:P07224 (Bos taurus) Vitamin K-dependent protein S precursor	0	0	0	0	0	0	0	0	0	0	0	0	0	0	0	0
E7EQ64;CON__P07477;P07477;A0A0J9YXX4;A6XMV9;A0A0J9YW57;A0A087WW55;A0A0J9YYC8;P07478;Q5NV56;Q8NHM4;A6XMV8;H0Y8D1	E7EQ64;CON__P07477;P07477;A0A0J9YXX4;A6XMV9;A0A0J9YW57;A0A087WW55;A0A0J9YYC8;P07478;Q5NV56;Q8NHM4;A6XMV8;H0Y8D1	2;2;2;1;1;1;1;1;1;1;1;1;1	1;1;1;1;1;1;1;1;1;1;1;1;1	1;1;1;1;1;1;1;1;1;1;1;1;1	Trypsin-1;Alpha-trypsin chain 1;Alpha-trypsin chain 2;Trypsin-2;Putative trypsin-6	PRSS1;PRSS2;TRY8;TRY6	>tr|E7EQ64|E7EQ64_HUMAN Trypsin-1 OS=Homo sapiens GN=PRSS1 PE=1 SV=1;>P07477 SWISS-PROT:P07477 Tax_Id=9606 Gene_Symbol=PRSS1 Trypsin-1 precursor;>sp|P07477|TRY1_HUMAN Trypsin-1 OS=Homo sapiens GN=PRSS1 PE=1 SV=1;>tr|A0A0J9YXX4|A0A0J9YXX4_HUMAN Trypsin-2 O	8322700	6109900	4357600	12403000	0	0	0	3899200	0	0	0	0	0	0	0	1545900
CON__P08727;P08727;C9JM50;K7EMS3	CON__P08727;P08727;C9JM50	15;15;11;5	6;6;3;2	6;6;3;2	Keratin, type I cytoskeletal 19	KRT19	>P08727 SWISS-PROT:P08727 Tax_Id=9606 Gene_Symbol=KRT19 Keratin, type I cytoskeletal 19;>sp|P08727|K1C19_HUMAN Keratin, type I cytoskeletal 19 OS=Homo sapiens GN=KRT19 PE=1 SV=4;>tr|C9JM50|C9JM50_HUMAN Keratin, type I cytoskeletal 19 (Fragment) OS=Homo sa	0	0	0	0	0	0	0	0	0	0	0	0	0	0	0	0
CON__P08730-1	CON__P08730-1	9	1	1			>P08730-1 SWISS-PROT:P08730-1 Tax_Id=10090 Gene_Symbol=Krt13 Isoform 1 of Keratin, type I cytoskeletal 13	0	0	0	0	0	0	0	0	0	0	0	0	0	0	0	0
CON__P08779;P08779;CON__Q3ZAW8;CON__Q9Z2K1;K7ENW6;CON__A2A4G1;CON__Q9D312;A8MT21;K7ENV3;CON__Q99456;Q99456;C9JTG5;CON__Q8N1A0;Q8N1A0	CON__P08779;P08779	42;42;15;15;13;10;4;4;4;2;2;2;1;1	22;22;5;5;11;0;0;0;0;0;0;0;0;0	22;22;5;5;11;0;0;0;0;0;0;0;0;0	Keratin, type I cytoskeletal 16	KRT16	>P08779 SWISS-PROT:P08779 Tax_Id=9606 Gene_Symbol=KRT16 Keratin, type I cytoskeletal 16;>sp|P08779|K1C16_HUMAN Keratin, type I cytoskeletal 16 OS=Homo sapiens GN=KRT16 PE=1 SV=4	22755000	3923100	6462300	52197000	0	0	0	0	8825100	1672900	0	16540000	0	0	0	0
CON__P12035;P12035	CON__P12035;P12035	25;25	9;9	6;6	Keratin, type II cytoskeletal 3	KRT3	>P12035 SWISS-PROT:P12035 Tax_Id=9606 Gene_Symbol=KRT3 Keratin, type II cytoskeletal 3;>sp|P12035|K2C3_HUMAN Keratin, type II cytoskeletal 3 OS=Homo sapiens GN=KRT3 PE=1 SV=3	0	0	0	0	0	0	0	0	0	0	0	0	0	0	0	0
CON__P12763;P02765;C9JV77	CON__P12763	16;3;1	16;3;1	16;3;1			>P12763 SWISS-PROT:P12763 (Bos taurus) Alpha-2-HS-glycoprotein precursor	0	0	0	0	0	0	0	0	0	0	0	0	0	0	0	0
CON__P13645;P13645;CON__Q7Z3Y7;Q7Z3Y7;CON__Q7Z3Y8;Q7Z3Y8;CON__Q148H6;CON__Q7Z3Z0;Q7Z3Z0	CON__P13645;P13645	51;51;4;4;4;4;3;2;2	50;50;4;4;4;4;3;2;2	35;35;2;2;1;1;1;1;1	Keratin, type I cytoskeletal 10	KRT10	>P13645 SWISS-PROT:P13645 Tax_Id=9606 Gene_Symbol=KRT10 Keratin, type I cytoskeletal 10;>sp|P13645|K1C10_HUMAN Keratin, type I cytoskeletal 10 OS=Homo sapiens GN=KRT10 PE=1 SV=6	467130000	731900000	842050000	906820000	121610000	160570000	33601000	36522000	122200000	187970000	128500000	223490000	40282000	58727000	11886000	21571000
CON__P13646-1;K7EQH6;CON__Q6IFU5;Q6A162;G3V1C2;K7EMJ2	CON__P13646-1	18;2;1;1;1;1	13;2;1;1;1;1	2;0;0;0;0;0			>P13646-1 SWISS-PROT:P13646-1 Tax_Id=9606 Gene_Symbol=KRT13 Isoform 1 of Keratin, type I cytoskeletal 13	0	1013000	0	0	0	0	0	0	0	0	0	0	0	0	0	0
CON__P13647;P13647;F8W0C6;H0YI76;H0YIN9;F8VU69;F8VV57	CON__P13647;P13647	50;50;22;19;12;8;8	29;29;6;14;10;7;8	8;8;0;5;2;0;2	Keratin, type II cytoskeletal 5	KRT5	>P13647 SWISS-PROT:P13647 Tax_Id=9606 Gene_Symbol=KRT5 Keratin, type II cytoskeletal 5;>sp|P13647|K2C5_HUMAN Keratin, type II cytoskeletal 5 OS=Homo sapiens GN=KRT5 PE=1 SV=3	29410000	29123000	12857000	70879000	3419100	8584200	0	7294000	11992000	12167000	2543500	17254000	1076500	4587900	0	3877800
CON__P15497	CON__P15497	24	24	24			>P15497 SWISS-PROT:P15497 (Bos taurus) Apolipoprotein A-I precursor	4616600	9839800	5293400	0	7488600	2968400	1478300	12684000	1811700	3677700	1180400	0	2552400	1575300	0	7052900
CON__P17697	CON__P17697	11	11	11			>P17697 SWISS-PROT:P17697 (Bos taurus) Clusterin precursor	13100000	12420000	11635000	2007400	0	519180	0	5646400	4182600	5367600	3044600	1168700	0	0	0	4050700
CON__P19013;P19013;F8VZR6;F8VX05	CON__P19013;P19013	21;21;3;3	15;15;3;3	13;13;3;3	Keratin, type II cytoskeletal 4	KRT4	>P19013 SWISS-PROT:P19013 Tax_Id=9606 Gene_Symbol=KRT4 keratin 4;>sp|P19013|K2C4_HUMAN Keratin, type II cytoskeletal 4 OS=Homo sapiens GN=KRT4 PE=1 SV=4	0	0	0	1380700	0	0	0	0	0	0	0	0	0	0	0	0
CON__P20930;P20930	CON__P20930;P20930	3;3	3;3	3;3	Filaggrin	FLG	>P20930 SWISS-PROT:P20930 Tax_Id=9606 Gene_Symbol=FLG Filaggrin;>sp|P20930|FILA_HUMAN Filaggrin OS=Homo sapiens GN=FLG PE=1 SV=3	0	0	0	0	0	0	0	0	0	0	0	0	0	0	0	0
CON__P28800;P08697;A0A0G2JPA8;A0A0J9YY65;C9JMH6	CON__P28800	8;1;1;1;1	8;1;1;1;1	8;1;1;1;1			>P28800 SWISS-PROT:P28800 (Bos taurus) Alpha-2-antiplasmin precursor	0	0	0	0	0	0	0	0	0	0	0	0	0	0	0	0
CON__P34955	CON__P34955	22	22	22			>P34955 SWISS-PROT:P34955 (Bos taurus) Alpha-1-antiproteinase precursor	0	0	0	0	0	0	0	0	0	0	0	0	0	0	0	0
CON__P35908	CON__P35908	67	1	1			>P35908 SWISS-PROT:P35908 Tax_Id=9606 Gene_Symbol=KRT2 Keratin, type II cytoskeletal 2 epidermal	2824200	4382600	7352400	3696100	0	0	0	821500	0	0	0	0	0	0	0	0
CON__P41361	CON__P41361	2	2	2			>P41361 SWISS-PROT:P41361 (Bos taurus) Antithrombin-III precursor	0	0	0	0	0	0	0	0	0	0	0	0	0	0	0	0
CON__P50448	CON__P50448	8	8	8			>P50448 SWISS-PROT:P50448 (Bos taurus) Factor XIIa inhibitor precursor	0	0	0	0	0	0	0	711250	0	0	0	0	0	0	0	0
CON__P60712;P60709;E7EVS6;G5E9R0;C9JUM1;Q6S8J3;A5A3E0;C9JTX5;P0CG38;Q9BYX7;P0CG39	CON__P60712;P60709	40;40;14;14;13;12;10;10;9;8;7	1;1;1;1;1;0;0;1;0;0;0	0;0;0;0;0;0;0;0;0;0;0	Actin, cytoplasmic 1;Actin, cytoplasmic 1, N-terminally processed	ACTB	>P60712 SWISS-PROT:P60712 (Bos taurus) Actin, cytoplasmic 1;>sp|P60709|ACTB_HUMAN Actin, cytoplasmic 1 OS=Homo sapiens GN=ACTB PE=1 SV=1	2450100	4388500	2761800	6217500	2853800	0	0	0	0	0	0	0	0	0	0	0
CON__P78386;P78386;F5GYI5;CON__Q9NSB4;Q9NSB4	CON__P78386;P78386;F5GYI5	28;28;17;3;3	27;27;17;3;3	11;11;6;1;1	Keratin, type II cuticular Hb5	KRT85	>P78386 SWISS-PROT:P78386 Keratin, type II cuticular Hb5 (Hair keratin, type II Hb5) - Homo sapiens (Human).;>sp|P78386|KRT85_HUMAN Keratin, type II cuticular Hb5 OS=Homo sapiens GN=KRT85 PE=1 SV=1;>tr|F5GYI5|F5GYI5_HUMAN Keratin, type II cuticular Hb5 OS	0	0	0	0	0	0	0	0	0	0	0	0	0	0	0	0
CON__P81644	CON__P81644	5	5	5			>P81644 SWISS-PROT:P81644 (Bos taurus) Apolipoprotein A-II precursor	0	0	0	0	0	0	0	0	0	0	0	0	0	0	0	0
CON__Q03247	CON__Q03247	4	3	3			>Q03247 SWISS-PROT:Q03247 (Bos taurus) Apolipoprotein E precursor	0	0	0	0	0	0	0	0	0	0	0	0	0	0	0	0
CON__Q04695;Q04695;F5GWP8;K7EPJ9;K7ESE1;CON__Q99PS0;K7ELP7	CON__Q04695;Q04695;F5GWP8	32;32;27;15;8;1;1	15;15;12;7;3;1;1	5;5;4;3;0;0;0	Keratin, type I cytoskeletal 17	KRT17;JUP	>Q04695 SWISS-PROT:Q04695 Tax_Id=9606 Gene_Symbol=KRT17 Keratin, type I cytoskeletal 17;>sp|Q04695|K1C17_HUMAN Keratin, type I cytoskeletal 17 OS=Homo sapiens GN=KRT17 PE=1 SV=2;>tr|F5GWP8|F5GWP8_HUMAN Keratin, type I cytoskeletal 17 OS=Homo sapiens GN=KR	1258400	0	0	2239100	0	0	0	0	0	0	0	0	0	0	0	0
CON__Q05443;P51884	CON__Q05443;P51884	14;7	14;7	14;7	Lumican	LUM	>Q05443 SWISS-PROT:Q05443 (Bos taurus) Lumican precursor;>sp|P51884|LUM_HUMAN Lumican OS=Homo sapiens GN=LUM PE=1 SV=2	3532200	2110400	1085400	2936800	0	0	0	0	3744200	0	0	0	0	0	0	0
CON__Q0IIK2;CON__Q29443;P02788;E7ER44;E7EQB2	CON__Q0IIK2;CON__Q29443	9;9;1;1;1	9;9;1;1;1	9;9;1;1;1			>Q0IIK2 TREMBL:Q0IIK2 (Bos taurus) Transferrin;>Q29443 SWISS-PROT:Q29443 Serotransferrin - Bos taurus (Bovine).	0	0	0	0	0	0	0	0	0	0	0	0	0	0	0	0
CON__Q0V8M9;E7ET33	CON__Q0V8M9	28;6	28;6	22;0			>Q0V8M9 TREMBL:Q0V8M9;Q9TRI0 (Bos taurus) similar to inter-alpha (globulin) inhibitor H3 isoform 2	15396000	14367000	2685600	6024400	0	0	0	3373300	6692500	5369100	0	2957300	0	0	0	1254500
CON__Q0VCM5	CON__Q0VCM5	57	57	49			>Q0VCM5 TREMBL:Q0VCM5 (Bos taurus) Similar to Inter-alpha-trypsin inhibitor heavy chain H1	1023400000	1255500000	1046600000	600390000	143650000	108910000	102970000	457320000	241490000	356190000	160710000	147170000	38148000	64244000	37824000	235110000
CON__Q15323;CON__Q9UE12;Q15323;CON__A2A5Y0;CON__Q9D646;Q92764;Q14532;C4AM86;CON__Q92764;CON__Q14532	CON__Q15323;CON__Q9UE12;Q15323	16;16;16;6;5;4;4;4;4;3	14;14;14;5;5;3;3;3;3;2	1;1;1;0;0;0;0;0;0;0	Keratin, type I cuticular Ha1	KRT31	>Q15323 SWISS-PROT:Q15323 Keratin, type I cuticular HA1 (Hair keratin, type I HA1);>Q9UE12 TREMBL:Q9UE12 Type I hair keratin 1 - Homo sapiens (Human).;>sp|Q15323|K1H1_HUMAN Keratin, type I cuticular Ha1 OS=Homo sapiens GN=KRT31 PE=1 SV=3	0	0	0	0	0	0	0	0	0	0	0	0	0	0	0	0
CON__Q1A7A4;P01031	CON__Q1A7A4	31;3	31;3	31;3			>Q1A7A4 TREMBL:Q1A7A4 (Bos taurus) similar to complement component C5	2501000	6950200	5270300	3231300	0	0	0	536860	996370	2126500	1256900	962720	0	0	0	0
CON__Q1RMK2	CON__Q1RMK2	18	18	18			>Q1RMK2 TREMBL:Q1RMK2 (Bos taurus) IGHM protein	14441000	10906000	7318900	4948300	0	0	229740	2388400	5927500	4831800	1518600	1474600	0	0	0	0
CON__Q1RMN8	CON__Q1RMN8	5	5	5			>Q1RMN8 TREMBL:Q1RMN8 (Bos taurus) Similar to Immunoglobulin lambda-like polypeptide 1	1001200	3978000	1882900	0	0	0	0	0	0	1445000	0	0	0	0	0	0
CON__Q28065	CON__Q28065	8	8	8			>Q28065 SWISS-PROT:Q28065 (Bos taurus) C4b-binding protein alpha chain precursor	0	0	0	0	0	0	0	0	0	0	0	0	0	0	0	0
CON__Q28085	CON__Q28085	20	20	20			>Q28085 SWISS-PROT:Q28085 (Bos taurus) Complement factor H precursor	0	0	0	0	0	0	0	0	0	0	0	0	0	0	0	0
CON__Q28107;A0A0A0MRJ7;P12259	CON__Q28107	62;14;14	62;14;14	62;14;14			>Q28107 SWISS-PROT:Q28107 (Bos taurus) Coagulation factor V precursor	50204000	60436000	35712000	21689000	4893800	6890400	7043200	60136000	22379000	27681000	8555100	8682900	1621300	4252700	3238000	35774000
CON__Q28194	CON__Q28194	53	14	14			>Q28194 TREMBL:Q28194 (Bos taurus) Thrombospondin-1	4511500	5897200	5125100	2727100	0	0	0	3317300	3677300	0	0	0	0	0	0	0
CON__Q2KJ83;P15169;B1AP58	CON__Q2KJ83	13;3;1	13;3;1	13;3;1			>Q2KJ83 TREMBL:Q2KJ83 (Bos taurus) Similar to Carboxypeptidase N catalytic chain	0	2574800	0	854770	0	0	0	404390	0	808430	0	0	0	0	0	0
CON__Q2UVX4;M0QXZ3	CON__Q2UVX4	71;1	71;1	67;0			>Q2UVX4 SWISS-PROT:Q2UVX4 (Bos taurus) Complement C3 precursor	4601800	19422000	5950800	1469900	0	0	0	6846700	1778100	6655500	1212100	0	0	0	0	3178000
CON__Q32MB2;Q86Y46;F8W1S1;CON__Q7RTS7;Q7RTS7;CON__Q3SY84;Q3SY84;H0YIC5;H0YIG3	CON__Q32MB2;Q86Y46;F8W1S1;CON__Q7RTS7;Q7RTS7;CON__Q3SY84;Q3SY84;H0YIC5	8;8;7;7;7;5;5;4;1	1;1;1;1;1;1;1;0;1	0;0;0;0;0;0;0;0;0	Keratin, type II cytoskeletal 73;Keratin, type II cytoskeletal 74;Keratin, type II cytoskeletal 71	KRT73;KRT74;KRT71	>Q32MB2 TREMBL:Q32MB2;Q86Y46 Tax_Id=9606 Gene_Symbol=KRT73 Keratin-73;>sp|Q86Y46|K2C73_HUMAN Keratin, type II cytoskeletal 73 OS=Homo sapiens GN=KRT73 PE=1 SV=1;>tr|F8W1S1|F8W1S1_HUMAN Keratin, type II cytoskeletal 74 OS=Homo sapiens GN=KRT74 PE=1 SV=1;>Q	0	1986900	0	4400200	0	0	0	0	0	0	0	0	0	0	0	0
CON__Q3KUS7	CON__Q3KUS7	5	5	5			>Q3KUS7 TREMBL:Q3KUS7 (Bos taurus) Complement factor B	0	0	0	0	0	0	0	0	0	0	0	0	0	0	0	0
CON__Q3MHN2;P02748	CON__Q3MHN2	11;3	11;3	11;3			>Q3MHN2 SWISS-PROT:Q3MHN2 (Bos taurus) Complement component C9 precursor	0	985670	2137900	0	0	0	0	0	0	0	0	0	0	0	0	0
CON__Q3MHN5	CON__Q3MHN5	37	4	4			>Q3MHN5 SWISS-PROT:Q3MHN5 (Bos taurus) Vitamin D-binding protein precursor	5600100	5961100	6017000	2751200	0	0	0	0	0	0	0	0	0	0	0	0
CON__Q3SX09;CON__P02070;P02100;P69891;P69892;E9PBW4;A8MUF7	CON__Q3SX09	14;4;1;1;1;1;1	14;4;1;1;1;1;1	13;3;0;0;0;0;0			>Q3SX09 TREMBL:Q3SX09 (Bos taurus) similar to HBG protein	0	0	0	0	0	0	0	1114800	0	0	0	0	0	0	0	0
CON__Q3SX14	CON__Q3SX14	21	4	4			>Q3SX14 TREMBL:Q3SX14 (Bos taurus) Similar to Gelsolin	0	0	0	0	0	0	0	0	0	0	0	0	0	0	0	0
CON__Q3SX28;P07951;Q5TCU8;Q5TCU3;U3KQK2	CON__Q3SX28;P07951;Q5TCU8;Q5TCU3	17;16;15;15;3	9;8;7;7;1	6;5;4;4;1	Tropomyosin beta chain	TPM2	>Q3SX28 TREMBL:Q3SX28;Q5KR48 (Bos taurus) Tropomyosin 2;>sp|P07951|TPM2_HUMAN Tropomyosin beta chain OS=Homo sapiens GN=TPM2 PE=1 SV=1;>tr|Q5TCU8|Q5TCU8_HUMAN Tropomyosin beta chain OS=Homo sapiens GN=TPM2 PE=1 SV=1;>tr|Q5TCU3|Q5TCU3_HUMAN Tropomyosin bet	14400000	5311600	45993000	17512000	0	0	0	0	2838600	1343600	4596700	2772800	0	0	0	0
CON__Q3SZ57	CON__Q3SZ57	1	1	1			>Q3SZ57 SWISS-PROT:Q3SZ57 (Bos taurus) Alpha-fetoprotein precursor	0	0	0	0	0	0	0	0	0	0	0	0	0	0	0	0
CON__Q3SZH5	CON__Q3SZH5	8	8	8			>Q3SZH5 TREMBL:Q3SZH5 (Bos taurus) Similar to Angiotensinogen	0	0	0	0	0	0	0	0	0	0	0	0	0	0	0	0
CON__Q3SZV7	CON__Q3SZV7	5	5	5			>Q3SZV7 TREMBL:Q3SZV7 (Bos taurus) Similar to hemopexin	0	0	0	0	0	0	0	0	0	0	0	0	0	0	0	0
CON__Q3T052	CON__Q3T052	6	6	6			>Q3T052 TREMBL:Q3T052;Q5EA67 (Bos taurus) Inter-alpha (Globulin) inhibitor H4	0	0	0	0	0	0	0	0	0	0	0	0	0	0	0	0
CON__Q3TTY5	CON__Q3TTY5	15	1	1			>Q3TTY5 SWISS-PROT:Q3TTY5 Tax_Id=10090 Gene_Symbol=Krt2 Keratin, type II cytoskeletal 2 epidermal	0	0	0	0	0	0	0	0	0	0	0	0	0	0	0	0
CON__Q3Y5Z3	CON__Q3Y5Z3	4	4	4			>Q3Y5Z3 SWISS-PROT:Q3Y5Z3 (Bos taurus) Adiponectin precursor	0	3812300	0	2301600	4122300	1285700	0	6811800	0	0	0	0	1351800	0	0	4460100
CON__Q3ZBS7;P04004	CON__Q3ZBS7	11;3	11;3	11;3			>Q3ZBS7 TREMBL:Q3ZBS7 (Bos taurus) Vitronectin	2001500	2569000	2317400	876960	0	0	0	4211200	0	0	0	0	0	0	0	2615500
CON__Q58D62	CON__Q58D62	4	4	4			>Q58D62 SWISS-PROT:Q58D62 (Bos taurus) Fetuin-B precursor	0	0	0	0	0	0	0	0	0	0	0	0	0	0	0	0
CON__Q5D862;Q5D862	CON__Q5D862;Q5D862	11;11	11;11	11;11	Filaggrin-2	FLG2	>Q5D862 SWISS-PROT:Q5D862 Tax_Id=9606 Gene_Symbol=FLG2 Filaggrin-2;>sp|Q5D862|FILA2_HUMAN Filaggrin-2 OS=Homo sapiens GN=FLG2 PE=1 SV=1	4714500	3674000	3226200	1304700	0	0	0	0	1406000	0	0	818080	0	0	0	0
CON__Q5XKE5;Q5XKE5	CON__Q5XKE5;Q5XKE5	14;14	1;1	0;0	Keratin, type II cytoskeletal 79	KRT79	>Q5XKE5 SWISS-PROT:Q5XKE5 Tax_Id=9606 Gene_Symbol=KRT79 Keratin, type II cytoskeletal 79;>sp|Q5XKE5|K2C79_HUMAN Keratin, type II cytoskeletal 79 OS=Homo sapiens GN=KRT79 PE=1 SV=2	0	0	0	0	0	0	0	0	0	0	0	0	0	0	0	0
CON__Q6ISB0;CON__Q9NSB2;Q9NSB2	CON__Q6ISB0;CON__Q9NSB2;Q9NSB2	17;17;17	10;10;10	10;10;10	Keratin, type II cuticular Hb4	KRT84	>Q6ISB0 TREMBL:Q6ISB0 Keratin, hair, basic, 4 - Homo sapiens (Human).;>Q9NSB2 SWISS-PROT:Q9NSB2 Keratin, type II cuticular Hb4 (Hair keratin, type II Hb4) - Homo sapiens (Human).;>sp|Q9NSB2|KRT84_HUMAN Keratin, type II cuticular Hb4 OS=Homo sapiens GN=KRT	0	0	0	0	0	0	0	0	0	0	0	0	0	0	0	0
CON__Q6KB66-1;Q6KB66	CON__Q6KB66-1;Q6KB66	4;4	3;3	1;1	Keratin, type II cytoskeletal 80	KRT80	>Q6KB66-1 SWISS-PROT:Q6KB66-1 Tax_Id=9606 Gene_Symbol=KRT80 Isoform 1 of Keratin, type II cytoskeletal 80;>sp|Q6KB66|K2C80_HUMAN Keratin, type II cytoskeletal 80 OS=Homo sapiens GN=KRT80 PE=1 SV=2	0	0	0	0	0	0	0	0	0	0	0	0	0	0	0	0
CON__Q7RTT2;CON__Q8N1N4-2;Q8N1N4	CON__Q7RTT2;CON__Q8N1N4-2;Q8N1N4	10;10;10	7;7;7	7;7;7	Keratin, type II cytoskeletal 78	KRT78	>Q7RTT2 TREMBL:Q7RTT2 Tax_Id=9606 Gene_Symbol=KRT78 Keratin-78;>Q8N1N4-2 SWISS-PROT:Q8N1N4-2 Tax_Id=9606 Gene_Symbol=KRT78 Isoform 2 of Keratin, type II cytoskeletal 78;>sp|Q8N1N4|K2C78_HUMAN Keratin, type II cytoskeletal 78 OS=Homo sapiens GN=KRT78 PE=2	0	0	0	0	0	0	0	0	0	0	0	0	0	0	0	0
CON__Q7Z794;Q7Z794;F8VS61	CON__Q7Z794;Q7Z794	13;13;3	9;9;2	7;7;2	Keratin, type II cytoskeletal 1b	KRT77	>Q7Z794 SWISS-PROT:Q7Z794 Tax_Id=9606 Gene_Symbol=KRT77 Keratin 77;>sp|Q7Z794|K2C1B_HUMAN Keratin, type II cytoskeletal 1b OS=Homo sapiens GN=KRT77 PE=2 SV=3	0	0	0	0	0	0	0	0	0	0	0	0	0	0	0	0
CON__Q86YZ3;Q86YZ3	CON__Q86YZ3;Q86YZ3	26;26	26;26	26;26	Hornerin	HRNR	>Q86YZ3 SWISS-PROT:Q86YZ3 Tax_Id=9606 Gene_Symbol=HRNR Hornerin;>sp|Q86YZ3|HORN_HUMAN Hornerin OS=Homo sapiens GN=HRNR PE=1 SV=2	16265000	16464000	13143000	16424000	3586500	2284900	3930600	1363900	3861200	4625900	2061300	4264100	931100	0	0	1247300
CON__Q95121;P36955;I3L2R7;I3L4Z0;I3L1U4;I3L3Z3;I3L425	CON__Q95121	9;3;1;1;1;1;1	9;3;1;1;1;1;1	9;3;1;1;1;1;1			>Q95121 SWISS-PROT:Q95121 (Bos taurus) Pigment epithelium-derived factor precursor	0	0	0	0	0	0	0	0	0	0	0	0	0	0	0	0
CON__Q95M17	CON__Q95M17	2	2	2			>Q95M17 SWISS-PROT:Q95M17 (Bos taurus) Acidic mammalian chitinase precursor	0	0	0	0	0	0	0	0	0	0	0	0	0	0	0	0
CON__Q9TRI1;P19823;A0A087WTE1;Q5T985;Q5T987	CON__Q9TRI1	52;14;14;14;6	52;14;14;14;6	52;14;14;14;6			>Q9TRI1 TREMBL:Q9TRI1 (Bos taurus) similar to inter-alpha-trypsin inhibitor heavy chain2	917800000	1263800000	876150000	431410000	153590000	113850000	123050000	390770000	236430000	347970000	149640000	126950000	47237000	63297000	49341000	213920000
CON__REFSEQ:XP_585019;P43652	CON__REFSEQ:XP_585019	9;1	9;1	9;1			>REFSEQ:XP_585019 (Bos taurus) similar to afamin	0	0	0	0	0	0	0	0	0	0	0	0	0	0	0	0
F8W727;P62910;D3YTB1;D3YTI8	F8W727;P62910;D3YTB1	12;12;12;1	12;12;12;1	12;12;12;1	60S ribosomal protein L32	RPL32	>tr|F8W727|F8W727_HUMAN 60S ribosomal protein L32 OS=Homo sapiens GN=RPL32 PE=1 SV=1;>sp|P62910|RL32_HUMAN 60S ribosomal protein L32 OS=Homo sapiens GN=RPL32 PE=1 SV=2;>tr|D3YTB1|D3YTB1_HUMAN 60S ribosomal protein L32 (Fragment) OS=Homo sapiens GN=RPL32 P	19292000	18073000	24116000	9147400	16218000	9807400	14695000	13322000	4643300	5396800	3361300	4726500	4566100	5188600	5556900	7710200
E9PF82;E9PBG7;Q13557;D6R938;H0Y9J2;H0Y9C2;Q9UQM7;H7BZC6	E9PF82;E9PBG7;Q13557;D6R938;H0Y9J2	18;18;18;18;9;8;5;3	18;18;18;18;9;8;5;3	12;12;12;12;8;5;0;1	Calcium/calmodulin-dependent protein kinase type II subunit delta	CAMK2D	>tr|E9PF82|E9PF82_HUMAN Calcium/calmodulin-dependent protein kinase type II subunit delta OS=Homo sapiens GN=CAMK2D PE=1 SV=1;>tr|E9PBG7|E9PBG7_HUMAN Calcium/calmodulin-dependent protein kinase type II subunit delta OS=Homo sapiens GN=CAMK2D PE=1 SV=1;>sp	6641600	9958800	26113000	15667000	40510000	20007000	8128200	11689000	2624100	3007000	3432600	3940900	5544400	6178000	2577500	4753300
Q96HH9;E9PD09;D6R9P9;D6RFH3	Q96HH9;E9PD09;D6R9P9;D6RFH3	1;1;1;1	1;1;1;1	1;1;1;1	GRAM domain-containing protein 3	GRAMD3	>sp|Q96HH9|GRAM3_HUMAN GRAM domain-containing protein 3 OS=Homo sapiens GN=GRAMD3 PE=1 SV=1;>tr|E9PD09|E9PD09_HUMAN GRAM domain-containing protein 3 OS=Homo sapiens GN=GRAMD3 PE=1 SV=1;>tr|D6R9P9|D6R9P9_HUMAN GRAM domain-containing protein 3 OS=Homo sapie	0	0	0	0	0	0	0	0	0	0	0	0	0	0	0	0
O43660;D6RA26;B7Z982	O43660;D6RA26;B7Z982	6;6;3	6;6;3	6;6;3	Pleiotropic regulator 1	PLRG1	>sp|O43660|PLRG1_HUMAN Pleiotropic regulator 1 OS=Homo sapiens GN=PLRG1 PE=1 SV=1;>tr|D6RA26|D6RA26_HUMAN Pleiotropic regulator 1 (Fragment) OS=Homo sapiens GN=PLRG1 PE=1 SV=1;>tr|B7Z982|B7Z982_HUMAN Pleiotropic regulator 1 OS=Homo sapiens GN=PLRG1 PE=1 S	0	0	0	0	0	0	0	0	0	0	0	0	0	0	0	0
D6RE79;Q14728;D6RA47;D6RIZ4	D6RE79;Q14728;D6RA47;D6RIZ4	1;1;1;1	1;1;1;1	1;1;1;1	Major facilitator superfamily domain-containing protein 10	MFSD10	>tr|D6RE79|D6RE79_HUMAN Major facilitator superfamily domain-containing protein 10 OS=Homo sapiens GN=MFSD10 PE=1 SV=1;>sp|Q14728|MFS10_HUMAN Major facilitator superfamily domain-containing protein 10 OS=Homo sapiens GN=MFSD10 PE=1 SV=1;>tr|D6RA47|D6RA47_	0	0	0	0	608220	356830	0	0	0	0	0	0	0	0	0	0
H0Y9X1;Q96EY4;D6RA57;D6RC31;D6RE67	H0Y9X1;Q96EY4;D6RA57	7;7;7;3;3	7;7;7;3;3	7;7;7;3;3	UPF0534 protein C4orf43	C4orf43	>tr|H0Y9X1|H0Y9X1_HUMAN Translation machinery-associated protein 16 (Fragment) OS=Homo sapiens GN=TMA16 PE=1 SV=1;>sp|Q96EY4|TMA16_HUMAN Translation machinery-associated protein 16 OS=Homo sapiens GN=TMA16 PE=1 SV=2;>tr|D6RA57|D6RA57_HUMAN Translation mac	0	0	0	0	0	0	624030	0	0	0	0	0	0	0	0	0
P57088;D6RAA6	P57088;D6RAA6	1;1	1;1	1;1	Transmembrane protein 33	TMEM33	>sp|P57088|TMM33_HUMAN Transmembrane protein 33 OS=Homo sapiens GN=TMEM33 PE=1 SV=2;>tr|D6RAA6|D6RAA6_HUMAN Transmembrane protein 33 (Fragment) OS=Homo sapiens GN=TMEM33 PE=1 SV=1	0	0	0	0	0	0	0	0	0	0	0	0	0	0	0	0
Q7Z6J0;D6RHX5;D6RAL3	Q7Z6J0;D6RHX5;D6RAL3	1;1;1	1;1;1	1;1;1	E3 ubiquitin-protein ligase SH3RF1	SH3RF1	>sp|Q7Z6J0|SH3R1_HUMAN E3 ubiquitin-protein ligase SH3RF1 OS=Homo sapiens GN=SH3RF1 PE=1 SV=2;>tr|D6RHX5|D6RHX5_HUMAN E3 ubiquitin-protein ligase SH3RF1 (Fragment) OS=Homo sapiens GN=SH3RF1 PE=1 SV=1;>tr|D6RAL3|D6RAL3_HUMAN E3 ubiquitin-protein ligase SH3	0	0	0	0	0	0	0	542660	0	0	0	0	0	0	0	215140
P32969;D6RAN4;H0Y9V9;E7ESE0;H0Y9R4	P32969;D6RAN4;H0Y9V9;E7ESE0	10;10;8;8;2	10;10;8;8;2	10;10;8;8;2	60S ribosomal protein L9	RPL9	>sp|P32969|RL9_HUMAN 60S ribosomal protein L9 OS=Homo sapiens GN=RPL9 PE=1 SV=1;>tr|D6RAN4|D6RAN4_HUMAN 60S ribosomal protein L9 (Fragment) OS=Homo sapiens GN=RPL9 PE=1 SV=7;>tr|H0Y9V9|H0Y9V9_HUMAN 60S ribosomal protein L9 (Fragment) OS=Homo sapiens GN=RP	62784000	42081000	116080000	73928000	34503000	8842500	15641000	14254000	11539000	8081500	10721000	11756000	7326900	5909100	5748200	6897000
D6RAX7;Q9BT78;D6RD63;D6RFN0	D6RAX7;Q9BT78;D6RD63;D6RFN0	3;3;3;2	3;3;3;2	3;3;3;2	COP9 signalosome complex subunit 4	COPS4	>tr|D6RAX7|D6RAX7_HUMAN COP9 constitutive photomorphogenic-like protein subunit 4 isoform 2 OS=Homo sapiens GN=COPS4 PE=1 SV=1;>sp|Q9BT78|CSN4_HUMAN COP9 signalosome complex subunit 4 OS=Homo sapiens GN=COPS4 PE=1 SV=1;>tr|D6RD63|D6RD63_HUMAN COP9 signalo	1081300	0	1476800	2047100	3150400	867140	0	0	0	0	0	0	590610	0	0	0
D6RBQ9	D6RBQ9	12	1	1		HNRNPD	>tr|D6RBQ9|D6RBQ9_HUMAN Heterogeneous nuclear ribonucleoprotein D0 (Fragment) OS=Homo sapiens GN=HNRNPD PE=1 SV=1	0	0	0	0	1701800	1110700	1145100	393980	0	0	0	0	0	412330	0	0
D6RBW1;P06730;H0Y8J7	D6RBW1;P06730;H0Y8J7	4;4;2	4;4;2	4;4;2	Eukaryotic translation initiation factor 4E	EIF4E	>tr|D6RBW1|D6RBW1_HUMAN Eukaryotic translation initiation factor 4E OS=Homo sapiens GN=EIF4E PE=1 SV=1;>sp|P06730|IF4E_HUMAN Eukaryotic translation initiation factor 4E OS=Homo sapiens GN=EIF4E PE=1 SV=2;>tr|H0Y8J7|H0Y8J7_HUMAN Eukaryotic translation init	5686000	1942200	7437400	4851600	8118900	2984800	1009300	3935300	1345900	958320	1300700	993180	1361200	1494700	0	1713200
D6RFG8;P27707;D6RCP9	D6RFG8;P27707;D6RCP9	2;2;2	2;2;2	2;2;2	Deoxycytidine kinase	DCK	>tr|D6RFG8|D6RFG8_HUMAN Deoxycytidine kinase OS=Homo sapiens GN=DCK PE=1 SV=1;>sp|P27707|DCK_HUMAN Deoxycytidine kinase OS=Homo sapiens GN=DCK PE=1 SV=1;>tr|D6RCP9|D6RCP9_HUMAN Deoxycytidine kinase OS=Homo sapiens GN=DCK PE=1 SV=1	0	0	0	0	1618300	0	0	0	0	0	0	0	0	0	0	0
Q9UPQ0;D6RD46	Q9UPQ0;D6RD46	1;1	1;1	1;1	LIM and calponin homology domains-containing protein 1	LIMCH1	>sp|Q9UPQ0|LIMC1_HUMAN LIM and calponin homology domains-containing protein 1 OS=Homo sapiens GN=LIMCH1 PE=1 SV=4;>tr|D6RD46|D6RD46_HUMAN LIM and calponin homology domains-containing protein 1 OS=Homo sapiens GN=LIMCH1 PE=1 SV=1	0	0	0	0	0	0	0	0	0	0	0	0	0	0	0	0
D6RDA2	D6RDA2	7	1	1		DEK	>tr|D6RDA2|D6RDA2_HUMAN Protein DEK (Fragment) OS=Homo sapiens GN=DEK PE=1 SV=1	0	0	0	0	0	0	0	0	0	0	0	0	0	0	0	0
D6RDG3	D6RDG3	4	4	1		BTF3	>tr|D6RDG3|D6RDG3_HUMAN Transcription factor BTF3 (Fragment) OS=Homo sapiens GN=BTF3 PE=1 SV=3	0	0	0	0	0	0	0	0	0	0	0	0	0	0	0	0
P61086;D6RDM7	P61086;D6RDM7	2;2	2;2	2;2	Ubiquitin-conjugating enzyme E2 K	UBE2K	>sp|P61086|UBE2K_HUMAN Ubiquitin-conjugating enzyme E2 K OS=Homo sapiens GN=UBE2K PE=1 SV=3;>tr|D6RDM7|D6RDM7_HUMAN Ubiquitin-conjugating enzyme E2 K (Fragment) OS=Homo sapiens GN=UBE2K PE=1 SV=1	0	0	0	0	0	0	0	0	0	0	0	0	0	0	0	0
D6RER5;Q9NVA2;D6RGI3;D6RDU5;H0Y961;H0Y9G8;D6R9Y6;D6RDP1;C9JV02	D6RER5;Q9NVA2;D6RGI3;D6RDU5;H0Y961	22;22;22;16;11;6;5;5;1	22;22;22;16;11;6;5;5;1	13;13;13;7;5;5;4;4;0	Septin-11	2011-09-01	>tr|D6RER5|D6RER5_HUMAN Septin-11 OS=Homo sapiens GN=SEPT11 PE=1 SV=1;>sp|Q9NVA2|SEP11_HUMAN Septin-11 OS=Homo sapiens GN=SEPT11 PE=1 SV=3;>tr|D6RGI3|D6RGI3_HUMAN Septin 11, isoform CRA_b OS=Homo sapiens GN=SEPT11 PE=1 SV=1;>tr|D6RDU5|D6RDU5_HUMAN Septin-	74872000	62073000	137330000	89906000	165800000	61215000	48137000	62483000	18056000	15263000	19184000	19599000	26707000	22580000	14496000	18863000
D6REX3;O94979;H7BXG7;D6RHZ5;H0Y8W8;H0YAB3;H0Y8V7;H0Y9T9;H0YAF5;H0Y9K1;D6RCQ9;D6RE64;H0Y9V3;D6RHE8;D6RBT0	D6REX3;O94979;H7BXG7;D6RHZ5	16;16;13;10;6;5;3;3;3;2;2;2;1;1;1	16;16;13;10;6;5;3;3;3;2;2;2;1;1;1	16;16;13;10;6;5;3;3;3;2;2;2;1;1;1	Protein transport protein Sec31A	SEC31A	>tr|D6REX3|D6REX3_HUMAN Protein transport protein Sec31A OS=Homo sapiens GN=SEC31A PE=1 SV=1;>sp|O94979|SC31A_HUMAN Protein transport protein Sec31A OS=Homo sapiens GN=SEC31A PE=1 SV=3;>tr|H7BXG7|H7BXG7_HUMAN Protein transport protein Sec31A OS=Homo sapie	22523000	22253000	43592000	22585000	12481000	6203100	2562100	2706800	4337300	4552700	5220800	4047900	2651100	2722300	0	1454800
E7EQR8;Q9GZM5;D6RFI3;H0Y9A1;D6RGY8	E7EQR8;Q9GZM5;D6RFI3;H0Y9A1;D6RGY8	1;1;1;1;1	1;1;1;1;1	1;1;1;1;1	Protein YIPF3	YIPF3	>tr|E7EQR8|E7EQR8_HUMAN Protein YIPF3 OS=Homo sapiens GN=YIPF3 PE=1 SV=1;>sp|Q9GZM5|YIPF3_HUMAN Protein YIPF3 OS=Homo sapiens GN=YIPF3 PE=1 SV=1;>tr|D6RFI3|D6RFI3_HUMAN Protein YIPF3 (Fragment) OS=Homo sapiens GN=YIPF3 PE=1 SV=1;>tr|H0Y9A1|H0Y9A1_HUMAN Pr	0	0	0	0	0	0	0	0	0	0	0	0	0	0	0	0
P17301;E7ESP4;E7EMF1;E9PB77;D6RG08	P17301;E7ESP4;E7EMF1;E9PB77;D6RG08	1;1;1;1;1	1;1;1;1;1	1;1;1;1;1	Integrin alpha-2	ITGA2	>sp|P17301|ITA2_HUMAN Integrin alpha-2 OS=Homo sapiens GN=ITGA2 PE=1 SV=1;>tr|E7ESP4|E7ESP4_HUMAN Integrin alpha-2 OS=Homo sapiens GN=ITGA2 PE=1 SV=1;>tr|E7EMF1|E7EMF1_HUMAN Integrin alpha-2 OS=Homo sapiens GN=ITGA2 PE=1 SV=1;>tr|E9PB77|E9PB77_HUMAN Integ	0	0	0	0	0	0	0	0	0	0	0	0	0	0	0	0
Q96CN7;D6RGE2	Q96CN7;D6RGE2	1;1	1;1	1;1	Isochorismatase domain-containing protein 1	ISOC1	>sp|Q96CN7|ISOC1_HUMAN Isochorismatase domain-containing protein 1 OS=Homo sapiens GN=ISOC1 PE=1 SV=3;>tr|D6RGE2|D6RGE2_HUMAN Isochorismatase domain-containing protein 1 (Fragment) OS=Homo sapiens GN=ISOC1 PE=1 SV=1	0	0	0	0	1424800	0	0	0	0	0	0	0	287070	0	0	0
Q99715;D6RGG3;A0A087X0A8;H0Y4P7;H0Y991	Q99715;D6RGG3;A0A087X0A8	209;209;107;32;14	209;209;107;32;14	150;150;50;32;0	Collagen alpha-1(XII) chain	COL12A1	>sp|Q99715|COCA1_HUMAN Collagen alpha-1(XII) chain OS=Homo sapiens GN=COL12A1 PE=1 SV=2;>tr|D6RGG3|D6RGG3_HUMAN Collagen alpha-1(XII) chain OS=Homo sapiens GN=COL12A1 PE=1 SV=1;>tr|A0A087X0A8|A0A087X0A8_HUMAN Collagen alpha-1(XII) chain OS=Homo sapiens GN	9760300000	13678000000	11875000000	7254000000	64236000	17299000	12767000	2420600	2312400000	3292800000	1712400000	1617400000	45738000	26721000	18037000	4829800
H0UI06;D6RGV5;D6RIE3;P14406	H0UI06;D6RGV5;D6RIE3;P14406	1;1;1;1	1;1;1;1	1;1;1;1	Cytochrome c oxidase subunit 7A2, mitochondrial	COX7A2	>tr|H0UI06|H0UI06_HUMAN Cytochrome c oxidase subunit 7A2, mitochondrial OS=Homo sapiens GN=COX7A2 PE=1 SV=1;>tr|D6RGV5|D6RGV5_HUMAN Cytochrome c oxidase subunit 7A2, mitochondrial (Fragment) OS=Homo sapiens GN=COX7A2 PE=1 SV=1;>tr|D6RIE3|D6RIE3_HUMAN Cyto	1198800	1074700	2774200	1193400	0	0	0	953300	0	0	0	0	0	0	0	0
P19838;D6RH30	P19838;D6RH30	1;1	1;1	1;1	Nuclear factor NF-kappa-B p105 subunit;Nuclear factor NF-kappa-B p50 subunit	NFKB1	>sp|P19838|NFKB1_HUMAN Nuclear factor NF-kappa-B p105 subunit OS=Homo sapiens GN=NFKB1 PE=1 SV=2;>tr|D6RH30|D6RH30_HUMAN Nuclear factor NF-kappa-B p105 subunit (Fragment) OS=Homo sapiens GN=NFKB1 PE=1 SV=1	0	0	2676300	0	0	0	0	0	0	0	426460	0	0	0	0	0
Q8TAX7;D6RHX1	Q8TAX7;D6RHX1	1;1	1;1	1;1	Mucin-7	MUC7	>sp|Q8TAX7|MUC7_HUMAN Mucin-7 OS=Homo sapiens GN=MUC7 PE=1 SV=2;>tr|D6RHX1|D6RHX1_HUMAN Mucin-7 (Fragment) OS=Homo sapiens GN=MUC7 PE=1 SV=1	0	0	0	0	8434500	0	0	0	0	0	0	0	1699400	0	0	0
Q53HV7;D6RI04	Q53HV7;D6RI04	1;1	1;1	1;1	Single-strand selective monofunctional uracil DNA glycosylase	SMUG1	>sp|Q53HV7|SMUG1_HUMAN Single-strand selective monofunctional uracil DNA glycosylase OS=Homo sapiens GN=SMUG1 PE=1 SV=2;>tr|D6RI04|D6RI04_HUMAN Single-strand selective monofunctional uracil DNA glycosylase OS=Homo sapiens GN=SMUG1 PE=1 SV=1	0	0	0	0	324400	0	0	0	0	0	0	0	65360	0	0	0
E5KLJ5;E5KLJ9;E5KLJ6;E5KLK1;O60313;H7C321	E5KLJ5;E5KLJ9;E5KLJ6;E5KLK1;O60313	6;6;6;6;6;1	6;6;6;6;6;1	6;6;6;6;6;1	Dynamin-like 120 kDa protein, mitochondrial;Dynamin-like 120 kDa protein, form S1	OPA1	>tr|E5KLJ5|E5KLJ5_HUMAN Dynamin-like 120 kDa protein, mitochondrial OS=Homo sapiens GN=OPA1 PE=1 SV=1;>tr|E5KLJ9|E5KLJ9_HUMAN Dynamin-like 120 kDa protein, mitochondrial OS=Homo sapiens GN=OPA1 PE=1 SV=1;>tr|E5KLJ6|E5KLJ6_HUMAN Dynamin-like 120 kDa protei	0	0	484190	799410	4542400	762080	2406200	0	0	0	0	0	915200	0	0	0
P34913;E5RFU2;E5RFH6;H0YAW7;E5RI53	P34913;E5RFU2;E5RFH6;H0YAW7;E5RI53	2;2;2;2;2	2;2;2;2;2	2;2;2;2;2	Epoxide hydrolase 2	EPHX2	>sp|P34913|HYES_HUMAN Bifunctional epoxide hydrolase 2 OS=Homo sapiens GN=EPHX2 PE=1 SV=2;>tr|E5RFU2|E5RFU2_HUMAN Bifunctional epoxide hydrolase 2 OS=Homo sapiens GN=EPHX2 PE=1 SV=1;>tr|E5RFH6|E5RFH6_HUMAN Bifunctional epoxide hydrolase 2 OS=Homo sapiens	0	0	0	0	2609700	0	609040	0	0	0	0	0	525800	0	0	0
Q8N4L2;E5RFT4;E5RIY0;E5RIP9;E5RJC2	Q8N4L2;E5RFT4;E5RIY0;E5RIP9;E5RJC2	1;1;1;1;1	1;1;1;1;1	1;1;1;1;1	Transmembrane protein 55A	TMEM55A	>sp|Q8N4L2|TM55A_HUMAN Type 2 phosphatidylinositol 4,5-bisphosphate 4-phosphatase OS=Homo sapiens GN=TMEM55A PE=1 SV=1;>tr|E5RFT4|E5RFT4_HUMAN Type 2 phosphatidylinositol 4,5-bisphosphate 4-phosphatase (Fragment) OS=Homo sapiens GN=TMEM55A PE=1 SV=7;>tr|E	0	0	0	2492200	0	0	0	0	0	0	0	653230	0	0	0	0
E5RG17;Q6P1N9;U3KQS5;G5EA19;H0YBX2;E5RID7	E5RG17;Q6P1N9;U3KQS5;G5EA19;H0YBX2;E5RID7	1;1;1;1;1;1	1;1;1;1;1;1	1;1;1;1;1;1	Putative deoxyribonuclease TATDN1	TATDN1	>tr|E5RG17|E5RG17_HUMAN Putative deoxyribonuclease TATDN1 (Fragment) OS=Homo sapiens GN=TATDN1 PE=1 SV=1;>sp|Q6P1N9|TATD1_HUMAN Putative deoxyribonuclease TATDN1 OS=Homo sapiens GN=TATDN1 PE=1 SV=2;>tr|U3KQS5|U3KQS5_HUMAN Putative deoxyribonuclease TATDN1	0	0	1693900	0	0	843320	0	0	0	0	0	0	0	313060	0	0
Q93045;E5RGX5;REV__P36956;REV__B5MD58	Q93045;E5RGX5	10;10;1;1	5;5;0;0	5;5;0;0	Stathmin-2;Stathmin	STMN2	>sp|Q93045|STMN2_HUMAN Stathmin-2 OS=Homo sapiens GN=STMN2 PE=1 SV=3;>tr|E5RGX5|E5RGX5_HUMAN Stathmin OS=Homo sapiens GN=STMN2 PE=1 SV=1	3305900	2523100	6561900	2737300	6286700	7003000	906360	17763000	0	0	0	0	1377000	0	0	9002700
Q9BUN8;E5RGY0;B4E1G1	Q9BUN8;E5RGY0;B4E1G1	2;2;1	2;2;1	2;2;1	Derlin-1	DERL1	>sp|Q9BUN8|DERL1_HUMAN Derlin-1 OS=Homo sapiens GN=DERL1 PE=1 SV=1;>tr|E5RGY0|E5RGY0_HUMAN Derlin-1 OS=Homo sapiens GN=DERL1 PE=1 SV=1;>tr|B4E1G1|B4E1G1_HUMAN Derlin-1 OS=Homo sapiens GN=DERL1 PE=1 SV=1	746270	1363200	0	0	0	0	0	0	0	351910	0	0	0	0	0	0
P29084;E5RH41	P29084;E5RH41	1;1	1;1	1;1	Transcription initiation factor IIE subunit beta	GTF2E2	>sp|P29084|T2EB_HUMAN Transcription initiation factor IIE subunit beta OS=Homo sapiens GN=GTF2E2 PE=1 SV=1;>tr|E5RH41|E5RH41_HUMAN Transcription initiation factor IIE subunit beta (Fragment) OS=Homo sapiens GN=GTF2E2 PE=1 SV=1	0	0	0	0	0	0	0	0	0	0	0	0	0	0	0	0
E5RHG6;E5RJD8;O75347;E5RIW3;E5RIX8	E5RHG6;E5RJD8;O75347;E5RIW3;E5RIX8	6;6;6;6;4	6;6;6;6;4	6;6;6;6;4	Tubulin-specific chaperone A	TBCA	>tr|E5RHG6|E5RHG6_HUMAN Tubulin-specific chaperone A OS=Homo sapiens GN=TBCA PE=1 SV=2;>tr|E5RJD8|E5RJD8_HUMAN Tubulin-specific chaperone A OS=Homo sapiens GN=TBCA PE=1 SV=1;>sp|O75347|TBCA_HUMAN Tubulin-specific chaperone A OS=Homo sapiens GN=TBCA PE=1 S	1967100	0	3197700	2625900	2045300	7892400	0	5055900	0	0	0	0	0	2842100	0	2049600
Q15369;E5RHG8;R4GMY8	Q15369;E5RHG8;R4GMY8	5;5;3	5;5;3	5;5;3	Transcription elongation factor B polypeptide 1	TCEB1	>sp|Q15369|ELOC_HUMAN Transcription elongation factor B polypeptide 1 OS=Homo sapiens GN=TCEB1 PE=1 SV=1;>tr|E5RHG8|E5RHG8_HUMAN Transcription elongation factor B polypeptide 1 (Fragment) OS=Homo sapiens GN=TCEB1 PE=1 SV=1;>tr|R4GMY8|R4GMY8_HUMAN Transcri	4374300	2955300	19721000	6129500	13865000	7408900	7149700	2661000	1491400	0	1700900	1320200	2345000	2218900	2010200	1576900
O94905;E5RHW4;O75477;B0QZ43;E5RJ09	O94905;E5RHW4;O75477;B0QZ43;E5RJ09	5;5;4;4;4	5;5;4;4;4	5;5;4;4;4	Erlin-2;Erlin-1	ERLIN2;ERLIN1	>sp|O94905|ERLN2_HUMAN Erlin-2 OS=Homo sapiens GN=ERLIN2 PE=1 SV=1;>tr|E5RHW4|E5RHW4_HUMAN Erlin-2 (Fragment) OS=Homo sapiens GN=ERLIN2 PE=1 SV=1;>sp|O75477|ERLN1_HUMAN Erlin-1 OS=Homo sapiens GN=ERLIN1 PE=1 SV=1;>tr|B0QZ43|B0QZ43_HUMAN Erlin-1 (Fragment)	1122700	0	278570	1852500	0	0	0	0	0	0	0	0	0	0	0	0
Q9NPA8;E5RHX8	Q9NPA8;E5RHX8	1;1	1;1	1;1	Enhancer of yellow 2 transcription factor homolog	ENY2	>sp|Q9NPA8|ENY2_HUMAN Transcription and mRNA export factor ENY2 OS=Homo sapiens GN=ENY2 PE=1 SV=1;>tr|E5RHX8|E5RHX8_HUMAN Transcription and mRNA export factor ENY2 OS=Homo sapiens GN=ENY2 PE=1 SV=1	0	0	0	0	0	0	0	0	0	0	0	0	0	0	0	0
E5RI87;Q86XS8	E5RI87;Q86XS8	1;1	1;1	1;1	E3 ubiquitin-protein ligase RNF130	RNF130	>tr|E5RI87|E5RI87_HUMAN E3 ubiquitin-protein ligase RNF130 OS=Homo sapiens GN=RNF130 PE=1 SV=1;>sp|Q86XS8|GOLI_HUMAN E3 ubiquitin-protein ligase RNF130 OS=Homo sapiens GN=RNF130 PE=1 SV=1	0	0	0	0	0	0	0	659770	0	0	0	0	0	0	0	261580
Q9Y263;E5RIM3;H0YBW4	Q9Y263;E5RIM3;H0YBW4	1;1;1	1;1;1	1;1;1	Phospholipase A-2-activating protein	PLAA	>sp|Q9Y263|PLAP_HUMAN Phospholipase A-2-activating protein OS=Homo sapiens GN=PLAA PE=1 SV=2;>tr|E5RIM3|E5RIM3_HUMAN Phospholipase A-2-activating protein OS=Homo sapiens GN=PLAA PE=1 SV=1;>tr|H0YBW4|H0YBW4_HUMAN Phospholipase A-2-activating protein (Fragm	0	0	2190200	0	0	0	0	742800	0	0	0	0	0	0	0	294490
Q15043;E5RIP4;E5RJG5;E5RJ40;E5RGA7;E5RFZ8	Q15043;E5RIP4;E5RJG5;E5RJ40;E5RGA7;E5RFZ8	2;2;1;1;1;1	2;2;1;1;1;1	2;2;1;1;1;1	Zinc transporter ZIP14	SLC39A14	>sp|Q15043|S39AE_HUMAN Zinc transporter ZIP14 OS=Homo sapiens GN=SLC39A14 PE=1 SV=3;>tr|E5RIP4|E5RIP4_HUMAN Zinc transporter ZIP14 (Fragment) OS=Homo sapiens GN=SLC39A14 PE=1 SV=2;>tr|E5RJG5|E5RJG5_HUMAN Zinc transporter ZIP14 (Fragment) OS=Homo sapiens G	0	0	0	0	0	0	0	0	0	0	0	0	0	0	0	0
E7EVN3;E5RIR6;Q9H169	E7EVN3;E5RIR6;Q9H169	4;4;4	2;2;2	2;2;2	Stathmin-4	STMN4	>tr|E7EVN3|E7EVN3_HUMAN Stathmin-4 OS=Homo sapiens GN=STMN4 PE=1 SV=1;>tr|E5RIR6|E5RIR6_HUMAN Stathmin-4 OS=Homo sapiens GN=STMN4 PE=1 SV=1;>sp|Q9H169|STMN4_HUMAN Stathmin-4 OS=Homo sapiens GN=STMN4 PE=2 SV=1	0	0	0	0	2442600	0	1585900	3078300	0	0	0	0	0	0	0	0
Q9P015;E5RIZ4	Q9P015;E5RIZ4	1;1	1;1	1;1	39S ribosomal protein L15, mitochondrial	MRPL15	>sp|Q9P015|RM15_HUMAN 39S ribosomal protein L15, mitochondrial OS=Homo sapiens GN=MRPL15 PE=1 SV=1;>tr|E5RIZ4|E5RIZ4_HUMAN 39S ribosomal protein L15, mitochondrial (Fragment) OS=Homo sapiens GN=MRPL15 PE=1 SV=2	0	0	0	0	0	0	0	0	0	0	0	0	0	0	0	0
E5RJR5;P63208	E5RJR5;P63208	3;3	3;3	2;2	S-phase kinase-associated protein 1	SKP1	>tr|E5RJR5|E5RJR5_HUMAN S-phase kinase-associated protein 1 OS=Homo sapiens GN=SKP1 PE=1 SV=1;>sp|P63208|SKP1_HUMAN S-phase kinase-associated protein 1 OS=Homo sapiens GN=SKP1 PE=1 SV=2	0	0	0	0	2055600	1944200	2178300	1783600	0	0	0	0	0	0	0	0
Q9H336;E5RJS4	Q9H336;E5RJS4	1;1	1;1	1;1	Cysteine-rich secretory protein LCCL domain-containing 1	CRISPLD1	>sp|Q9H336|CRLD1_HUMAN Cysteine-rich secretory protein LCCL domain-containing 1 OS=Homo sapiens GN=CRISPLD1 PE=2 SV=1;>tr|E5RJS4|E5RJS4_HUMAN Cysteine-rich secretory protein LCCL domain-containing 1 (Fragment) OS=Homo sapiens GN=CRISPLD1 PE=1 SV=1	0	0	0	0	0	0	0	0	0	0	0	0	0	0	0	0
Q92597;E7ESM1;E5RJY1	Q92597;E7ESM1;E5RJY1	2;2;2	2;2;2	2;2;2	Protein NDRG1	NDRG1	>sp|Q92597|NDRG1_HUMAN Protein NDRG1 OS=Homo sapiens GN=NDRG1 PE=1 SV=1;>tr|E7ESM1|E7ESM1_HUMAN Protein NDRG1 OS=Homo sapiens GN=NDRG1 PE=1 SV=1;>tr|E5RJY1|E5RJY1_HUMAN Protein NDRG1 OS=Homo sapiens GN=NDRG1 PE=1 SV=1	0	0	0	0	0	0	0	0	0	0	0	0	0	0	0	0
Q9UH65;E7EMB1;E9PJK8	Q9UH65;E7EMB1	4;4;1	4;4;1	4;4;1	Switch-associated protein 70	SWAP70	>sp|Q9UH65|SWP70_HUMAN Switch-associated protein 70 OS=Homo sapiens GN=SWAP70 PE=1 SV=1;>tr|E7EMB1|E7EMB1_HUMAN Switch-associated protein 70 OS=Homo sapiens GN=SWAP70 PE=1 SV=1	0	0	0	0	0	0	0	0	0	0	0	0	0	0	0	0
E7ETB3;Q9ULA0;E7EMB6;F8WAN0;B9ZVU2	E7ETB3;Q9ULA0;E7EMB6;F8WAN0;B9ZVU2	2;2;2;1;1	2;2;2;1;1	2;2;2;1;1	Aspartyl aminopeptidase	DNPEP	>tr|E7ETB3|E7ETB3_HUMAN Aspartyl aminopeptidase OS=Homo sapiens GN=DNPEP PE=1 SV=2;>sp|Q9ULA0|DNPEP_HUMAN Aspartyl aminopeptidase OS=Homo sapiens GN=DNPEP PE=1 SV=1;>tr|E7EMB6|E7EMB6_HUMAN Aspartyl aminopeptidase OS=Homo sapiens GN=DNPEP PE=1 SV=2;>tr|F8W	818240	0	0	0	0	0	1352400	0	0	0	0	0	0	0	0	0
E7EMK3;J3QLD9;Q14254;K7EKW9	E7EMK3;J3QLD9;Q14254;K7EKW9	10;10;10;5	10;10;10;5	10;10;10;5	Flotillin-2	FLOT2	>tr|E7EMK3|E7EMK3_HUMAN Flotillin-2 OS=Homo sapiens GN=FLOT2 PE=1 SV=1;>tr|J3QLD9|J3QLD9_HUMAN Flotillin-2 OS=Homo sapiens GN=FLOT2 PE=1 SV=1;>sp|Q14254|FLOT2_HUMAN Flotillin-2 OS=Homo sapiens GN=FLOT2 PE=1 SV=2;>tr|K7EKW9|K7EKW9_HUMAN Flotillin-2 (Fragme	0	0	0	0	17856000	5204700	6769800	4842200	0	0	0	0	2481400	1985300	2086800	2320900
Q9UPN9;E7EN20;H0Y612	Q9UPN9;E7EN20;H0Y612	1;1;1	1;1;1	1;1;1	E3 ubiquitin-protein ligase TRIM33	TRIM33	>sp|Q9UPN9|TRI33_HUMAN E3 ubiquitin-protein ligase TRIM33 OS=Homo sapiens GN=TRIM33 PE=1 SV=3;>tr|E7EN20|E7EN20_HUMAN E3 ubiquitin-protein ligase TRIM33 OS=Homo sapiens GN=TRIM33 PE=1 SV=2;>tr|H0Y612|H0Y612_HUMAN E3 ubiquitin-protein ligase TRIM33 (Fragme	0	0	0	0	0	0	0	0	0	0	0	0	0	0	0	0
Q92878;E7EN38;E7ESD9	Q92878;E7EN38;E7ESD9	1;1;1	1;1;1	1;1;1	DNA repair protein RAD50	RAD50	>sp|Q92878|RAD50_HUMAN DNA repair protein RAD50 OS=Homo sapiens GN=RAD50 PE=1 SV=1;>tr|E7EN38|E7EN38_HUMAN DNA repair protein RAD50 (Fragment) OS=Homo sapiens GN=RAD50 PE=1 SV=1;>tr|E7ESD9|E7ESD9_HUMAN DNA repair protein RAD50 OS=Homo sapiens GN=RAD50 PE=	0	0	0	0	0	0	0	0	0	0	0	0	0	0	0	0
Q86WA8;E7EN44;H3BQ67	Q86WA8;E7EN44;H3BQ67	1;1;1	1;1;1	1;1;1	Lon protease homolog 2, peroxisomal	LONP2	>sp|Q86WA8|LONP2_HUMAN Lon protease homolog 2, peroxisomal OS=Homo sapiens GN=LONP2 PE=1 SV=1;>tr|E7EN44|E7EN44_HUMAN Lon protease homolog 2, peroxisomal OS=Homo sapiens GN=LONP2 PE=1 SV=1;>tr|H3BQ67|H3BQ67_HUMAN Lon protease homolog 2, peroxisomal (Fragm	0	0	0	0	789040	0	496520	0	0	0	0	0	0	0	134400	0
F8WAH6;P15502;E7EN65;E7ENM0;E7ETP7;E7EP82;E7EQH8	F8WAH6;P15502;E7EN65;E7ENM0;E7ETP7	4;4;4;4;3;1;1	4;4;4;4;3;1;1	0;0;0;0;0;0;0	Elastin	ELN	>tr|F8WAH6|F8WAH6_HUMAN Elastin OS=Homo sapiens GN=ELN PE=1 SV=2;>sp|P15502|ELN_HUMAN Elastin OS=Homo sapiens GN=ELN PE=1 SV=3;>tr|E7EN65|E7EN65_HUMAN Elastin OS=Homo sapiens GN=ELN PE=1 SV=1;>tr|E7ENM0|E7ENM0_HUMAN Elastin OS=Homo sapiens GN=ELN PE=1 SV=	0	0	0	0	0	0	0	0	0	0	0	0	0	0	0	0
P35611;E7ENY0;E7EV99;H0Y9H2;A0A0A0MSR2;D6RF25;H0YFD8;D6RAH3;H0YG19;D6RJE2	P35611;E7ENY0;E7EV99;H0Y9H2	12;12;12;9;4;2;2;1;1;1	12;12;12;9;4;2;2;1;1;1	12;12;12;9;4;2;2;1;1;1	Alpha-adducin	ADD1	>sp|P35611|ADDA_HUMAN Alpha-adducin OS=Homo sapiens GN=ADD1 PE=1 SV=2;>tr|E7ENY0|E7ENY0_HUMAN Alpha-adducin OS=Homo sapiens GN=ADD1 PE=1 SV=1;>tr|E7EV99|E7EV99_HUMAN Alpha-adducin OS=Homo sapiens GN=ADD1 PE=1 SV=1;>tr|H0Y9H2|H0Y9H2_HUMAN Alpha-adducin (Fr	8634600	1526500	16888000	10359000	34297000	9778300	12092000	20529000	2885900	0	2878800	2989700	5216600	3764500	3528100	7366100
Q9UQB3;E7EPC8;B4DRK2;E9PHB5;D6R9A8;A0A0D9SF60;Q99569;D6RC65;D6RF55	Q9UQB3;E7EPC8;B4DRK2;E9PHB5	13;13;10;9;3;2;2;2;1	12;12;9;8;2;1;1;2;1	12;12;9;8;2;1;1;2;1	Catenin delta-2	CTNND2	>sp|Q9UQB3|CTND2_HUMAN Catenin delta-2 OS=Homo sapiens GN=CTNND2 PE=1 SV=3;>tr|E7EPC8|E7EPC8_HUMAN Catenin delta-2 OS=Homo sapiens GN=CTNND2 PE=1 SV=1;>tr|B4DRK2|B4DRK2_HUMAN Catenin delta-2 OS=Homo sapiens GN=CTNND2 PE=1 SV=1;>tr|E9PHB5|E9PHB5_HUMAN Cate	0	0	0	917490	20945000	4227900	5234700	7501800	0	0	0	0	3089900	1438300	2333500	2973800
E7EPK1;Q16181;E7ES33;G3V1Q4;A0A0U1RRM2;Q5JXL7;A0A0U1RRE1;A0A0U1RRH9;A0A0U1RRD1;A0A0U1RQK0;Q6ZU15	E7EPK1;Q16181;E7ES33;G3V1Q4	27;27;27;25;8;6;5;5;2;2;1	27;27;27;25;8;6;5;5;2;2;1	27;27;27;25;8;6;5;5;2;2;1	Septin-7	2007-09-01	>tr|E7EPK1|E7EPK1_HUMAN Septin-7 OS=Homo sapiens GN=SEPT7 PE=1 SV=2;>sp|Q16181|SEPT7_HUMAN Septin-7 OS=Homo sapiens GN=SEPT7 PE=1 SV=2;>tr|E7ES33|E7ES33_HUMAN Septin-7 OS=Homo sapiens GN=SEPT7 PE=1 SV=3;>tr|G3V1Q4|G3V1Q4_HUMAN Septin-7 OS=Homo sapiens GN=	119790000	66288000	262590000	105800000	133970000	63281000	74323000	76939000	21953000	11346000	26099000	21284000	25461000	22174000	21036000	27108000
Q9Y520;E7EPN9;H7C5N8;A0A0A0MS30;P48634	Q9Y520;E7EPN9	7;7;3;2;1	7;7;3;2;1	6;6;3;2;0	Protein PRRC2C	PRRC2C	>sp|Q9Y520|PRC2C_HUMAN Protein PRRC2C OS=Homo sapiens GN=PRRC2C PE=1 SV=4;>tr|E7EPN9|E7EPN9_HUMAN Protein PRRC2C OS=Homo sapiens GN=PRRC2C PE=1 SV=1	0	0	2899400	5067700	1975400	0	1141800	0	0	0	0	0	0	0	0	0
E7EPT4;P19404	E7EPT4;P19404	1;1	1;1	1;1	NADH dehydrogenase [ubiquinone] flavoprotein 2, mitochondrial	NDUFV2	>tr|E7EPT4|E7EPT4_HUMAN NADH dehydrogenase [ubiquinone] flavoprotein 2, mitochondrial OS=Homo sapiens GN=NDUFV2 PE=1 SV=1;>sp|P19404|NDUV2_HUMAN NADH dehydrogenase [ubiquinone] flavoprotein 2, mitochondrial OS=Homo sapiens GN=NDUFV2 PE=1 SV=2	0	0	0	0	0	0	705700	0	0	0	0	0	0	0	191020	0
P37840;E7EPV7;H6UYS7;D6RA31;Q16143	P37840;E7EPV7;H6UYS7;D6RA31	4;4;2;2;1	4;4;2;2;1	4;4;2;2;1	Alpha-synuclein	SNCA	>sp|P37840|SYUA_HUMAN Alpha-synuclein OS=Homo sapiens GN=SNCA PE=1 SV=1;>tr|E7EPV7|E7EPV7_HUMAN Alpha-synuclein OS=Homo sapiens GN=SNCA PE=1 SV=1;>tr|H6UYS7|H6UYS7_HUMAN Alpha-synuclein OS=Homo sapiens GN=SNCA PE=1 SV=1;>tr|D6RA31|D6RA31_HUMAN Alpha-synuc	0	0	0	0	0	0	0	0	0	0	0	0	0	0	0	0
E7EPZ9;P22105;A0A087X0I0;C9J7W4;Q16473	E7EPZ9;P22105	30;30;12;8;4	30;30;12;8;4	14;14;11;0;4	Tenascin-X	TNXB	>tr|E7EPZ9|E7EPZ9_HUMAN Tenascin-X OS=Homo sapiens GN=TNXB PE=1 SV=1;>sp|P22105|TENX_HUMAN Tenascin-X OS=Homo sapiens GN=TNXB PE=1 SV=4	0	0	0	1455200	0	0	0	0	0	0	0	0	0	0	0	0
P16278;E7EQ29;C9J4G9;Q6UWU2;C9JWX1;C9JF15;F8WF40	P16278;E7EQ29	7;7;2;1;1;1;1	7;7;2;1;1;1;1	7;7;2;1;1;1;1	Beta-galactosidase	GLB1	>sp|P16278|BGAL_HUMAN Beta-galactosidase OS=Homo sapiens GN=GLB1 PE=1 SV=2;>tr|E7EQ29|E7EQ29_HUMAN Beta-galactosidase OS=Homo sapiens GN=GLB1 PE=1 SV=1	0	0	0	0	0	0	0	0	0	0	0	0	0	0	0	0
P43146;E7EQM8;J3QS93;H0Y2Q5;J3QLT8	P43146;E7EQM8	3;3;1;1;1	3;3;1;1;1	3;3;1;1;1	Netrin receptor DCC	DCC	>sp|P43146|DCC_HUMAN Netrin receptor DCC OS=Homo sapiens GN=DCC PE=1 SV=2;>tr|E7EQM8|E7EQM8_HUMAN Netrin receptor DCC OS=Homo sapiens GN=DCC PE=1 SV=2	0	0	0	0	1333000	0	0	1054000	0	0	0	0	0	0	0	417870
E7EQR4;P15311;E9PNV3;E9PQ82	E7EQR4;P15311	22;22;3;3	12;12;1;1	11;11;0;0	Ezrin	EZR	>tr|E7EQR4|E7EQR4_HUMAN Ezrin OS=Homo sapiens GN=EZR PE=1 SV=3;>sp|P15311|EZRI_HUMAN Ezrin OS=Homo sapiens GN=EZR PE=1 SV=4	0	0	1813800	1124400	6329900	4778100	3985000	9336100	0	0	0	0	1352000	2291100	1132400	2796100
O15347;E7EQU1;E7ES08;E9PES6	O15347;E7EQU1;E7ES08;E9PES6	9;9;9;8	9;9;9;8	9;9;9;8	High mobility group protein B3	HMGB3	>sp|O15347|HMGB3_HUMAN High mobility group protein B3 OS=Homo sapiens GN=HMGB3 PE=1 SV=4;>tr|E7EQU1|E7EQU1_HUMAN High mobility group protein B3 (Fragment) OS=Homo sapiens GN=HMGB3 PE=1 SV=1;>tr|E7ES08|E7ES08_HUMAN High mobility group protein B3 (Fragment)	0	0	0	0	0	0	19779000	0	0	0	0	0	0	0	3027600	0
Q9BTC8;E7EV10;E7EQY4;E9PCS8;D6W5A2;E9PF88;H0YIT0;H7C3F3	Q9BTC8;E7EV10;E7EQY4;E9PCS8;D6W5A2	5;5;5;5;3;2;2;1	1;1;1;1;1;0;0;0	1;1;1;1;1;0;0;0	Metastasis-associated protein MTA3	MTA3	>sp|Q9BTC8|MTA3_HUMAN Metastasis-associated protein MTA3 OS=Homo sapiens GN=MTA3 PE=1 SV=2;>tr|E7EV10|E7EV10_HUMAN Metastasis-associated protein MTA3 OS=Homo sapiens GN=MTA3 PE=1 SV=1;>tr|E7EQY4|E7EQY4_HUMAN Metastasis-associated protein MTA3 OS=Homo sapi	0	0	0	0	0	0	0	0	0	0	0	0	0	0	0	0
E7ERS3;Q86VM9	E7ERS3;Q86VM9	2;2	2;2	2;2	Zinc finger CCCH domain-containing protein 18	ZC3H18	>tr|E7ERS3|E7ERS3_HUMAN Zinc finger CCCH domain-containing protein 18 OS=Homo sapiens GN=ZC3H18 PE=1 SV=1;>sp|Q86VM9|ZCH18_HUMAN Zinc finger CCCH domain-containing protein 18 OS=Homo sapiens GN=ZC3H18 PE=1 SV=2	0	0	0	0	0	0	0	0	0	0	0	0	0	0	0	0
Q9NQT8;E7ERX9	Q9NQT8;E7ERX9	2;2	2;2	2;2	Kinesin-like protein KIF13B	KIF13B	>sp|Q9NQT8|KI13B_HUMAN Kinesin-like protein KIF13B OS=Homo sapiens GN=KIF13B PE=1 SV=2;>tr|E7ERX9|E7ERX9_HUMAN Kinesin-like protein OS=Homo sapiens GN=KIF13B PE=1 SV=1	0	0	1831000	1824200	20089000	0	0	0	0	0	0	0	4047500	0	0	0
P35443;E7ES19	P35443;E7ES19	7;7	5;5	4;4	Thrombospondin-4	THBS4	>sp|P35443|TSP4_HUMAN Thrombospondin-4 OS=Homo sapiens GN=THBS4 PE=1 SV=2;>tr|E7ES19|E7ES19_HUMAN Thrombospondin-4 OS=Homo sapiens GN=THBS4 PE=1 SV=1	0	0	0	0	0	0	0	0	0	0	0	0	0	0	0	0
Q9BQ52;G5E9D5;E7ES68;H7C2I4	Q9BQ52;G5E9D5;E7ES68;H7C2I4	1;1;1;1	1;1;1;1	1;1;1;1	Zinc phosphodiesterase ELAC protein 2	ELAC2	>sp|Q9BQ52|RNZ2_HUMAN Zinc phosphodiesterase ELAC protein 2 OS=Homo sapiens GN=ELAC2 PE=1 SV=2;>tr|G5E9D5|G5E9D5_HUMAN ElaC homolog 2 (E. coli), isoform CRA_a OS=Homo sapiens GN=ELAC2 PE=1 SV=1;>tr|E7ES68|E7ES68_HUMAN Zinc phosphodiesterase ELAC protein 2	0	0	0	0	0	0	0	0	0	0	0	0	0	0	0	0
E7ESA6;Q05397;H0YBP1;H0YBZ1;H0YB16;E9PEI4	E7ESA6;Q05397;H0YBP1;H0YBZ1;H0YB16;E9PEI4	1;1;1;1;1;1	1;1;1;1;1;1	1;1;1;1;1;1	Focal adhesion kinase 1	PTK2	>tr|E7ESA6|E7ESA6_HUMAN Focal adhesion kinase 1 OS=Homo sapiens GN=PTK2 PE=1 SV=1;>sp|Q05397|FAK1_HUMAN Focal adhesion kinase 1 OS=Homo sapiens GN=PTK2 PE=1 SV=2;>tr|H0YBP1|H0YBP1_HUMAN Focal adhesion kinase 1 (Fragment) OS=Homo sapiens GN=PTK2 PE=1 SV=1;	0	0	0	0	0	0	0	0	0	0	0	0	0	0	0	0
P34741;E9PBI9;E7ESK6;E5RHU3;E5RJB8	P34741;E9PBI9;E7ESK6;E5RHU3;E5RJB8	2;2;2;1;1	2;2;2;1;1	2;2;2;1;1	Syndecan-2;Syndecan	SDC2	>sp|P34741|SDC2_HUMAN Syndecan-2 OS=Homo sapiens GN=SDC2 PE=1 SV=2;>tr|E9PBI9|E9PBI9_HUMAN Syndecan OS=Homo sapiens GN=SDC2 PE=1 SV=1;>tr|E7ESK6|E7ESK6_HUMAN Syndecan OS=Homo sapiens GN=SDC2 PE=1 SV=1;>tr|E5RHU3|E5RHU3_HUMAN Syndecan-2 (Fragment) OS=Homo	0	0	0	0	0	0	0	0	0	0	0	0	0	0	0	0
P07197;E7ESP9;E7EMV2	P07197;E7ESP9;E7EMV2	14;14;13	9;9;8	9;9;8	Neurofilament medium polypeptide	NEFM	>sp|P07197|NFM_HUMAN Neurofilament medium polypeptide OS=Homo sapiens GN=NEFM PE=1 SV=3;>tr|E7ESP9|E7ESP9_HUMAN Neurofilament medium polypeptide OS=Homo sapiens GN=NEFM PE=1 SV=1;>tr|E7EMV2|E7EMV2_HUMAN Neurofilament medium polypeptide OS=Homo sapiens GN=	0	0	0	0	1491400	1222200	19957000	0	0	0	0	0	0	0	5645100	0
E7ESS2	E7ESS2	26	1	0		MAP4K4	>tr|E7ESS2|E7ESS2_HUMAN Mitogen-activated protein kinase kinase kinase kinase 4 OS=Homo sapiens GN=MAP4K4 PE=1 SV=3	0	0	0	0	0	0	0	0	0	0	0	0	0	0	0	0
Q8N5M4;E9PKV8;E7EST3	Q8N5M4;E9PKV8;E7EST3	1;1;1	1;1;1	1;1;1	Tetratricopeptide repeat protein 9C	TTC9C	>sp|Q8N5M4|TTC9C_HUMAN Tetratricopeptide repeat protein 9C OS=Homo sapiens GN=TTC9C PE=1 SV=1;>tr|E9PKV8|E9PKV8_HUMAN Tetratricopeptide repeat protein 9C (Fragment) OS=Homo sapiens GN=TTC9C PE=1 SV=1;>tr|E7EST3|E7EST3_HUMAN Tetratricopeptide repeat protei	0	0	0	0	1526500	0	0	0	0	0	0	0	307550	0	0	0
Q13330;E7ESY4;H0Y4T7;F8W9Y9	Q13330;E7ESY4;H0Y4T7	9;9;6;4	9;9;6;4	5;5;5;4	Metastasis-associated protein MTA1	MTA1	>sp|Q13330|MTA1_HUMAN Metastasis-associated protein MTA1 OS=Homo sapiens GN=MTA1 PE=1 SV=2;>tr|E7ESY4|E7ESY4_HUMAN Metastasis-associated protein MTA1 OS=Homo sapiens GN=MTA1 PE=1 SV=1;>tr|H0Y4T7|H0Y4T7_HUMAN Metastasis-associated protein MTA1 (Fragment) O	0	0	1889100	0	5842400	0	1288900	1792700	0	0	0	0	1277300	0	0	1204200
Q86UW9;E7ET89	Q86UW9;E7ET89	1;1	1;1	1;1	Protein deltex-2	DTX2	>sp|Q86UW9|DTX2_HUMAN Probable E3 ubiquitin-protein ligase DTX2 OS=Homo sapiens GN=DTX2 PE=1 SV=3;>tr|E7ET89|E7ET89_HUMAN Probable E3 ubiquitin-protein ligase DTX2 OS=Homo sapiens GN=DTX2 PE=1 SV=1	0	0	0	0	0	0	0	0	0	0	0	0	0	0	0	0
E7ETA6;E7EV93;E9PGW9;E5RGQ4	E7ETA6	41;18;18;16	41;18;18;16	1;0;0;0		PCM1	>tr|E7ETA6|E7ETA6_HUMAN Pericentriolar material 1 protein OS=Homo sapiens GN=PCM1 PE=1 SV=1	29804000	8806000	38372000	27808000	29278000	4185900	4306900	28210000	6862600	3355500	5976300	6952700	5917600	2265300	1137800	10364000
Q08209;E7ETC2;P48454;G3V111;H0YC26;H0YB04;E9PK68;E5RJH4;E9PPC8	Q08209;E7ETC2	5;5;1;1;1;1;1;1;1	2;2;0;0;0;0;0;0;0	2;2;0;0;0;0;0;0;0	Serine/threonine-protein phosphatase 2B catalytic subunit alpha isoform;Serine/threonine-protein phosphatase	PPP3CA	>sp|Q08209|PP2BA_HUMAN Serine/threonine-protein phosphatase 2B catalytic subunit alpha isoform OS=Homo sapiens GN=PPP3CA PE=1 SV=1;>tr|E7ETC2|E7ETC2_HUMAN Serine/threonine-protein phosphatase OS=Homo sapiens GN=PPP3CA PE=1 SV=1	0	0	1789500	0	0	0	0	0	0	0	285150	0	0	0	0	0
O00469;E7ETU9;C9JXZ0	O00469;E7ETU9;C9JXZ0	10;10;7	10;10;7	10;10;7	Procollagen-lysine,2-oxoglutarate 5-dioxygenase 2	PLOD2	>sp|O00469|PLOD2_HUMAN Procollagen-lysine,2-oxoglutarate 5-dioxygenase 2 OS=Homo sapiens GN=PLOD2 PE=1 SV=2;>tr|E7ETU9|E7ETU9_HUMAN Procollagen-lysine,2-oxoglutarate 5-dioxygenase 2 OS=Homo sapiens GN=PLOD2 PE=1 SV=1;>tr|C9JXZ0|C9JXZ0_HUMAN Procollagen-ly	1522800	34995000	3181200	1310900	0	0	0	0	0	9034100	0	0	0	0	0	0
Q8TED1;E7ETY7	Q8TED1;E7ETY7	4;4	4;4	4;4	Probable glutathione peroxidase 8;Glutathione peroxidase	GPX8	>sp|Q8TED1|GPX8_HUMAN Probable glutathione peroxidase 8 OS=Homo sapiens GN=GPX8 PE=1 SV=2;>tr|E7ETY7|E7ETY7_HUMAN Glutathione peroxidase OS=Homo sapiens GN=GPX8 PE=1 SV=1	5608300	5694900	17561000	1925900	0	0	0	0	1455800	1192300	1626300	0	0	0	0	0
E7EU50	E7EU50	9	2	2		DCX	>tr|E7EU50|E7EU50_HUMAN Neuronal migration protein doublecortin (Fragment) OS=Homo sapiens GN=DCX PE=1 SV=1	0	0	0	0	1896900	0	0	2539100	0	0	0	0	0	0	0	0
Q5U5J2;P68400;E7EU96;Q8NEV1;V9GY80;V9GYA2;A0A087WY74	Q5U5J2;P68400;E7EU96;Q8NEV1	9;9;9;8;3;3;2	9;9;9;8;3;3;2	9;9;9;8;3;3;2	Casein kinase II subunit alpha	CSNK2A1;hCG_21984	>tr|Q5U5J2|Q5U5J2_HUMAN CSNK2A1 protein OS=Homo sapiens GN=CSNK2A1 PE=1 SV=1;>sp|P68400|CSK21_HUMAN Casein kinase II subunit alpha OS=Homo sapiens GN=CSNK2A1 PE=1 SV=1;>tr|E7EU96|E7EU96_HUMAN Casein kinase II subunit alpha OS=Homo sapiens GN=CSNK2A1 PE=1	9083600	2163400	12962000	0	16613000	3843800	2584800	8089200	2201100	1003300	2073800	0	2397800	1709500	873890	2711600
Q9H902;E7EUF7	Q9H902;E7EUF7	1;1	1;1	1;1	Receptor expression-enhancing protein 1	REEP1	>sp|Q9H902|REEP1_HUMAN Receptor expression-enhancing protein 1 OS=Homo sapiens GN=REEP1 PE=1 SV=1;>tr|E7EUF7|E7EUF7_HUMAN Receptor expression-enhancing protein (Fragment) OS=Homo sapiens GN=REEP1 PE=1 SV=1	0	0	0	0	0	0	0	1183900	0	0	0	0	0	0	0	469380
Q04637;E7EUU4;E9PGM1;E7EX73;A0A0A0MR52;C9JF13;C9J6B6;H7C044;C9K073;C9J2Z7;REV__J3KQX6;REV__C9JQZ6;REV__Q8NEG2;C9JWW9;H7C0V6;C9JSU8;C9JHW9;REV__F5H7J8;C9JWH9;C9J556;C9JWH7;C9JIH5	Q04637;E7EUU4;E9PGM1;E7EX73;A0A0A0MR52	17;17;16;16;14;6;6;5;4;4;1;1;1;1;1;1;1;1;1;1;1;1	17;17;16;16;14;6;6;5;4;4;1;1;1;1;1;1;1;1;1;1;1;1	17;17;16;16;14;6;6;5;4;4;1;1;1;1;1;1;1;1;1;1;1;1	Eukaryotic translation initiation factor 4 gamma 1	EIF4G1	>sp|Q04637|IF4G1_HUMAN Eukaryotic translation initiation factor 4 gamma 1 OS=Homo sapiens GN=EIF4G1 PE=1 SV=4;>tr|E7EUU4|E7EUU4_HUMAN Eukaryotic translation initiation factor 4 gamma 1 OS=Homo sapiens GN=EIF4G1 PE=1 SV=1;>tr|E9PGM1|E9PGM1_HUMAN Eukaryotic	6079200	4503800	17854000	8208100	10595000	7807100	3580500	5397500	2414000	2304300	2177100	1860800	1842200	1920500	1243100	1736200
E7EVA0;P27816;B5MEG9;H0Y2V1;F8W9U4;H7C456;A0A0J9YW37;A0A0J9YVV8	E7EVA0;P27816	32;32;12;11;10;5;2;2	32;32;12;11;10;5;2;2	19;19;3;2;2;5;2;2	Microtubule-associated protein;Microtubule-associated protein 4	MAP4	>tr|E7EVA0|E7EVA0_HUMAN Microtubule-associated protein OS=Homo sapiens GN=MAP4 PE=1 SV=1;>sp|P27816|MAP4_HUMAN Microtubule-associated protein 4 OS=Homo sapiens GN=MAP4 PE=1 SV=3	31863000	28765000	74663000	42893000	57194000	20093000	25242000	13414000	6651400	6300900	8961400	8102400	8732900	7140000	8488300	4761100
Q86U86;E7EVG2;H0Y5B5	Q86U86;E7EVG2;H0Y5B5	1;1;1	1;1;1	1;1;1	Protein polybromo-1	PBRM1	>sp|Q86U86|PB1_HUMAN Protein polybromo-1 OS=Homo sapiens GN=PBRM1 PE=1 SV=1;>tr|E7EVG2|E7EVG2_HUMAN Protein polybromo-1 (Fragment) OS=Homo sapiens GN=PBRM1 PE=1 SV=7;>tr|H0Y5B5|H0Y5B5_HUMAN Protein polybromo-1 (Fragment) OS=Homo sapiens GN=PBRM1 PE=1 SV=1	0	0	0	0	0	0	0	0	0	0	0	0	0	0	0	0
E7EVH7;G3V5R9;G3V3H3;Q07866;G3V2E7;F8W6L3;G5E9S8;A8MZ87;H0YG16;H0YJT3;H0YJU9;H0YJL0;G3V2P7;H0YGB8	E7EVH7;G3V5R9;G3V3H3;Q07866;G3V2E7;F8W6L3;G5E9S8	22;22;22;22;22;21;21;6;6;6;6;5;4;2	22;22;22;22;22;21;21;6;6;6;6;5;4;2	15;15;15;15;15;14;15;0;5;5;5;4;4;2	Kinesin light chain 1	KLC1	>tr|E7EVH7|E7EVH7_HUMAN Uncharacterized protein OS=Homo sapiens PE=4 SV=1;>tr|G3V5R9|G3V5R9_HUMAN Kinesin light chain 1 OS=Homo sapiens GN=KLC1 PE=1 SV=1;>tr|G3V3H3|G3V3H3_HUMAN Kinesin light chain 1 OS=Homo sapiens GN=KLC1 PE=1 SV=1;>sp|Q07866|KLC1_HUMAN	5432500	555030	11666000	1302600	46127000	19168000	13893000	12416000	1858800	0	2602200	0	6691900	5779500	4678300	5623700
Q8WWY3;E7EVX8;E7EN72;E7ESX0;E7EU94	Q8WWY3;E7EVX8	3;3;1;1;1	3;3;1;1;1	3;3;1;1;1	U4/U6 small nuclear ribonucleoprotein Prp31	PRPF31	>sp|Q8WWY3|PRP31_HUMAN U4/U6 small nuclear ribonucleoprotein Prp31 OS=Homo sapiens GN=PRPF31 PE=1 SV=2;>tr|E7EVX8|E7EVX8_HUMAN U4/U6 small nuclear ribonucleoprotein Prp31 OS=Homo sapiens GN=PRPF31 PE=1 SV=1	0	0	0	0	1091900	0	0	0	0	0	0	0	0	0	0	0
Q9NVU7;E7EW05	Q9NVU7;E7EW05	3;3	3;3	3;3	Protein SDA1 homolog	SDAD1	>sp|Q9NVU7|SDA1_HUMAN Protein SDA1 homolog OS=Homo sapiens GN=SDAD1 PE=1 SV=3;>tr|E7EW05|E7EW05_HUMAN Protein SDA1 homolog OS=Homo sapiens GN=SDAD1 PE=1 SV=1	0	0	0	0	0	0	0	0	0	0	0	0	0	0	0	0
Q13576;F5H7S7;E7EWC2;D6R939;E9PDT6;D6RDK8;D6RGC6;D6R999	Q13576;F5H7S7;E7EWC2;D6R939;E9PDT6	6;6;6;4;3;1;1;1	4;4;4;3;2;1;1;1	4;4;4;3;2;1;1;1	Ras GTPase-activating-like protein IQGAP2	IQGAP2	>sp|Q13576|IQGA2_HUMAN Ras GTPase-activating-like protein IQGAP2 OS=Homo sapiens GN=IQGAP2 PE=1 SV=4;>tr|F5H7S7|F5H7S7_HUMAN Ras GTPase-activating-like protein IQGAP2 OS=Homo sapiens GN=IQGAP2 PE=1 SV=2;>tr|E7EWC2|E7EWC2_HUMAN Ras GTPase-activating-like p	0	0	0	0	1515100	0	1860700	0	0	0	0	0	0	0	503660	0
O75962;E7EWP2;E7EPJ7;F5H228	O75962;E7EWP2;E7EPJ7;F5H228	4;4;3;3	4;4;3;3	3;3;2;2	Triple functional domain protein	TRIO	>sp|O75962|TRIO_HUMAN Triple functional domain protein OS=Homo sapiens GN=TRIO PE=1 SV=2;>tr|E7EWP2|E7EWP2_HUMAN Triple functional domain protein OS=Homo sapiens GN=TRIO PE=1 SV=2;>tr|E7EPJ7|E7EPJ7_HUMAN Triple functional domain protein (Fragment) OS=Homo	0	0	0	844990	2057400	0	3382800	715090	0	0	0	0	414520	0	0	0
Q9H0L4;E7EWR4;P33240;E9PID8;A0A0A0MT56	Q9H0L4;E7EWR4;P33240;E9PID8	3;3;3;3;1	3;3;3;3;1	3;3;3;3;1	Cleavage stimulation factor subunit 2 tau variant;Cleavage stimulation factor subunit 2	CSTF2T;CSTF2	>sp|Q9H0L4|CSTFT_HUMAN Cleavage stimulation factor subunit 2 tau variant OS=Homo sapiens GN=CSTF2T PE=1 SV=1;>tr|E7EWR4|E7EWR4_HUMAN Cleavage stimulation factor subunit 2 OS=Homo sapiens GN=CSTF2 PE=1 SV=1;>sp|P33240|CSTF2_HUMAN Cleavage stimulation facto	0	1005000	0	0	0	0	0	0	0	0	0	0	0	0	0	0
E7EX17;P23588;F8VX11	E7EX17;P23588;F8VX11	3;3;2	3;3;2	3;3;2	Eukaryotic translation initiation factor 4B	EIF4B	>tr|E7EX17|E7EX17_HUMAN Eukaryotic translation initiation factor 4B OS=Homo sapiens GN=EIF4B PE=1 SV=1;>sp|P23588|IF4B_HUMAN Eukaryotic translation initiation factor 4B OS=Homo sapiens GN=EIF4B PE=1 SV=2;>tr|F8VX11|F8VX11_HUMAN Eukaryotic translation init	1255500	0	0	0	0	0	1839800	0	0	0	0	0	0	0	0	0
Q6WKZ4;E7EX40	Q6WKZ4;E7EX40	2;2	2;2	1;1	Rab11 family-interacting protein 1	RAB11FIP1	>sp|Q6WKZ4|RFIP1_HUMAN Rab11 family-interacting protein 1 OS=Homo sapiens GN=RAB11FIP1 PE=1 SV=3;>tr|E7EX40|E7EX40_HUMAN Rab11 family-interacting protein 1 OS=Homo sapiens GN=RAB11FIP1 PE=1 SV=1	0	0	0	0	0	0	0	0	0	0	0	0	0	0	0	0
Q9GZS1;E7EX70	Q9GZS1;E7EX70	1;1	1;1	1;1	DNA-directed RNA polymerase I subunit RPA49	POLR1E	>sp|Q9GZS1|RPA49_HUMAN DNA-directed RNA polymerase I subunit RPA49 OS=Homo sapiens GN=POLR1E PE=1 SV=2;>tr|E7EX70|E7EX70_HUMAN DNA-directed RNA polymerase I subunit RPA49 OS=Homo sapiens GN=POLR1E PE=1 SV=2	0	0	0	0	0	0	0	0	0	0	0	0	0	0	0	0
E7EX90;Q6AWB1;C9JJD0;C9JJN7;C9JTE5;C9JZA4;C9J1B7;C9JUI8	E7EX90;Q6AWB1	29;15;2;2;2;2;2;1	2;1;1;1;1;1;1;1	2;1;1;1;1;1;1;1		DCTN1;DKFZp686E0752	>tr|E7EX90|E7EX90_HUMAN Dynactin subunit 1 OS=Homo sapiens GN=DCTN1 PE=1 SV=1;>tr|Q6AWB1|Q6AWB1_HUMAN Dynactin subunit 1 OS=Homo sapiens GN=DKFZp686E0752 PE=1 SV=1	2682500	2345100	5221000	3468100	8302500	3074900	2557900	1718200	0	0	0	0	1765600	1159400	0	588040
E9PAV3;Q13765;H0YHX9;F8W0W4;F8VZJ2;F8VNW4;F8W1N5;F8VZ58	E9PAV3;Q13765;H0YHX9;F8W0W4;F8VZJ2;F8VNW4;F8W1N5	5;4;4;4;4;3;3;1	5;4;4;4;4;3;3;1	4;3;3;3;3;2;2;0	Nascent polypeptide-associated complex subunit alpha	NACA	>sp|E9PAV3|NACAM_HUMAN Nascent polypeptide-associated complex subunit alpha, muscle-specific form OS=Homo sapiens GN=NACA PE=1 SV=1;>sp|Q13765|NACA_HUMAN Nascent polypeptide-associated complex subunit alpha OS=Homo sapiens GN=NACA PE=1 SV=1;>tr|H0YHX9|H0Y	0	0	0	2161000	5598100	4527600	2294000	2223700	0	0	0	0	1049500	1489700	0	0
E9PB61	E9PB61	8	1	1		ALYREF	>tr|E9PB61|E9PB61_HUMAN THO complex subunit 4 OS=Homo sapiens GN=ALYREF PE=1 SV=1	0	0	0	0	0	0	0	0	0	0	0	0	0	0	0	0
O95208;I3L2B2;E9PBC1;F6PQP6;I3L2H1;I3L356;J3QLN2;J3KSC7;J3KSA6;J3KTF6;J3KSF8;J3QKL8;J3KSR0	O95208;I3L2B2;E9PBC1;F6PQP6;I3L2H1;I3L356;J3QLN2;J3KSC7;J3KSA6;J3KTF6;J3KSF8	4;4;4;4;2;2;2;2;2;2;2;1;1	4;4;4;4;2;2;2;2;2;2;2;1;1	4;4;4;4;2;2;2;2;2;2;2;1;1	Epsin-2	EPN2	>sp|O95208|EPN2_HUMAN Epsin-2 OS=Homo sapiens GN=EPN2 PE=1 SV=3;>tr|I3L2B2|I3L2B2_HUMAN Epsin-2 OS=Homo sapiens GN=EPN2 PE=1 SV=1;>tr|E9PBC1|E9PBC1_HUMAN Epsin-2 OS=Homo sapiens GN=EPN2 PE=1 SV=1;>tr|F6PQP6|F6PQP6_HUMAN Epsin-2 (Fragment) OS=Homo sapiens	2112000	0	6472600	0	2213800	1506400	1154000	1276200	0	0	0	0	0	0	0	0
Q53H12;E9PC15;E9PG39	Q53H12;E9PC15;E9PG39	2;2;2	2;2;2	2;2;2	Acylglycerol kinase, mitochondrial	AGK	>sp|Q53H12|AGK_HUMAN Acylglycerol kinase, mitochondrial OS=Homo sapiens GN=AGK PE=1 SV=2;>tr|E9PC15|E9PC15_HUMAN Acylglycerol kinase, mitochondrial OS=Homo sapiens GN=AGK PE=1 SV=1;>tr|E9PG39|E9PG39_HUMAN Acylglycerol kinase, mitochondrial OS=Homo sapiens	0	0	390870	0	1329000	0	698320	742920	0	0	0	0	0	0	0	0
Q16576;E9PC52;Q5JP01;Q5JP02;Q5JNZ6;C9J7L0;C9JAJ9	Q16576;E9PC52	13;13;6;5;2;1;1	13;13;6;5;2;1;1	6;6;3;1;1;1;0	Histone-binding protein RBBP7	RBBP7	>sp|Q16576|RBBP7_HUMAN Histone-binding protein RBBP7 OS=Homo sapiens GN=RBBP7 PE=1 SV=1;>tr|E9PC52|E9PC52_HUMAN Histone-binding protein RBBP7 OS=Homo sapiens GN=RBBP7 PE=1 SV=1	5058600	4165500	18836000	4092800	13146000	3931800	2835900	4333700	1666400	1206700	2207500	1310300	2428900	1318200	1047300	0
P14635;E9PC90;H0YA62	P14635;E9PC90;H0YA62	1;1;1	1;1;1	1;1;1	G2/mitotic-specific cyclin-B1	CCNB1	>sp|P14635|CCNB1_HUMAN G2/mitotic-specific cyclin-B1 OS=Homo sapiens GN=CCNB1 PE=1 SV=1;>tr|E9PC90|E9PC90_HUMAN G2/mitotic-specific cyclin-B1 (Fragment) OS=Homo sapiens GN=CCNB1 PE=1 SV=1;>tr|H0YA62|H0YA62_HUMAN G2/mitotic-specific cyclin-B1 (Fragment) OS	0	0	0	0	0	0	0	0	0	0	0	0	0	0	0	0
Q9BYT8;E9PCB6;H0YAK4;H0YAF7	Q9BYT8;E9PCB6;H0YAK4	7;7;4;2	7;7;4;2	7;7;4;2	Neurolysin, mitochondrial	NLN	>sp|Q9BYT8|NEUL_HUMAN Neurolysin, mitochondrial OS=Homo sapiens GN=NLN PE=1 SV=1;>tr|E9PCB6|E9PCB6_HUMAN Neurolysin, mitochondrial OS=Homo sapiens GN=NLN PE=1 SV=1;>tr|H0YAK4|H0YAK4_HUMAN Neurolysin, mitochondrial (Fragment) OS=Homo sapiens GN=NLN PE=1 SV	0	0	0	0	1654900	382980	0	0	0	0	0	0	0	0	0	0
E9PCR7;E9PDF2;Q02218;A0A0D9SFS3;E9PFG7;C9J4G7	E9PCR7;E9PDF2;Q02218;A0A0D9SFS3;E9PFG7	6;6;6;4;4;2	6;6;6;4;4;2	6;6;6;4;4;2	2-oxoglutarate dehydrogenase, mitochondrial	OGDH	>tr|E9PCR7|E9PCR7_HUMAN 2-oxoglutarate dehydrogenase, mitochondrial OS=Homo sapiens GN=OGDH PE=1 SV=1;>tr|E9PDF2|E9PDF2_HUMAN 2-oxoglutarate dehydrogenase, mitochondrial OS=Homo sapiens GN=OGDH PE=1 SV=1;>sp|Q02218|ODO1_HUMAN 2-oxoglutarate dehydrogenase,	2972300	1760400	6257700	5418200	5286800	472720	3338500	718300	0	0	0	0	743020	0	1225800	0
Q9NTJ3;E9PD53;C9JR83	Q9NTJ3;E9PD53	5;5;2	5;5;2	5;5;2	Structural maintenance of chromosomes protein 4;Structural maintenance of chromosomes protein	SMC4	>sp|Q9NTJ3|SMC4_HUMAN Structural maintenance of chromosomes protein 4 OS=Homo sapiens GN=SMC4 PE=1 SV=2;>tr|E9PD53|E9PD53_HUMAN Structural maintenance of chromosomes protein OS=Homo sapiens GN=SMC4 PE=1 SV=1	0	0	0	0	0	0	0	0	0	0	0	0	0	0	0	0
O43795;E9PDF6;E7EQD9;H7C2Y7;C9JYW1;Q9UBC5;G3V342;A0A0U1RRI3;C9JUP5	O43795;E9PDF6	16;16;7;3;3;2;1;1;1	16;16;7;3;3;2;1;1;1	16;16;7;3;3;2;1;1;1	Unconventional myosin-Ib	MYO1B	>sp|O43795|MYO1B_HUMAN Unconventional myosin-Ib OS=Homo sapiens GN=MYO1B PE=1 SV=3;>tr|E9PDF6|E9PDF6_HUMAN Unconventional myosin-Ib OS=Homo sapiens GN=MYO1B PE=1 SV=1	0	0	0	0	0	0	0	0	0	0	0	0	0	0	0	0
O60641;E9PDG8;E5RGY9;E5RIJ5;E5RK51;E5RFC6;E5RHK9;E5RFU0;H0YBT2;E5RJY3;E5RGP8;E5RK53	O60641;E9PDG8;E5RGY9;E5RIJ5;E5RK51;E5RFC6;E5RHK9;E5RFU0	3;3;2;2;2;2;2;2;1;1;1;1	2;2;1;1;1;1;1;1;1;1;1;1	2;2;1;1;1;1;1;1;1;1;1;1	Clathrin coat assembly protein AP180	SNAP91	>sp|O60641|AP180_HUMAN Clathrin coat assembly protein AP180 OS=Homo sapiens GN=SNAP91 PE=1 SV=2;>tr|E9PDG8|E9PDG8_HUMAN Clathrin coat assembly protein AP180 OS=Homo sapiens GN=SNAP91 PE=1 SV=1;>tr|E5RGY9|E5RGY9_HUMAN Clathrin coat assembly protein AP180 (	0	0	0	0	507570	0	0	407930	0	0	0	0	0	0	0	0
E9PDU6	E9PDU6	12	1	1		CNN3	>tr|E9PDU6|E9PDU6_HUMAN Calponin (Fragment) OS=Homo sapiens GN=CNN3 PE=1 SV=1	0	0	0	0	1380900	981250	0	0	0	0	0	0	0	0	0	0
E9PEB5;Q96AE4;C9JSZ1	E9PEB5;Q96AE4	22;22;7	17;17;6	16;16;6	Far upstream element-binding protein 1	FUBP1	>tr|E9PEB5|E9PEB5_HUMAN Far upstream element-binding protein 1 OS=Homo sapiens GN=FUBP1 PE=1 SV=1;>sp|Q96AE4|FUBP1_HUMAN Far upstream element-binding protein 1 OS=Homo sapiens GN=FUBP1 PE=1 SV=3	12594000	6209400	22781000	9707400	49603000	13419000	25275000	14433000	3189100	2433900	3890700	3947600	6233900	5054700	5353400	5651200
Q69YH5;E9PEI0	Q69YH5;E9PEI0	1;1	1;1	1;1	Cell division cycle-associated protein 2	CDCA2	>sp|Q69YH5|CDCA2_HUMAN Cell division cycle-associated protein 2 OS=Homo sapiens GN=CDCA2 PE=1 SV=2;>tr|E9PEI0|E9PEI0_HUMAN Cell division cycle-associated protein 2 OS=Homo sapiens GN=CDCA2 PE=1 SV=1	0	0	0	0	0	0	0	0	0	0	0	0	0	0	0	0
P10515;E9PEJ4;H0YDD4	P10515;E9PEJ4;H0YDD4	1;1;1	1;1;1	1;1;1	Dihydrolipoyllysine-residue acetyltransferase component of pyruvate dehydrogenase complex, mitochondrial	DLAT	>sp|P10515|ODP2_HUMAN Dihydrolipoyllysine-residue acetyltransferase component of pyruvate dehydrogenase complex, mitochondrial OS=Homo sapiens GN=DLAT PE=1 SV=3;>tr|E9PEJ4|E9PEJ4_HUMAN Acetyltransferase component of pyruvate dehydrogenase complex OS=Homo	0	0	0	903680	2190000	919770	0	0	0	0	0	0	0	341440	0	0
Q8WYH8;E9PEN0	Q8WYH8;E9PEN0	1;1	1;1	1;1	Inhibitor of growth protein 5	ING5	>sp|Q8WYH8|ING5_HUMAN Inhibitor of growth protein 5 OS=Homo sapiens GN=ING5 PE=1 SV=1;>tr|E9PEN0|E9PEN0_HUMAN Inhibitor of growth protein 5 OS=Homo sapiens GN=ING5 PE=1 SV=1	0	0	0	0	0	0	0	0	0	0	0	0	0	0	0	0
O14786;E9PEP6;Q5T7F0;E7EX60;Q5JWQ6;Q5JWQ4;H0Y4A0	O14786;E9PEP6;Q5T7F0;E7EX60;Q5JWQ6;Q5JWQ4	7;7;6;6;5;5;1	7;7;6;6;5;5;1	7;7;6;6;5;5;1	Neuropilin-1	NRP1	>sp|O14786|NRP1_HUMAN Neuropilin-1 OS=Homo sapiens GN=NRP1 PE=1 SV=3;>tr|E9PEP6|E9PEP6_HUMAN Neuropilin-1 OS=Homo sapiens GN=NRP1 PE=1 SV=2;>tr|Q5T7F0|Q5T7F0_HUMAN Neuropilin-1 OS=Homo sapiens GN=NRP1 PE=1 SV=1;>tr|E7EX60|E7EX60_HUMAN Neuropilin-1 OS=Homo	1608600	0	0	0	0	0	0	0	0	0	0	0	0	0	0	0
P17010;P08048;E9PEP7	P17010;P08048;E9PEP7	1;1;1	1;1;1	1;1;1	Zinc finger X-chromosomal protein;Zinc finger Y-chromosomal protein	ZFX;ZFY	>sp|P17010|ZFX_HUMAN Zinc finger X-chromosomal protein OS=Homo sapiens GN=ZFX PE=2 SV=2;>sp|P08048|ZFY_HUMAN Zinc finger Y-chromosomal protein OS=Homo sapiens GN=ZFY PE=1 SV=3;>tr|E9PEP7|E9PEP7_HUMAN Zinc finger X-chromosomal protein OS=Homo sapiens GN=ZF	0	0	0	0	0	0	0	0	0	0	0	0	0	0	0	0
O75694;E9PF10;D6RA13	O75694;E9PF10;D6RA13	2;2;1	2;2;1	2;2;1	Nuclear pore complex protein Nup155	NUP155	>sp|O75694|NU155_HUMAN Nuclear pore complex protein Nup155 OS=Homo sapiens GN=NUP155 PE=1 SV=1;>tr|E9PF10|E9PF10_HUMAN Nuclear pore complex protein Nup155 OS=Homo sapiens GN=NUP155 PE=1 SV=1;>tr|D6RA13|D6RA13_HUMAN Nuclear pore complex protein Nup155 OS=H	0	0	0	0	0	0	0	838990	0	0	0	0	0	0	0	0
Q96CM8;E9PF16	Q96CM8;E9PF16	2;2	2;2	2;2	Acyl-CoA synthetase family member 2, mitochondrial	ACSF2	>sp|Q96CM8|ACSF2_HUMAN Acyl-CoA synthetase family member 2, mitochondrial OS=Homo sapiens GN=ACSF2 PE=1 SV=2;>tr|E9PF16|E9PF16_HUMAN Acyl-CoA synthetase family member 2, mitochondrial OS=Homo sapiens GN=ACSF2 PE=1 SV=1	0	0	2534900	2196200	0	0	0	0	0	0	0	575620	0	0	0	0
P13611;E9PF17;D6RGZ6;Q86W61	P13611;E9PF17;D6RGZ6;Q86W61	6;6;5;5	6;6;5;5	6;6;5;5	Versican core protein	VCAN	>sp|P13611|CSPG2_HUMAN Versican core protein OS=Homo sapiens GN=VCAN PE=1 SV=3;>tr|E9PF17|E9PF17_HUMAN Versican core protein OS=Homo sapiens GN=VCAN PE=1 SV=2;>tr|D6RGZ6|D6RGZ6_HUMAN Versican core protein (Fragment) OS=Homo sapiens GN=VCAN PE=1 SV=1;>tr|Q	0	0	0	0	0	0	0	0	0	0	0	0	0	0	0	0
Q9Y4P3;E9PF19	Q9Y4P3;E9PF19	2;2	2;2	2;2	Transducin beta-like protein 2	TBL2	>sp|Q9Y4P3|TBL2_HUMAN Transducin beta-like protein 2 OS=Homo sapiens GN=TBL2 PE=1 SV=1;>tr|E9PF19|E9PF19_HUMAN Transducin beta-like protein 2 OS=Homo sapiens GN=TBL2 PE=1 SV=1	0	0	0	0	0	0	0	0	0	0	0	0	0	0	0	0
O75116;E9PF63;Q14DU5	O75116;E9PF63;Q14DU5	1;1;1	1;1;1	1;1;1	Rho-associated protein kinase 2	ROCK2	>sp|O75116|ROCK2_HUMAN Rho-associated protein kinase 2 OS=Homo sapiens GN=ROCK2 PE=1 SV=4;>tr|E9PF63|E9PF63_HUMAN Rho-associated protein kinase 2 OS=Homo sapiens GN=ROCK2 PE=1 SV=1;>tr|Q14DU5|Q14DU5_HUMAN ROCK2 protein OS=Homo sapiens GN=ROCK2 PE=1 SV=1	0	0	0	0	0	0	0	0	0	0	0	0	0	0	0	0
P00533;E9PFD7;Q504U8;A0A0B4J1Y5	P00533;E9PFD7;Q504U8	3;3;2;1	3;3;2;1	3;3;2;1	Epidermal growth factor receptor	EGFR	>sp|P00533|EGFR_HUMAN Epidermal growth factor receptor OS=Homo sapiens GN=EGFR PE=1 SV=2;>tr|E9PFD7|E9PFD7_HUMAN Epidermal growth factor receptor OS=Homo sapiens GN=EGFR PE=1 SV=3;>tr|Q504U8|Q504U8_HUMAN EGFR protein OS=Homo sapiens GN=EGFR PE=1 SV=1	0	1746500	0	0	3356900	1420800	1228900	0	0	0	0	0	0	0	0	0
P78316;E9PFK5	P78316;E9PFK5	4;4	4;4	4;4	Nucleolar protein 14	NOP14	>sp|P78316|NOP14_HUMAN Nucleolar protein 14 OS=Homo sapiens GN=NOP14 PE=1 SV=3;>tr|E9PFK5|E9PFK5_HUMAN Nucleolar protein 14 OS=Homo sapiens GN=NOP14 PE=1 SV=1	0	0	0	0	0	0	0	0	0	0	0	0	0	0	0	0
Q9UJ41;E9PFK9;Q3HKR1;A0A0A0MSJ3;V9GYI8	Q9UJ41;E9PFK9;Q3HKR1;A0A0A0MSJ3	7;7;6;5;1	7;7;6;5;1	7;7;6;5;1	Rab5 GDP/GTP exchange factor	RABGEF1;KCTD7	>sp|Q9UJ41|RABX5_HUMAN Rab5 GDP/GTP exchange factor OS=Homo sapiens GN=RABGEF1 PE=1 SV=2;>tr|E9PFK9|E9PFK9_HUMAN Rab5 GDP/GTP exchange factor OS=Homo sapiens GN=RABGEF1 PE=1 SV=1;>tr|Q3HKR1|Q3HKR1_HUMAN RAP1 short isoform OS=Homo sapiens GN=RABGEF1 PE=1 S	0	0	0	0	0	357930	0	0	0	0	0	0	0	0	0	0
Q9Y2Q3;E9PFN5	Q9Y2Q3;E9PFN5	1;1	1;1	1;1	Glutathione S-transferase kappa 1	GSTK1	>sp|Q9Y2Q3|GSTK1_HUMAN Glutathione S-transferase kappa 1 OS=Homo sapiens GN=GSTK1 PE=1 SV=3;>tr|E9PFN5|E9PFN5_HUMAN Glutathione S-transferase kappa 1 OS=Homo sapiens GN=GSTK1 PE=1 SV=1	0	0	0	0	0	0	0	0	0	0	0	0	0	0	0	0
Q14738;E9PFR3;H0Y8C4;Q96B13;H0YJ35	Q14738;E9PFR3;H0Y8C4;Q96B13;H0YJ35	2;2;1;1;1	2;2;1;1;1	1;1;0;0;0	Serine/threonine-protein phosphatase 2A 56 kDa regulatory subunit delta isoform	PPP2R5D;PPP2R5C	>sp|Q14738|2A5D_HUMAN Serine/threonine-protein phosphatase 2A 56 kDa regulatory subunit delta isoform OS=Homo sapiens GN=PPP2R5D PE=1 SV=1;>tr|E9PFR3|E9PFR3_HUMAN Serine/threonine-protein phosphatase 2A 56 kDa regulatory subunit delta isoform OS=Homo sapi	0	0	0	0	905530	0	0	429410	0	0	0	0	0	0	0	0
Q2M2I8;E9PG46	Q2M2I8;E9PG46	1;1	1;1	1;1	AP2-associated protein kinase 1	AAK1	>sp|Q2M2I8|AAK1_HUMAN AP2-associated protein kinase 1 OS=Homo sapiens GN=AAK1 PE=1 SV=3;>tr|E9PG46|E9PG46_HUMAN AP2-associated protein kinase 1 OS=Homo sapiens GN=AAK1 PE=1 SV=1	0	0	0	0	2312800	0	1377000	0	0	0	0	0	0	0	372730	0
E9PGC8;P78559	E9PGC8;P78559	25;25	24;24	24;24	Microtubule-associated protein 1A;MAP1 light chain LC2	MAP1A	>tr|E9PGC8|E9PGC8_HUMAN Microtubule-associated protein 1A OS=Homo sapiens GN=MAP1A PE=1 SV=1;>sp|P78559|MAP1A_HUMAN Microtubule-associated protein 1A OS=Homo sapiens GN=MAP1A PE=1 SV=6	0	0	0	810760	12998000	5688000	10278000	1439300	0	0	0	0	2033000	1865000	1997100	1545100
Q15631;E9PGT1;H7C1D4;A0A0J9YVW2	Q15631;E9PGT1;H7C1D4	7;7;4;1	7;7;4;1	7;7;4;1	Translin	TSN	>sp|Q15631|TSN_HUMAN Translin OS=Homo sapiens GN=TSN PE=1 SV=1;>tr|E9PGT1|E9PGT1_HUMAN Translin OS=Homo sapiens GN=TSN PE=1 SV=1;>tr|H7C1D4|H7C1D4_HUMAN Translin (Fragment) OS=Homo sapiens GN=TSN PE=1 SV=1	0	0	3237700	2052300	774680	1574300	0	0	0	0	0	769170	0	967600	0	0
Q99627;E9PGT6;H7C3S9	Q99627;E9PGT6;H7C3S9	2;2;2	2;2;2	2;2;2	COP9 signalosome complex subunit 8	COPS8	>sp|Q99627|CSN8_HUMAN COP9 signalosome complex subunit 8 OS=Homo sapiens GN=COPS8 PE=1 SV=1;>tr|E9PGT6|E9PGT6_HUMAN COP9 signalosome complex subunit 8 OS=Homo sapiens GN=COPS8 PE=1 SV=1;>tr|H7C3S9|H7C3S9_HUMAN COP9 signalosome complex subunit 8 (Fragment)	0	0	1954500	0	1697000	1106000	987240	652410	0	0	0	0	0	0	0	0
Q8NCA5;E9PH82	Q8NCA5;E9PH82	2;2	2;2	2;2	Protein FAM98A	FAM98A	>sp|Q8NCA5|FA98A_HUMAN Protein FAM98A OS=Homo sapiens GN=FAM98A PE=1 SV=1;>tr|E9PH82|E9PH82_HUMAN Protein FAM98A OS=Homo sapiens GN=FAM98A PE=1 SV=1	0	1170300	0	0	0	0	0	0	0	0	0	0	0	0	0	0
P18827;H7C1K4;E9PHH3	P18827;H7C1K4;E9PHH3	1;1;1	1;1;1	1;1;1	Syndecan-1	SDC1	>sp|P18827|SDC1_HUMAN Syndecan-1 OS=Homo sapiens GN=SDC1 PE=1 SV=3;>tr|H7C1K4|H7C1K4_HUMAN Syndecan-1 (Fragment) OS=Homo sapiens GN=SDC1 PE=1 SV=1;>tr|E9PHH3|E9PHH3_HUMAN Syndecan-1 OS=Homo sapiens GN=SDC1 PE=1 SV=1	0	0	0	0	0	0	0	0	0	0	0	0	0	0	0	0
E9PHI4;O94901;H0Y742;H0Y6N5;H7C2K3;H7C3X3	E9PHI4;O94901;H0Y742;H0Y6N5;H7C2K3	5;5;5;4;4;1	5;5;5;4;4;1	5;5;5;4;4;1	SUN domain-containing protein 1	SUN1	>tr|E9PHI4|E9PHI4_HUMAN SUN domain-containing protein 1 OS=Homo sapiens GN=SUN1 PE=1 SV=1;>sp|O94901|SUN1_HUMAN SUN domain-containing protein 1 OS=Homo sapiens GN=SUN1 PE=1 SV=3;>tr|H0Y742|H0Y742_HUMAN SUN domain-containing protein 1 (Fragment) OS=Homo sa	0	0	0	0	0	0	4649000	0	0	0	0	0	0	0	1258400	0
P28161;E9PHN7;F6XZQ7;E9PHN6;E9PLF1;A0A0A0MR85;E7EWW9;P46439;Q5T8R1;P09488;Q03013;B9ZVX7;H3BQT3;Q5T8Q9;H3BRM6	P28161;E9PHN7;F6XZQ7;E9PHN6;E9PLF1;A0A0A0MR85	6;6;5;5;5;3;2;2;2;2;2;2;2;1;1	6;6;5;5;5;3;2;2;2;2;2;2;2;1;1	5;5;4;4;4;3;2;1;1;2;2;2;2;0;1	Glutathione S-transferase Mu 2	GSTM2	>sp|P28161|GSTM2_HUMAN Glutathione S-transferase Mu 2 OS=Homo sapiens GN=GSTM2 PE=1 SV=2;>tr|E9PHN7|E9PHN7_HUMAN Glutathione S-transferase Mu 2 OS=Homo sapiens GN=GSTM2 PE=1 SV=2;>tr|F6XZQ7|F6XZQ7_HUMAN Glutathione S-transferase Mu 2 OS=Homo sapiens GN=GS	15934000	7083900	18050000	5867400	10978000	4827500	1689600	1482500	3779800	1794900	2725300	1404800	1683600	1547000	0	777560
O43813;E9PHS0;F8WDS9	O43813;E9PHS0;F8WDS9	3;3;3	3;3;3	3;3;3	LanC-like protein 1	LANCL1	>sp|O43813|LANC1_HUMAN LanC-like protein 1 OS=Homo sapiens GN=LANCL1 PE=1 SV=1;>tr|E9PHS0|E9PHS0_HUMAN LanC-like protein 1 (Fragment) OS=Homo sapiens GN=LANCL1 PE=1 SV=1;>tr|F8WDS9|F8WDS9_HUMAN LanC-like protein 1 OS=Homo sapiens GN=LANCL1 PE=1 SV=1	1659800	1461400	2205100	5013400	6075800	1987900	0	0	0	0	0	1163100	840200	953610	0	0
E9PHY5;E9PK52;I6L9B1;E9PMG5	E9PHY5;E9PK52;I6L9B1	13;11;8;2	1;1;1;1	0;0;0;0		EPB41L2	>tr|E9PHY5|E9PHY5_HUMAN Band 4.1-like protein 2 OS=Homo sapiens GN=EPB41L2 PE=1 SV=1;>tr|E9PK52|E9PK52_HUMAN Band 4.1-like protein 2 OS=Homo sapiens GN=EPB41L2 PE=1 SV=1;>tr|I6L9B1|I6L9B1_HUMAN Band 4.1-like protein 2 OS=Homo sapiens GN=EPB41L2 PE=1 SV=1	765240	0	1925800	0	0	0	0	0	0	0	306870	0	0	0	0	0
Q9UHD1;E9PHZ2	Q9UHD1;E9PHZ2	1;1	1;1	1;1	Cysteine and histidine-rich domain-containing protein 1	CHORDC1	>sp|Q9UHD1|CHRD1_HUMAN Cysteine and histidine-rich domain-containing protein 1 OS=Homo sapiens GN=CHORDC1 PE=1 SV=2;>tr|E9PHZ2|E9PHZ2_HUMAN Cysteine and histidine-rich domain-containing protein 1 OS=Homo sapiens GN=CHORDC1 PE=1 SV=1	0	0	0	0	0	0	0	0	0	0	0	0	0	0	0	0
Q13405;E9PNF1;E9PI78	Q13405;E9PNF1;E9PI78	1;1;1	1;1;1	1;1;1	39S ribosomal protein L49, mitochondrial	MRPL49	>sp|Q13405|RM49_HUMAN 39S ribosomal protein L49, mitochondrial OS=Homo sapiens GN=MRPL49 PE=1 SV=1;>tr|E9PNF1|E9PNF1_HUMAN 39S ribosomal protein L49, mitochondrial OS=Homo sapiens GN=MRPL49 PE=1 SV=1;>tr|E9PI78|E9PI78_HUMAN 39S ribosomal protein L49, mito	0	0	2068800	0	0	0	0	0	0	0	329650	0	0	0	0	0
P50897;E9PIA8;E9PMG2;Q5T0S4;E9PSE5	P50897;E9PIA8;E9PMG2;Q5T0S4;E9PSE5	2;2;1;1;1	2;2;1;1;1	2;2;1;1;1	Palmitoyl-protein thioesterase 1	PPT1	>sp|P50897|PPT1_HUMAN Palmitoyl-protein thioesterase 1 OS=Homo sapiens GN=PPT1 PE=1 SV=1;>tr|E9PIA8|E9PIA8_HUMAN Palmitoyl-protein thioesterase 1 (Fragment) OS=Homo sapiens GN=PPT1 PE=1 SV=8;>tr|E9PMG2|E9PMG2_HUMAN Palmitoyl-protein thioesterase 1 (Fragme	2810500	0	2369300	1028200	3758600	2484100	1850200	0	0	0	0	0	0	0	0	0
Q13206;E9PIF2	Q13206;E9PIF2	2;2	2;2	2;2	Probable ATP-dependent RNA helicase DDX10	DDX10	>sp|Q13206|DDX10_HUMAN Probable ATP-dependent RNA helicase DDX10 OS=Homo sapiens GN=DDX10 PE=1 SV=2;>tr|E9PIF2|E9PIF2_HUMAN Probable ATP-dependent RNA helicase DDX10 OS=Homo sapiens GN=DDX10 PE=1 SV=1	0	0	0	0	0	0	0	0	0	0	0	0	0	0	0	0
E9PNQ8;P04216;E9PIM6;J3QRJ3	E9PNQ8;P04216;E9PIM6;J3QRJ3	2;2;2;2	2;2;2;2	2;2;2;2	Thy-1 membrane glycoprotein	THY1	>tr|E9PNQ8|E9PNQ8_HUMAN Thy-1 membrane glycoprotein (Fragment) OS=Homo sapiens GN=THY1 PE=1 SV=1;>sp|P04216|THY1_HUMAN Thy-1 membrane glycoprotein OS=Homo sapiens GN=THY1 PE=1 SV=2;>tr|E9PIM6|E9PIM6_HUMAN Thy-1 membrane glycoprotein (Fragment) OS=Homo sap	0	0	0	0	0	0	0	0	0	0	0	0	0	0	0	0
E9PIN5;E9PPM1;O14683;E9PKZ4;U3KQ32;E9PIK4;E9PQ46;E9PMW4;E9PMY0;E9PS55;E9PKN9;E9PNB3;E9PN66	E9PIN5;E9PPM1;O14683;E9PKZ4;U3KQ32;E9PIK4;E9PQ46;E9PMW4;E9PMY0;E9PS55;E9PKN9;E9PNB3;E9PN66	4;3;3;3;3;3;3;3;3;3;3;3;3	4;3;3;3;3;3;3;3;3;3;3;3;3	4;3;3;3;3;3;3;3;3;3;3;3;3	Tumor protein p53-inducible protein 11	TP53I11	>tr|E9PIN5|E9PIN5_HUMAN Tumor protein p53-inducible protein 11 (Fragment) OS=Homo sapiens GN=TP53I11 PE=1 SV=1;>tr|E9PPM1|E9PPM1_HUMAN Tumor protein p53-inducible protein 11 OS=Homo sapiens GN=TP53I11 PE=1 SV=1;>sp|O14683|P5I11_HUMAN Tumor protein p53-ind	0	0	0	0	0	0	0	1651700	0	0	0	0	0	0	0	636500
P00734;E9PIT3	P00734;E9PIT3	12;12	2;2	2;2	Prothrombin;Activation peptide fragment 1;Activation peptide fragment 2;Thrombin light chain;Thrombin heavy chain	F2	>sp|P00734|THRB_HUMAN Prothrombin OS=Homo sapiens GN=F2 PE=1 SV=2;>tr|E9PIT3|E9PIT3_HUMAN Prothrombin OS=Homo sapiens GN=F2 PE=1 SV=1	0	0	0	0	0	0	0	0	0	0	0	0	0	0	0	0
Q5BJD5;E9PJ42	Q5BJD5;E9PJ42	1;1	1;1	1;1	Transmembrane protein 41B	TMEM41B	>sp|Q5BJD5|TM41B_HUMAN Transmembrane protein 41B OS=Homo sapiens GN=TMEM41B PE=1 SV=1;>tr|E9PJ42|E9PJ42_HUMAN Transmembrane protein 41B OS=Homo sapiens GN=TMEM41B PE=1 SV=1	0	0	0	0	0	0	0	0	0	0	0	0	0	0	0	0
P54105;J3KN38;E9PJF4;E9PMI6;E9PQ83	P54105;J3KN38;E9PJF4;E9PMI6;E9PQ83	2;2;2;2;1	2;2;2;2;1	2;2;2;2;1	Methylosome subunit pICln	CLNS1A	>sp|P54105|ICLN_HUMAN Methylosome subunit pICln OS=Homo sapiens GN=CLNS1A PE=1 SV=1;>tr|J3KN38|J3KN38_HUMAN Methylosome subunit pICln OS=Homo sapiens GN=CLNS1A PE=1 SV=1;>tr|E9PJF4|E9PJF4_HUMAN Methylosome subunit pICln OS=Homo sapiens GN=CLNS1A PE=1 SV=1	0	0	0	0	3145900	734440	0	1159700	0	0	0	0	633840	0	0	0
Q5TF21;E9PJP2;H3BRB8;J3QL92	Q5TF21;E9PJP2	25;25;8;1	25;25;8;1	23;23;8;0	Uncharacterized protein C6orf174	C6orf174	>sp|Q5TF21|SOGA3_HUMAN Protein SOGA3 OS=Homo sapiens GN=SOGA3 PE=3 SV=1;>tr|E9PJP2|E9PJP2_HUMAN Protein SOGA3 OS=Homo sapiens GN=SOGA3 PE=1 SV=1	0	0	0	0	18013000	7573000	8090800	28948000	0	0	0	0	3918800	3681000	3024300	9970300
Q5T9L3;E9PM62;H0YCG9;E9PJW4;E9PKJ0	Q5T9L3;E9PM62;H0YCG9;E9PJW4;E9PKJ0	1;1;1;1;1	1;1;1;1;1	1;1;1;1;1	Protein wntless homolog	WLS	>sp|Q5T9L3|WLS_HUMAN Protein wntless homolog OS=Homo sapiens GN=WLS PE=1 SV=2;>tr|E9PM62|E9PM62_HUMAN Protein wntless homolog (Fragment) OS=Homo sapiens GN=WLS PE=1 SV=1;>tr|H0YCG9|H0YCG9_HUMAN Protein wntless homolog (Fragment) OS=Homo sapiens GN=WLS PE=	0	0	1191300	0	799010	0	0	686380	0	0	0	0	0	0	0	0
P29692;E9PK01;E9PI39;E9PQ49;E9PL12;E9PPR1;E9PQZ1;H0YCK7;E9PIZ1;E9PMW7;E9PK06;E9PK72;H0YE72;H0YE58;E9PKK3;E9PQC9	P29692;E9PK01;E9PI39;E9PQ49;E9PL12;E9PPR1;E9PQZ1;H0YCK7;E9PIZ1;E9PMW7	14;14;12;12;10;10;9;9;9;9;6;5;4;4;4;2	14;14;12;12;10;10;9;9;9;9;6;5;4;4;4;2	0;0;0;0;0;0;0;0;0;0;0;0;0;0;0;0	Elongation factor 1-delta	EEF1D	>sp|P29692|EF1D_HUMAN Elongation factor 1-delta OS=Homo sapiens GN=EEF1D PE=1 SV=5;>tr|E9PK01|E9PK01_HUMAN Elongation factor 1-delta (Fragment) OS=Homo sapiens GN=EEF1D PE=1 SV=1;>tr|E9PI39|E9PI39_HUMAN Elongation factor 1-delta (Fragment) OS=Homo sapiens	117110000	82488000	193150000	94211000	82229000	41259000	48770000	44630000	23816000	18582000	25756000	21798000	18784000	14347000	13631000	17614000
P06737;E9PK47	P06737;E9PK47	11;11	4;4	4;4	Glycogen phosphorylase, liver form;Phosphorylase	PYGL	>sp|P06737|PYGL_HUMAN Glycogen phosphorylase, liver form OS=Homo sapiens GN=PYGL PE=1 SV=4;>tr|E9PK47|E9PK47_HUMAN Alpha-1,4 glucan phosphorylase OS=Homo sapiens GN=PYGL PE=1 SV=1	0	0	0	0	491990	155770	0	0	0	0	0	0	0	0	0	0
E9PK91;H0YF63	E9PK91	38;2	1;1	1;1		BCLAF1	>tr|E9PK91|E9PK91_HUMAN Bcl-2-associated transcription factor 1 OS=Homo sapiens GN=BCLAF1 PE=1 SV=1	0	0	0	0	0	0	0	0	0	0	0	0	0	0	0	0
Q6ZUT1;E9PKA8;E9PSC8;E9PQL5	Q6ZUT1;E9PKA8;E9PSC8;E9PQL5	1;1;1;1	1;1;1;1	1;1;1;1	Uncharacterized protein C11orf57	C11orf57	>sp|Q6ZUT1|CK057_HUMAN Uncharacterized protein C11orf57 OS=Homo sapiens GN=C11orf57 PE=1 SV=2;>tr|E9PKA8|E9PKA8_HUMAN Uncharacterized protein C11orf57 (Fragment) OS=Homo sapiens GN=C11orf57 PE=1 SV=1;>tr|E9PSC8|E9PSC8_HUMAN Uncharacterized protein C11orf5	0	0	0	0	0	0	0	1878900	0	0	0	0	0	0	0	0
O00327;E9PPV4;E9PKF0	O00327;E9PPV4;E9PKF0	1;1;1	1;1;1	1;1;1	Aryl hydrocarbon receptor nuclear translocator-like protein 1	ARNTL	>sp|O00327|BMAL1_HUMAN Aryl hydrocarbon receptor nuclear translocator-like protein 1 OS=Homo sapiens GN=ARNTL PE=1 SV=2;>tr|E9PPV4|E9PPV4_HUMAN Aryl hydrocarbon receptor nuclear translocator-like protein 1 (Fragment) OS=Homo sapiens GN=ARNTL PE=1 SV=1;>tr	0	0	0	0	0	0	0	0	0	0	0	0	0	0	0	0
E9PKG0	E9PKG0	9	1	1		PLEC	>tr|E9PKG0|E9PKG0_HUMAN Plectin (Fragment) OS=Homo sapiens GN=PLEC PE=1 SV=1	0	0	0	0	0	0	0	0	0	0	0	0	0	0	0	0
H7C2I1;Q99873;E9PKG1;E9PIX6;E9PQ98;A0A087X1W2;H0YDE4;E9PNR9;E9PMW9;E9PMZ2	H7C2I1;Q99873;E9PKG1;E9PIX6;E9PQ98;A0A087X1W2;H0YDE4;E9PNR9	7;7;7;5;5;4;4;4;1;1	7;7;7;5;5;4;4;4;1;1	7;7;7;5;5;4;4;4;1;1	Protein arginine N-methyltransferase 1	PRMT1	>tr|H7C2I1|H7C2I1_HUMAN Protein arginine N-methyltransferase 1 OS=Homo sapiens GN=PRMT1 PE=1 SV=1;>sp|Q99873|ANM1_HUMAN Protein arginine N-methyltransferase 1 OS=Homo sapiens GN=PRMT1 PE=1 SV=2;>tr|E9PKG1|E9PKG1_HUMAN Protein arginine N-methyltransferase	4714000	4909500	9678600	2950800	4179700	0	0	1165800	1401500	1642400	1910400	1045600	1206600	0	0	0
O75829;E9PKI9	O75829;E9PKI9	1;1	1;1	1;1	Leukocyte cell-derived chemotaxin 1;Chondrosurfactant protein;Chondromodulin-1	LECT1	>sp|O75829|LECT1_HUMAN Leukocyte cell-derived chemotaxin 1 OS=Homo sapiens GN=LECT1 PE=1 SV=1;>tr|E9PKI9|E9PKI9_HUMAN Leukocyte cell-derived chemotaxin 1 (Fragment) OS=Homo sapiens GN=LECT1 PE=1 SV=1	0	0	0	0	0	0	0	0	0	0	0	0	0	0	0	0
P17480;E9PKP7;E9PLT2;E9PMM2;H0YDH7	P17480;E9PKP7	19;19;5;4;1	19;19;5;4;1	19;19;5;4;1	Nucleolar transcription factor 1	UBTF	>sp|P17480|UBF1_HUMAN Nucleolar transcription factor 1 OS=Homo sapiens GN=UBTF PE=1 SV=1;>tr|E9PKP7|E9PKP7_HUMAN Nucleolar transcription factor 1 OS=Homo sapiens GN=UBTF PE=1 SV=1	3470200	2081200	8731700	5760300	4810300	0	8847500	3050100	2141100	0	2387800	1703300	1657400	0	3304500	2109500
E9PL71;E9PN91;E9PJD0;E9PNW6	E9PL71;E9PN91	11;8;3;3	1;1;0;0	1;1;0;0		EEF1D	>tr|E9PL71|E9PL71_HUMAN Elongation factor 1-delta (Fragment) OS=Homo sapiens GN=EEF1D PE=1 SV=1;>tr|E9PN91|E9PN91_HUMAN Elongation factor 1-delta OS=Homo sapiens GN=EEF1D PE=1 SV=1	0	0	0	0	0	0	0	0	0	0	0	0	0	0	0	0
P55786;E9PLK3;A6NEC2;E9PP11;H0YDG0;E9PPD4;E9PJY4;E9PPZ2;E9PRQ5;E9PJ74;E9PJF9;H0YCQ5	P55786;E9PLK3	32;32;15;8;7;3;3;1;1;1;1;1	32;32;15;8;7;3;3;1;1;1;1;1	32;32;15;8;7;3;3;1;1;1;1;1	Puromycin-sensitive aminopeptidase	NPEPPS	>sp|P55786|PSA_HUMAN Puromycin-sensitive aminopeptidase OS=Homo sapiens GN=NPEPPS PE=1 SV=2;>tr|E9PLK3|E9PLK3_HUMAN Puromycin-sensitive aminopeptidase OS=Homo sapiens GN=NPEPPS PE=1 SV=1	31981000	14127000	63762000	32117000	92334000	34175000	26819000	32109000	7096400	4933000	9349300	8077900	11398000	9096700	6419100	8442100
P46776;E9PLL6;E9PJD9;E9PLX7	P46776;E9PLL6;E9PJD9	6;6;4;2	6;6;4;2	6;6;4;2	60S ribosomal protein L27a	RPL27A	>sp|P46776|RL27A_HUMAN 60S ribosomal protein L27a OS=Homo sapiens GN=RPL27A PE=1 SV=2;>tr|E9PLL6|E9PLL6_HUMAN 60S ribosomal protein L27a OS=Homo sapiens GN=RPL27A PE=1 SV=1;>tr|E9PJD9|E9PJD9_HUMAN 60S ribosomal protein L27a OS=Homo sapiens GN=RPL27A PE=1	25481000	22788000	45108000	25117000	52611000	27916000	16171000	14302000	6262400	5035400	6022600	5701600	11300000	11108000	8725100	5674700
E9PLM6;P21741;E9PPJ5	E9PLM6;P21741;E9PPJ5	9;9;9	9;9;9	9;9;9	Midkine	MDK	>tr|E9PLM6|E9PLM6_HUMAN Midkine OS=Homo sapiens GN=MDK PE=1 SV=1;>sp|P21741|MK_HUMAN Midkine OS=Homo sapiens GN=MDK PE=1 SV=1;>tr|E9PPJ5|E9PPJ5_HUMAN Midkine (Fragment) OS=Homo sapiens GN=MDK PE=1 SV=1	14648000	14790000	23653000	7644900	20061000	10218000	76651000	6160000	2193600	3209300	3327200	2217100	3807800	4360600	15510000	3077600
E9PLN8;Q9BQB6;F8W9H0;I3L3B4	E9PLN8;Q9BQB6;F8W9H0;I3L3B4	1;1;1;1	1;1;1;1	1;1;1;1	Vitamin K epoxide reductase complex subunit 1	VKORC1	>tr|E9PLN8|E9PLN8_HUMAN Uncharacterized protein (Fragment) OS=Homo sapiens PE=3 SV=1;>sp|Q9BQB6|VKOR1_HUMAN Vitamin K epoxide reductase complex subunit 1 OS=Homo sapiens GN=VKORC1 PE=1 SV=1;>tr|F8W9H0|F8W9H0_HUMAN Vitamin K epoxide reductase complex subun	0	0	0	0	0	0	0	0	0	0	0	0	0	0	0	0
Q9NQV6;E9PLV1;E9PRS0	Q9NQV6;E9PLV1;E9PRS0	1;1;1	1;1;1	1;1;1	PR domain zinc finger protein 10	PRDM10	>sp|Q9NQV6|PRD10_HUMAN PR domain zinc finger protein 10 OS=Homo sapiens GN=PRDM10 PE=1 SV=3;>tr|E9PLV1|E9PLV1_HUMAN PR domain zinc finger protein 10 OS=Homo sapiens GN=PRDM10 PE=1 SV=1;>tr|E9PRS0|E9PRS0_HUMAN PR domain zinc finger protein 10 (Fragment) OS	0	0	0	0	0	0	0	0	0	0	0	0	0	0	0	0
Q13488;E9PNA6;E9PM12;E9PMC5	Q13488;E9PNA6;E9PM12;E9PMC5	2;2;2;2	2;2;2;2	2;2;2;2	V-type proton ATPase 116 kDa subunit a isoform 3	TCIRG1	>sp|Q13488|VPP3_HUMAN V-type proton ATPase 116 kDa subunit a isoform 3 OS=Homo sapiens GN=TCIRG1 PE=1 SV=3;>tr|E9PNA6|E9PNA6_HUMAN V-type proton ATPase subunit a (Fragment) OS=Homo sapiens GN=TCIRG1 PE=1 SV=1;>tr|E9PM12|E9PM12_HUMAN V-type proton ATPase s	0	0	0	0	0	0	0	0	0	0	0	0	0	0	0	0
Q07343;E9PMG3	Q07343;E9PMG3	1;1	1;1	1;1	cAMP-specific 3,5-cyclic phosphodiesterase 4B	PDE4B	>sp|Q07343|PDE4B_HUMAN cAMP-specific 3,5-cyclic phosphodiesterase 4B OS=Homo sapiens GN=PDE4B PE=1 SV=1;>tr|E9PMG3|E9PMG3_HUMAN cAMP-specific 3,5-cyclic phosphodiesterase 4B (Fragment) OS=Homo sapiens GN=PDE4B PE=1 SV=1	0	0	0	0	0	0	0	0	0	0	0	0	0	0	0	0
P48509;E9PMR4;E9PRJ3	P48509;E9PMR4;E9PRJ3	1;1;1	1;1;1	1;1;1	CD151 antigen	CD151	>sp|P48509|CD151_HUMAN CD151 antigen OS=Homo sapiens GN=CD151 PE=1 SV=3;>tr|E9PMR4|E9PMR4_HUMAN Tetraspanin OS=Homo sapiens GN=CD151 PE=1 SV=1;>tr|E9PRJ3|E9PRJ3_HUMAN Tetraspanin (Fragment) OS=Homo sapiens GN=CD151 PE=1 SV=1	719490	1837900	0	0	0	0	0	0	0	474460	0	0	0	0	0	0
E9PMS6;H0YDG6;E9PJ10;E9PK58;E9PLU6	E9PMS6	34;7;7;7;4	34;7;7;7;4	1;1;0;0;0		LMO7	>tr|E9PMS6|E9PMS6_HUMAN LIM domain only protein 7 OS=Homo sapiens GN=LMO7 PE=1 SV=1	0	0	0	0	0	0	0	0	0	0	0	0	0	0	0	0
E9PMV1	E9PMV1	37	1	1		PLEC	>tr|E9PMV1|E9PMV1_HUMAN Plectin (Fragment) OS=Homo sapiens GN=PLEC PE=1 SV=1	0	0	0	0	0	0	2479500	0	0	0	0	0	0	0	671140	0
Q8ND24;E9PN76	Q8ND24;E9PN76	2;2	2;2	2;2	RING finger protein 214	RNF214	>sp|Q8ND24|RN214_HUMAN RING finger protein 214 OS=Homo sapiens GN=RNF214 PE=1 SV=2;>tr|E9PN76|E9PN76_HUMAN RING finger protein 214 OS=Homo sapiens GN=RNF214 PE=1 SV=1	0	0	0	0	0	0	1035200	0	0	0	0	0	0	0	0	0
E9PR17;P13987;E9PNW4;H0YET2	E9PR17;P13987;E9PNW4;H0YET2	4;4;4;2	4;4;4;2	4;4;4;2	CD59 glycoprotein	CD59	>tr|E9PR17|E9PR17_HUMAN CD59 glycoprotein OS=Homo sapiens GN=CD59 PE=1 SV=1;>sp|P13987|CD59_HUMAN CD59 glycoprotein OS=Homo sapiens GN=CD59 PE=1 SV=1;>tr|E9PNW4|E9PNW4_HUMAN CD59 glycoprotein OS=Homo sapiens GN=CD59 PE=1 SV=1;>tr|H0YET2|H0YET2_HUMAN CD59	0	0	0	0	0	0	0	0	0	0	0	0	0	0	0	0
Q9BTT0;E9PPH5	Q9BTT0;E9PPH5	2;2	2;2	2;2	Acidic leucine-rich nuclear phosphoprotein 32 family member E	ANP32E	>sp|Q9BTT0|AN32E_HUMAN Acidic leucine-rich nuclear phosphoprotein 32 family member E OS=Homo sapiens GN=ANP32E PE=1 SV=1;>tr|E9PPH5|E9PPH5_HUMAN Acidic leucine-rich nuclear phosphoprotein 32 family member E (Fragment) OS=Homo sapiens GN=ANP32E PE=1 SV=1	0	0	0	0	0	0	1152100	0	0	0	0	0	0	0	0	0
Q9Y315;E9PPM8;G3V158	Q9Y315;E9PPM8;G3V158	1;1;1	1;1;1	1;1;1	Putative deoxyribose-phosphate aldolase	DERA	>sp|Q9Y315|DEOC_HUMAN Deoxyribose-phosphate aldolase OS=Homo sapiens GN=DERA PE=1 SV=2;>tr|E9PPM8|E9PPM8_HUMAN Deoxyribose-phosphate aldolase OS=Homo sapiens GN=DERA PE=1 SV=1;>tr|G3V158|G3V158_HUMAN 2-deoxyribose-5-phosphate aldolase homolog (C. elegans)	0	0	0	0	1341000	0	0	0	0	0	0	0	270190	0	0	0
P27361;E9PQW4;E9PJF0;E9PBK7;B3KR49;E9PRH7;H0YEX6	P27361;E9PQW4;E9PJF0;E9PBK7;B3KR49;E9PRH7;H0YEX6	2;2;1;1;1;1;1	2;2;1;1;1;1;1	2;2;1;1;1;1;1	Mitogen-activated protein kinase 3	MAPK3	>sp|P27361|MK03_HUMAN Mitogen-activated protein kinase 3 OS=Homo sapiens GN=MAPK3 PE=1 SV=4;>tr|E9PQW4|E9PQW4_HUMAN Mitogen-activated protein kinase OS=Homo sapiens GN=MAPK3 PE=1 SV=1;>tr|E9PJF0|E9PJF0_HUMAN Mitogen-activated protein kinase OS=Homo sapien	0	0	0	0	2492000	1349000	1592400	722180	0	0	0	0	0	0	0	0
Q5T1Z8;Q5T1Z4;Q14671;H0YEH2;E9PR38;Q8TB72;A0A0A0MR59;H0YDK8;A0A0C4DG68;E9PMX1	Q5T1Z8;Q5T1Z4;Q14671;H0YEH2;E9PR38;Q8TB72;A0A0A0MR59;H0YDK8;A0A0C4DG68;E9PMX1	2;2;2;2;2;1;1;1;1;1	2;2;2;2;2;1;1;1;1;1	2;2;2;2;2;1;1;1;1;1	Pumilio homolog 1;Pumilio homolog 2	PUM1;PUM2	>tr|Q5T1Z8|Q5T1Z8_HUMAN Pumilio homolog 1 OS=Homo sapiens GN=PUM1 PE=1 SV=1;>tr|Q5T1Z4|Q5T1Z4_HUMAN Pumilio homolog 1 OS=Homo sapiens GN=PUM1 PE=1 SV=1;>sp|Q14671|PUM1_HUMAN Pumilio homolog 1 OS=Homo sapiens GN=PUM1 PE=1 SV=3;>tr|H0YEH2|H0YEH2_HUMAN Pumil	0	0	944710	0	0	0	0	0	0	0	0	0	0	0	0	0
Q14331;E9PRR7;Q9BZ01;E9PLY7	Q14331;E9PRR7;Q9BZ01;E9PLY7	2;2;1;1	2;2;1;1	2;2;1;1	Protein FRG1;Protein FRG1B	FRG1;FRG1B	>sp|Q14331|FRG1_HUMAN Protein FRG1 OS=Homo sapiens GN=FRG1 PE=1 SV=1;>tr|E9PRR7|E9PRR7_HUMAN Protein FRG1 (Fragment) OS=Homo sapiens GN=FRG1 PE=1 SV=1;>sp|Q9BZ01|FRG1B_HUMAN Protein FRG1B OS=Homo sapiens GN=FRG1B PE=3 SV=1;>tr|E9PLY7|E9PLY7_HUMAN Protein	0	0	0	0	0	0	0	0	0	0	0	0	0	0	0	0
O95967;E9PRU1;H0YET5;E9PI47;H0YEU0;E9PKA3;E9PRQ8;H0YCR9	O95967;E9PRU1;H0YET5	5;5;3;2;2;1;1;1	5;5;3;2;2;1;1;1	5;5;3;2;2;1;1;1	EGF-containing fibulin-like extracellular matrix protein 2	EFEMP2	>sp|O95967|FBLN4_HUMAN EGF-containing fibulin-like extracellular matrix protein 2 OS=Homo sapiens GN=EFEMP2 PE=1 SV=3;>tr|E9PRU1|E9PRU1_HUMAN EGF-containing fibulin-like extracellular matrix protein 2 OS=Homo sapiens GN=EFEMP2 PE=1 SV=1;>tr|H0YET5|H0YET5_	0	1030300	0	0	0	0	0	0	0	0	0	0	0	0	0	0
Q6RFH5;E9PS41;H0YFP2	Q6RFH5;E9PS41;H0YFP2	1;1;1	1;1;1	1;1;1	WD repeat-containing protein 74	WDR74	>sp|Q6RFH5|WDR74_HUMAN WD repeat-containing protein 74 OS=Homo sapiens GN=WDR74 PE=1 SV=1;>tr|E9PS41|E9PS41_HUMAN WD repeat-containing protein 74 OS=Homo sapiens GN=WDR74 PE=1 SV=1;>tr|H0YFP2|H0YFP2_HUMAN WD repeat-containing protein 74 (Fragment) OS=Homo	0	0	0	0	0	0	0	0	0	0	0	0	0	0	0	0
Q9ULU8;F1T0E5	Q9ULU8;F1T0E5	1;1	1;1	1;1	Calcium-dependent secretion activator 1	CADPS	>sp|Q9ULU8|CAPS1_HUMAN Calcium-dependent secretion activator 1 OS=Homo sapiens GN=CADPS PE=1 SV=3;>tr|F1T0E5|F1T0E5_HUMAN Calcium-dependent secretion activator 1 OS=Homo sapiens GN=CADPS PE=1 SV=1	0	0	0	0	0	0	0	1001200	0	0	0	0	0	0	0	396960
J3KNL6;F1T0I1;O15027;X6RGP5;A0A0C4DH09;Q8N9G1	J3KNL6;F1T0I1;O15027	5;5;5;2;2;1	5;5;5;2;2;1	5;5;5;2;2;1	Protein transport protein Sec16A	SEC16A	>tr|J3KNL6|J3KNL6_HUMAN Protein transport protein Sec16A OS=Homo sapiens GN=SEC16A PE=1 SV=1;>tr|F1T0I1|F1T0I1_HUMAN Protein transport protein Sec16A OS=Homo sapiens GN=SEC16A PE=1 SV=1;>sp|O15027|SC16A_HUMAN Protein transport protein Sec16A OS=Homo sapie	0	0	0	395910	6880800	1094700	5939000	0	0	0	0	0	1334800	0	1565800	0
Q9Y2L1;F2Z2C0;G3V1J5	Q9Y2L1;F2Z2C0;G3V1J5	3;3;2	3;3;2	3;3;2	Exosome complex exonuclease RRP44	DIS3	>sp|Q9Y2L1|RRP44_HUMAN Exosome complex exonuclease RRP44 OS=Homo sapiens GN=DIS3 PE=1 SV=2;>tr|F2Z2C0|F2Z2C0_HUMAN Exosome complex exonuclease RRP44 OS=Homo sapiens GN=DIS3 PE=1 SV=1;>tr|G3V1J5|G3V1J5_HUMAN Exosome complex exonuclease RRP44 OS=Homo sapien	0	0	0	0	0	0	0	0	0	0	0	0	0	0	0	0
Q9UNZ2;F2Z2K0;R4GNE6	Q9UNZ2;F2Z2K0	8;8;1	8;8;1	8;8;1	NSFL1 cofactor p47	NSFL1C	>sp|Q9UNZ2|NSF1C_HUMAN NSFL1 cofactor p47 OS=Homo sapiens GN=NSFL1C PE=1 SV=2;>tr|F2Z2K0|F2Z2K0_HUMAN NSFL1 cofactor p47 OS=Homo sapiens GN=NSFL1C PE=1 SV=1	0	0	0	0	0	4172000	0	4300400	0	0	0	0	0	1340900	0	2020100
F2Z2X0;Q4TT34;O00746;H0Y6J0;A0A087WVT9;A2IDC9	F2Z2X0;Q4TT34;O00746;H0Y6J0;A0A087WVT9	9;9;9;7;6;2	9;9;9;7;6;2	9;9;9;7;6;2	Nucleoside diphosphate kinase;Nucleoside diphosphate kinase, mitochondrial	NME4	>tr|F2Z2X0|F2Z2X0_HUMAN Nucleoside diphosphate kinase OS=Homo sapiens GN=NME4 PE=1 SV=1;>tr|Q4TT34|Q4TT34_HUMAN Nucleoside diphosphate kinase OS=Homo sapiens GN=NME4 PE=1 SV=1;>sp|O00746|NDKM_HUMAN Nucleoside diphosphate kinase, mitochondrial OS=Homo sapi	0	0	0	0	0	0	0	0	0	0	0	0	0	0	0	0
Q96DA6;F2Z3A7;G5E9V2	Q96DA6;F2Z3A7;G5E9V2	1;1;1	1;1;1	1;1;1	Mitochondrial import inner membrane translocase subunit TIM14	DNAJC19	>sp|Q96DA6|TIM14_HUMAN Mitochondrial import inner membrane translocase subunit TIM14 OS=Homo sapiens GN=DNAJC19 PE=1 SV=3;>tr|F2Z3A7|F2Z3A7_HUMAN Mitochondrial import inner membrane translocase subunit TIM14 OS=Homo sapiens GN=DNAJC19 PE=1 SV=1;>tr|G5E9V2	0	0	0	0	0	0	0	0	0	0	0	0	0	0	0	0
Q96MS0;F5GWJ5	Q96MS0;F5GWJ5	1;1	1;1	1;1	Roundabout homolog 3	ROBO3	>sp|Q96MS0|ROBO3_HUMAN Roundabout homolog 3 OS=Homo sapiens GN=ROBO3 PE=1 SV=2;>tr|F5GWJ5|F5GWJ5_HUMAN Roundabout homolog 3 OS=Homo sapiens GN=ROBO3 PE=1 SV=1	0	0	0	0	0	0	0	218890	0	0	0	0	0	0	0	86783
Q15532;J3QQW2;J3KT74;J3QQM2;X6R3J2;J3QS72;J3KRP6;F5GWN1	Q15532;J3QQW2;J3KT74;J3QQM2;X6R3J2;J3QS72;J3KRP6;F5GWN1	1;1;1;1;1;1;1;1	1;1;1;1;1;1;1;1	1;1;1;1;1;1;1;1	Protein SSXT	SS18	>sp|Q15532|SSXT_HUMAN Protein SSXT OS=Homo sapiens GN=SS18 PE=1 SV=3;>tr|J3QQW2|J3QQW2_HUMAN Protein SSXT OS=Homo sapiens GN=SS18 PE=1 SV=1;>tr|J3KT74|J3KT74_HUMAN Protein SSXT OS=Homo sapiens GN=SS18 PE=1 SV=1;>tr|J3QQM2|J3QQM2_HUMAN Protein SSXT OS=Homo	0	0	0	0	0	0	0	835300	0	0	0	0	0	0	0	0
O00750;F5GWN5	O00750;F5GWN5	1;1	1;1	1;1	Phosphatidylinositol-4-phosphate 3-kinase C2 domain-containing subunit beta	PIK3C2B	>sp|O00750|P3C2B_HUMAN Phosphatidylinositol 4-phosphate 3-kinase C2 domain-containing subunit beta OS=Homo sapiens GN=PIK3C2B PE=1 SV=2;>tr|F5GWN5|F5GWN5_HUMAN Phosphatidylinositol 4-phosphate 3-kinase C2 domain-containing subunit beta OS=Homo sapiens GN=	0	0	0	0	0	0	0	369300	0	0	0	0	0	0	0	146410
O00233;J3KN29;F5GX23;F5H5V4;F5H7X1;F5H169	O00233;J3KN29;F5GX23;F5H5V4;F5H7X1;F5H169	2;2;2;2;2;1	2;2;2;2;2;1	2;2;2;2;2;1	26S proteasome non-ATPase regulatory subunit 9	PSMD9	>sp|O00233|PSMD9_HUMAN 26S proteasome non-ATPase regulatory subunit 9 OS=Homo sapiens GN=PSMD9 PE=1 SV=3;>tr|J3KN29|J3KN29_HUMAN 26S proteasome non-ATPase regulatory subunit 9 OS=Homo sapiens GN=PSMD9 PE=1 SV=1;>tr|F5GX23|F5GX23_HUMAN 26S proteasome non-A	0	0	0	0	828370	777260	0	0	0	0	0	0	166900	0	0	0
P34949;H3BPB8;F5GX71;H3BUZ9;H3BT48;H3BP57;H3BPP3;H3BMZ9;H3BNY8;H3BQX0;H3BPM5;H3BU66	P34949;H3BPB8;F5GX71;H3BUZ9;H3BT48;H3BP57;H3BPP3;H3BMZ9;H3BNY8;H3BQX0;H3BPM5;H3BU66	1;1;1;1;1;1;1;1;1;1;1;1	1;1;1;1;1;1;1;1;1;1;1;1	1;1;1;1;1;1;1;1;1;1;1;1	Mannose-6-phosphate isomerase	MPI	>sp|P34949|MPI_HUMAN Mannose-6-phosphate isomerase OS=Homo sapiens GN=MPI PE=1 SV=2;>tr|H3BPB8|H3BPB8_HUMAN Mannose-6-phosphate isomerase OS=Homo sapiens GN=MPI PE=1 SV=1;>tr|F5GX71|F5GX71_HUMAN Mannose-6-phosphate isomerase OS=Homo sapiens GN=MPI PE=1 SV	0	0	0	0	0	943260	0	0	0	0	0	0	0	350160	0	0
P10620;F5H6X2;F5H7F6;F5H613;F5GX73	P10620;F5H6X2;F5H7F6;F5H613;F5GX73	1;1;1;1;1	1;1;1;1;1	1;1;1;1;1	Microsomal glutathione S-transferase 1	MGST1	>sp|P10620|MGST1_HUMAN Microsomal glutathione S-transferase 1 OS=Homo sapiens GN=MGST1 PE=1 SV=1;>tr|F5H6X2|F5H6X2_HUMAN Microsomal glutathione S-transferase 1 (Fragment) OS=Homo sapiens GN=MGST1 PE=1 SV=1;>tr|F5H7F6|F5H7F6_HUMAN Microsomal glutathione S-	0	0	0	0	0	0	0	0	0	0	0	0	0	0	0	0
Q9UI30;F5GX77;F5GYQ2	Q9UI30;F5GX77;F5GYQ2	2;2;1	2;2;1	2;2;1	tRNA methyltransferase 112 homolog	TRMT112	>sp|Q9UI30|TR112_HUMAN Multifunctional methyltransferase subunit TRM112-like protein OS=Homo sapiens GN=TRMT112 PE=1 SV=1;>tr|F5GX77|F5GX77_HUMAN Multifunctional methyltransferase subunit TRM112-like protein OS=Homo sapiens GN=TRMT112 PE=1 SV=1;>tr|F5GYQ2	2032500	0	0	1389200	2988000	1529400	0	1231800	0	0	0	0	0	0	0	0
P09486;F5GY03;E5RK62	P09486;F5GY03;E5RK62	4;4;2	4;4;2	4;4;2	SPARC	SPARC	>sp|P09486|SPRC_HUMAN SPARC OS=Homo sapiens GN=SPARC PE=1 SV=1;>tr|F5GY03|F5GY03_HUMAN SPARC (Fragment) OS=Homo sapiens GN=SPARC PE=1 SV=1;>tr|E5RK62|E5RK62_HUMAN SPARC (Fragment) OS=Homo sapiens GN=SPARC PE=1 SV=1	0	8953400	0	0	0	0	0	0	0	2311400	0	0	0	0	0	0
F5GYQ1;P61421;R4GN72;J3QL14;H3BQJ1;H3BSG7;H3BQB4	F5GYQ1;P61421;R4GN72;J3QL14	3;3;2;2;1;1;1	3;3;2;2;1;1;1	3;3;2;2;1;1;1	V-type proton ATPase subunit d 1	ATP6V0D1	>tr|F5GYQ1|F5GYQ1_HUMAN V-type proton ATPase subunit d 1 OS=Homo sapiens GN=ATP6V0D1 PE=1 SV=1;>sp|P61421|VA0D1_HUMAN V-type proton ATPase subunit d 1 OS=Homo sapiens GN=ATP6V0D1 PE=1 SV=1;>tr|R4GN72|R4GN72_HUMAN V-type proton ATPase subunit d 1 OS=Homo s	0	0	0	0	1897400	1119000	1251800	2932100	0	0	0	0	0	0	0	1176100
F8WCT1;F5GYV5;Q66PJ3;A0A0C4DG62;H7BZV4;F5H7X4;A0A0C4DH18;F8WEP2	F8WCT1;F5GYV5;Q66PJ3;A0A0C4DG62;H7BZV4;F5H7X4;A0A0C4DH18	13;13;11;11;11;8;7;5	13;13;11;11;11;8;7;5	13;13;11;11;11;8;7;5	ADP-ribosylation factor-like protein 6-interacting protein 4	ARL6IP4	>tr|F8WCT1|F8WCT1_HUMAN ADP-ribosylation factor-like protein 6-interacting protein 4 OS=Homo sapiens GN=ARL6IP4 PE=1 SV=1;>tr|F5GYV5|F5GYV5_HUMAN ADP-ribosylation factor-like protein 6-interacting protein 4 (Fragment) OS=Homo sapiens GN=ARL6IP4 PE=1 SV=1;	43825000	66371000	62542000	42987000	63569000	24192000	30166000	60422000	12985000	18817000	14625000	11475000	14864000	12708000	11686000	27630000
Q9BW83;F5GZ09;H0Y6C7	Q9BW83;F5GZ09;H0Y6C7	1;1;1	1;1;1	1;1;1	Intraflagellar transport protein 27 homolog	IFT27	>sp|Q9BW83|IFT27_HUMAN Intraflagellar transport protein 27 homolog OS=Homo sapiens GN=IFT27 PE=1 SV=1;>tr|F5GZ09|F5GZ09_HUMAN Intraflagellar transport protein 27 homolog (Fragment) OS=Homo sapiens GN=IFT27 PE=1 SV=1;>tr|H0Y6C7|H0Y6C7_HUMAN Intraflagellar	0	0	0	0	0	0	0	694860	0	0	0	0	0	0	0	275490
P49023;F5GZ78;F5H836	P49023;F5GZ78;F5H836	1;1;1	1;1;1	1;1;1	Paxillin	PXN	>sp|P49023|PAXI_HUMAN Paxillin OS=Homo sapiens GN=PXN PE=1 SV=3;>tr|F5GZ78|F5GZ78_HUMAN Paxillin OS=Homo sapiens GN=PXN PE=1 SV=1;>tr|F5H836|F5H836_HUMAN Paxillin (Fragment) OS=Homo sapiens GN=PXN PE=1 SV=7	1381500	0	0	0	0	0	0	0	370920	0	0	0	0	0	0	0
Q08431;F5GZN3;X6R3G6;H0YKS8;A0A087WUV5	Q08431;F5GZN3;X6R3G6;H0YKS8	5;5;4;3;1	5;5;4;3;1	5;5;4;3;1	Lactadherin;Lactadherin short form;Medin	MFGE8	>sp|Q08431|MFGM_HUMAN Lactadherin OS=Homo sapiens GN=MFGE8 PE=1 SV=2;>tr|F5GZN3|F5GZN3_HUMAN Lactadherin OS=Homo sapiens GN=MFGE8 PE=1 SV=1;>tr|X6R3G6|X6R3G6_HUMAN Lactadherin OS=Homo sapiens GN=MFGE8 PE=1 SV=1;>tr|H0YKS8|H0YKS8_HUMAN Lactadherin (Fragmen	0	0	0	0	0	0	0	0	0	0	0	0	0	0	0	0
J3KPF3;P08195;F5GZS6;H0YFS2;F5GZI0;F5H0E2;F5H867;H0YFX4;F5GZR9	J3KPF3;P08195;F5GZS6	18;18;18;7;5;5;4;1;1	18;18;18;7;5;5;4;1;1	18;18;18;7;5;5;4;1;1	4F2 cell-surface antigen heavy chain	SLC3A2	>tr|J3KPF3|J3KPF3_HUMAN 4F2 cell-surface antigen heavy chain OS=Homo sapiens GN=SLC3A2 PE=1 SV=1;>sp|P08195|4F2_HUMAN 4F2 cell-surface antigen heavy chain OS=Homo sapiens GN=SLC3A2 PE=1 SV=3;>tr|F5GZS6|F5GZS6_HUMAN 4F2 cell-surface antigen heavy chain OS=	8553300	40651000	16728000	13948000	5128600	3172300	1132900	4513100	2125700	8037300	2652000	3490300	1284500	1837200	772240	2229200
F5H039;Q9NQX3;G3V582;H0YJ30	F5H039;Q9NQX3;G3V582;H0YJ30	1;1;1;1	1;1;1;1	1;1;1;1	Gephyrin;Molybdopterin adenylyltransferase;Molybdopterin molybdenumtransferase	GPHN	>tr|F5H039|F5H039_HUMAN Gephyrin OS=Homo sapiens GN=GPHN PE=1 SV=1;>sp|Q9NQX3|GEPH_HUMAN Gephyrin OS=Homo sapiens GN=GPHN PE=1 SV=1;>tr|G3V582|G3V582_HUMAN Gephyrin OS=Homo sapiens GN=GPHN PE=1 SV=1;>tr|H0YJ30|H0YJ30_HUMAN Gephyrin (Fragment) OS=Homo sapi	0	0	0	0	0	914830	0	536970	0	0	0	0	0	0	0	212890
Q5T0B9;F5H055	Q5T0B9;F5H055	2;2	2;2	2;2	Zinc finger protein 362	ZNF362	>sp|Q5T0B9|ZN362_HUMAN Zinc finger protein 362 OS=Homo sapiens GN=ZNF362 PE=1 SV=1;>tr|F5H055|F5H055_HUMAN Zinc finger protein 362 (Fragment) OS=Homo sapiens GN=ZNF362 PE=1 SV=1	0	0	0	0	0	0	0	0	0	0	0	0	0	0	0	0
P35711;F5H0I3;I3L0A5	P35711;F5H0I3;I3L0A5	1;1;1	1;1;1	1;1;1	Transcription factor SOX-5	SOX5	>sp|P35711|SOX5_HUMAN Transcription factor SOX-5 OS=Homo sapiens GN=SOX5 PE=1 SV=3;>tr|F5H0I3|F5H0I3_HUMAN Transcription factor SOX-5 OS=Homo sapiens GN=SOX5 PE=1 SV=1;>tr|I3L0A5|I3L0A5_HUMAN Transcription factor SOX-5 OS=Homo sapiens GN=SOX5 PE=1 SV=1	0	0	0	0	0	0	0	0	0	0	0	0	0	0	0	0
Q9BR77;F5H0W5	Q9BR77;F5H0W5	1;1	1;1	1;1	Coiled-coil domain-containing protein 77	CCDC77	>sp|Q9BR77|CCD77_HUMAN Coiled-coil domain-containing protein 77 OS=Homo sapiens GN=CCDC77 PE=2 SV=1;>tr|F5H0W5|F5H0W5_HUMAN Coiled-coil domain-containing protein 77 (Fragment) OS=Homo sapiens GN=CCDC77 PE=1 SV=1	0	0	0	0	0	0	0	0	0	0	0	0	0	0	0	0
F5H100	F5H100	3	1	1		GNB3	>tr|F5H100|F5H100_HUMAN Guanine nucleotide-binding protein G(I)/G(S)/G(T) subunit beta-3 (Fragment) OS=Homo sapiens GN=GNB3 PE=1 SV=2	0	0	0	0	2164200	0	0	0	0	0	0	0	436040	0	0	0
Q15286;F5H157	Q15286;F5H157	1;1	1;1	1;1	Ras-related protein Rab-35	RAB35	>sp|Q15286|RAB35_HUMAN Ras-related protein Rab-35 OS=Homo sapiens GN=RAB35 PE=1 SV=1;>tr|F5H157|F5H157_HUMAN Ras-related protein Rab-35 (Fragment) OS=Homo sapiens GN=RAB35 PE=1 SV=1	0	0	0	0	0	0	0	0	0	0	0	0	0	0	0	0
F5H2A4;P52926;F5H2U8;F5H6H0	F5H2A4;P52926;F5H2U8;F5H6H0	6;6;6;5	6;6;6;5	6;6;6;5	High mobility group protein HMGI-C	HMGA2	>tr|F5H2A4|F5H2A4_HUMAN High mobility group protein HMGI-C OS=Homo sapiens GN=HMGA2 PE=1 SV=1;>sp|P52926|HMGA2_HUMAN High mobility group protein HMGI-C OS=Homo sapiens GN=HMGA2 PE=1 SV=1;>tr|F5H2U8|F5H2U8_HUMAN High mobility group protein HMGI-C OS=Homo s	3662000	48954000	3941200	4818600	0	0	20410000	1329600	0	15761000	844970	0	0	0	6528800	0
P08397;F5H345	P08397;F5H345	2;2	2;2	2;2	Porphobilinogen deaminase	HMBS	>sp|P08397|HEM3_HUMAN Porphobilinogen deaminase OS=Homo sapiens GN=HMBS PE=1 SV=2;>tr|F5H345|F5H345_HUMAN Porphobilinogen deaminase OS=Homo sapiens GN=HMBS PE=1 SV=1	0	0	0	0	0	0	0	0	0	0	0	0	0	0	0	0
Q15436;F5H365;G3V2R6;G3V3G5;G3V1W4;G3V4V1;G3V4Q2;G3V5X8;G3V5K1	Q15436;F5H365	18;18;5;5;5;5;5;5;3	18;18;5;5;5;5;5;5;3	17;17;4;4;4;4;4;4;2	Protein transport protein Sec23A	SEC23A	>sp|Q15436|SC23A_HUMAN Protein transport protein Sec23A OS=Homo sapiens GN=SEC23A PE=1 SV=2;>tr|F5H365|F5H365_HUMAN Protein transport protein Sec23A OS=Homo sapiens GN=SEC23A PE=1 SV=1	20459000	29694000	27976000	18040000	9389600	5474300	4497300	1917800	4037700	5991400	3895000	3780800	2626600	3216000	1921300	1217000
Q9H9H4;F5H4M0;F5H1F6	Q9H9H4;F5H4M0;F5H1F6	3;3;2	3;3;2	3;3;2	Vacuolar protein sorting-associated protein 37B	VPS37B	>sp|Q9H9H4|VP37B_HUMAN Vacuolar protein sorting-associated protein 37B OS=Homo sapiens GN=VPS37B PE=1 SV=1;>tr|F5H4M0|F5H4M0_HUMAN Vacuolar protein sorting-associated protein 37B (Fragment) OS=Homo sapiens GN=VPS37B PE=1 SV=1;>tr|F5H1F6|F5H1F6_HUMAN Vacuo	0	0	0	0	0	0	0	2217300	0	0	0	0	0	0	0	1064700
P55209;F5H4R6;F8W0J6;F8VY35;F8W020;H0YIV4;B7Z9C2;F8VV59;F8VUX1;F8VXI6;F8W118;H0YHC3;F8W543;H0YH88;F8VVB5;F8VRJ2	P55209;F5H4R6;F8W0J6;F8VY35;F8W020;H0YIV4;B7Z9C2;F8VV59;F8VUX1;F8VXI6;F8W118;H0YHC3;F8W543;H0YH88;F8VVB5;F8VRJ2	9;9;9;9;9;8;7;7;7;7;7;7;6;6;6;5	7;7;7;7;7;6;5;5;5;5;5;5;4;4;4;3	7;7;7;7;7;6;5;5;5;5;5;5;4;4;4;3	Nucleosome assembly protein 1-like 1	NAP1L1	>sp|P55209|NP1L1_HUMAN Nucleosome assembly protein 1-like 1 OS=Homo sapiens GN=NAP1L1 PE=1 SV=1;>tr|F5H4R6|F5H4R6_HUMAN Nucleosome assembly protein 1-like 1 OS=Homo sapiens GN=NAP1L1 PE=1 SV=1;>tr|F8W0J6|F8W0J6_HUMAN Nucleosome assembly protein 1-like 1 O	18011000	9138500	21660000	14408000	12944000	9344200	6939600	10853000	3828200	2513700	2958500	3234600	3071500	4233100	2713200	4819900
F5H5D3;Q9BQE3	F5H5D3;Q9BQE3	34;34	2;2	2;2	Tubulin alpha-1C chain	TUBA1C	>tr|F5H5D3|F5H5D3_HUMAN Tubulin alpha-1C chain OS=Homo sapiens GN=TUBA1C PE=1 SV=1;>sp|Q9BQE3|TBA1C_HUMAN Tubulin alpha-1C chain OS=Homo sapiens GN=TUBA1C PE=1 SV=1	0	0	0	0	0	0	0	0	0	0	0	0	0	0	0	0
Q12849;H0YAK1;F5H5I6;H0Y8R1	Q12849;H0YAK1;F5H5I6;H0Y8R1	2;2;2;2	2;2;2;2	2;2;2;2	G-rich sequence factor 1	GRSF1	>sp|Q12849|GRSF1_HUMAN G-rich sequence factor 1 OS=Homo sapiens GN=GRSF1 PE=1 SV=3;>tr|H0YAK1|H0YAK1_HUMAN G-rich sequence factor 1 (Fragment) OS=Homo sapiens GN=GRSF1 PE=1 SV=1;>tr|F5H5I6|F5H5I6_HUMAN G-rich sequence factor 1 OS=Homo sapiens GN=GRSF1 PE=	0	0	0	0	0	0	0	0	0	0	0	0	0	0	0	0
F5H619;Q86XA9;H7C5W6	F5H619;Q86XA9;H7C5W6	1;1;1	1;1;1	1;1;1	HEAT repeat-containing protein 5A	HEATR5A	>tr|F5H619|F5H619_HUMAN HEAT repeat-containing protein 5A OS=Homo sapiens GN=HEATR5A PE=1 SV=1;>sp|Q86XA9|HTR5A_HUMAN HEAT repeat-containing protein 5A OS=Homo sapiens GN=HEATR5A PE=1 SV=2;>tr|H7C5W6|H7C5W6_HUMAN HEAT repeat-containing protein 5A (Fragmen	0	0	0	0	542880	0	0	0	0	0	0	0	109380	0	0	0
Q14562;F5H658	Q14562;F5H658	3;3	2;2	2;2	ATP-dependent RNA helicase DHX8	DHX8	>sp|Q14562|DHX8_HUMAN ATP-dependent RNA helicase DHX8 OS=Homo sapiens GN=DHX8 PE=1 SV=1;>tr|F5H658|F5H658_HUMAN ATP-dependent RNA helicase DHX8 OS=Homo sapiens GN=DHX8 PE=1 SV=1	0	0	0	0	0	0	4134700	0	0	0	0	0	0	0	0	0
Q8N684;F5H669;F5H047;F5H6M0;J3QT54;C9J323;C9J286;C9JM38	Q8N684;F5H669;F5H047;F5H6M0;J3QT54	9;9;5;5;5;2;2;1	9;9;5;5;5;2;2;1	9;9;5;5;5;2;2;1	Cleavage and polyadenylation specificity factor subunit 7	CPSF7	>sp|Q8N684|CPSF7_HUMAN Cleavage and polyadenylation specificity factor subunit 7 OS=Homo sapiens GN=CPSF7 PE=1 SV=1;>tr|F5H669|F5H669_HUMAN Cleavage and polyadenylation-specificity factor subunit 7 (Fragment) OS=Homo sapiens GN=CPSF7 PE=1 SV=1;>tr|F5H047|	0	0	2036600	0	2758400	0	0	1780800	0	0	0	0	0	0	0	1330500
O00159;F5H6E2;I3L204;I3L501;I3L3Y6;I3L4D4;I3L3F5;I3L168;O00160;Q8N1T3	O00159;F5H6E2	46;46;12;7;6;6;5;5;1;1	46;46;12;7;6;6;5;5;1;1	46;46;12;7;6;6;5;5;1;1	Unconventional myosin-Ic	MYO1C	>sp|O00159|MYO1C_HUMAN Unconventional myosin-Ic OS=Homo sapiens GN=MYO1C PE=1 SV=4;>tr|F5H6E2|F5H6E2_HUMAN Unconventional myosin-Ic OS=Homo sapiens GN=MYO1C PE=1 SV=1	7218300	2731100	15968000	6929900	0	0	0	0	2640200	1013200	3210100	2452800	0	0	0	0
Q6DD88;F5H6I7	Q6DD88;F5H6I7	2;2	2;2	2;2	Atlastin-3	ATL3	>sp|Q6DD88|ATLA3_HUMAN Atlastin-3 OS=Homo sapiens GN=ATL3 PE=1 SV=1;>tr|F5H6I7|F5H6I7_HUMAN Atlastin-3 OS=Homo sapiens GN=ATL3 PE=1 SV=1	1794400	0	0	1947700	0	0	0	0	0	0	0	510510	0	0	0	0
F5H6T1	F5H6T1	11	1	1		ACTR2	>tr|F5H6T1|F5H6T1_HUMAN ARP2 actin-related protein 2 homolog (Yeast), isoform CRA_d OS=Homo sapiens GN=ACTR2 PE=1 SV=2	0	0	0	0	0	0	0	0	0	0	0	0	0	0	0	0
F5H7W8;Q96C57;G5EA44	F5H7W8;Q96C57;G5EA44	1;1;1	1;1;1	1;1;1	Uncharacterized protein C12orf43	C12orf43	>tr|F5H7W8|F5H7W8_HUMAN Chromosome 12 open reading frame 43, isoform CRA_a OS=Homo sapiens GN=C12orf43 PE=1 SV=2;>sp|Q96C57|CL043_HUMAN Uncharacterized protein C12orf43 OS=Homo sapiens GN=C12orf43 PE=1 SV=2;>tr|G5EA44|G5EA44_HUMAN Chromosome 12 open readi	0	0	0	0	0	0	0	0	0	0	0	0	0	0	0	0
P18887;F5H8D7;M0QYS5;M0R1U8;M0R0D2;M0QZ96	P18887;F5H8D7;M0QYS5	3;3;2;1;1;1	3;3;2;1;1;1	3;3;2;1;1;1	DNA repair protein XRCC1	XRCC1	>sp|P18887|XRCC1_HUMAN DNA repair protein XRCC1 OS=Homo sapiens GN=XRCC1 PE=1 SV=2;>tr|F5H8D7|F5H8D7_HUMAN DNA repair protein XRCC1 OS=Homo sapiens GN=XRCC1 PE=1 SV=2;>tr|M0QYS5|M0QYS5_HUMAN DNA repair protein XRCC1 (Fragment) OS=Homo sapiens GN=XRCC1 PE=	0	0	0	0	0	0	0	0	0	0	0	0	0	0	0	0
Q8NFQ5;F5H8I3	Q8NFQ5;F5H8I3	1;1	1;1	1;1	BPI fold-containing family B member 6	BPIFB6	>sp|Q8NFQ5|BPIB6_HUMAN BPI fold-containing family B member 6 OS=Homo sapiens GN=BPIFB6 PE=1 SV=1;>tr|F5H8I3|F5H8I3_HUMAN BPI fold-containing family B member 6 OS=Homo sapiens GN=BPIFB6 PE=4 SV=1	0	0	0	0	0	0	0	0	0	0	0	0	0	0	0	0
F6QDS0;Q9UMR2;H3BQK0;H3BN59;I3L352;H3BMQ5;H3BTX1	F6QDS0;Q9UMR2;H3BQK0;H3BN59	11;11;10;6;5;5;1	11;11;10;6;5;5;1	2;2;1;2;0;1;1	ATP-dependent RNA helicase DDX19B	DDX19B	>tr|F6QDS0|F6QDS0_HUMAN HCG2043426, isoform CRA_b OS=Homo sapiens GN=hCG_2043426 PE=1 SV=1;>sp|Q9UMR2|DD19B_HUMAN ATP-dependent RNA helicase DDX19B OS=Homo sapiens GN=DDX19B PE=1 SV=1;>tr|H3BQK0|H3BQK0_HUMAN ATP-dependent RNA helicase DDX19B OS=Homo sapie	1834500	1457000	11318000	6398700	23538000	10179000	13719000	5591400	0	0	1694100	1678000	2915200	2918700	2503100	1918800
P60981;F6RFD5	P60981;F6RFD5	6;6	3;3	3;3	Destrin	DSTN	>sp|P60981|DEST_HUMAN Destrin OS=Homo sapiens GN=DSTN PE=1 SV=3;>tr|F6RFD5|F6RFD5_HUMAN Destrin OS=Homo sapiens GN=DSTN PE=1 SV=1	7012000	6023500	12419000	6893200	9424000	3666300	6016700	6939400	0	0	0	0	0	0	0	0
F6RGN5	F6RGN5	1	1	1			>tr|F6RGN5|F6RGN5_HUMAN Mitochondrial dicarboxylate carrier OS=Homo sapiens GN=SLC25A10 PE=1 SV=1	0	0	0	0	0	0	0	0	0	0	0	0	0	0	0	0
Q9NRG7;F6RWC2;H0YJ71;Q86TZ5;G3V4Z0;G3V5T1;G3V4N6;G3V451	Q9NRG7;F6RWC2;H0YJ71;Q86TZ5;G3V4Z0;G3V5T1;G3V4N6;G3V451	1;1;1;1;1;1;1;1	1;1;1;1;1;1;1;1	1;1;1;1;1;1;1;1	Epimerase family protein SDR39U1	SDR39U1	>sp|Q9NRG7|D39U1_HUMAN Epimerase family protein SDR39U1 OS=Homo sapiens GN=SDR39U1 PE=1 SV=2;>tr|F6RWC2|F6RWC2_HUMAN Epimerase family protein SDR39U1 OS=Homo sapiens GN=SDR39U1 PE=1 SV=1;>tr|H0YJ71|H0YJ71_HUMAN Epimerase family protein SDR39U1 (Fragment)	0	0	0	0	0	0	0	0	0	0	0	0	0	0	0	0
Q9NZ32;V9GYX7;F6S9Y6;G3V5Y4;G3V2Q5;G3V524;G3V4K6	Q9NZ32;V9GYX7;F6S9Y6;G3V5Y4;G3V2Q5;G3V524;G3V4K6	2;2;2;2;2;2;1	2;2;2;2;2;2;1	2;2;2;2;2;2;1	Actin-related protein 10	ACTR10	>sp|Q9NZ32|ARP10_HUMAN Actin-related protein 10 OS=Homo sapiens GN=ACTR10 PE=1 SV=1;>tr|V9GYX7|V9GYX7_HUMAN Actin-related protein 10 (Fragment) OS=Homo sapiens GN=ACTR10 PE=1 SV=1;>tr|F6S9Y6|F6S9Y6_HUMAN Actin-related protein 10 OS=Homo sapiens GN=ACTR10	0	0	0	0	4148000	0	0	1128400	0	0	0	0	835750	0	0	0
F6SYF8;Q9UBP4	F6SYF8;Q9UBP4	1;1	1;1	1;1	Dickkopf-related protein 3	DKK3	>tr|F6SYF8|F6SYF8_HUMAN Dickkopf-related protein 3 OS=Homo sapiens GN=DKK3 PE=1 SV=1;>sp|Q9UBP4|DKK3_HUMAN Dickkopf-related protein 3 OS=Homo sapiens GN=DKK3 PE=1 SV=2	0	0	0	0	0	0	0	0	0	0	0	0	0	0	0	0
Q6L8Q7;F6T1Q0	Q6L8Q7;F6T1Q0	2;2	2;2	2;2	2,5-phosphodiesterase 12	PDE12	>sp|Q6L8Q7|PDE12_HUMAN 2,5-phosphodiesterase 12 OS=Homo sapiens GN=PDE12 PE=1 SV=2;>tr|F6T1Q0|F6T1Q0_HUMAN 2,5-phosphodiesterase 12 OS=Homo sapiens GN=PDE12 PE=1 SV=1	0	0	1409200	0	1751400	0	0	0	0	0	0	0	0	0	0	0
Q53T59;F6TR53;B5MC96	Q53T59;F6TR53;B5MC96	2;2;1	2;2;1	2;2;1	HCLS1-binding protein 3	HS1BP3	>sp|Q53T59|H1BP3_HUMAN HCLS1-binding protein 3 OS=Homo sapiens GN=HS1BP3 PE=1 SV=1;>tr|F6TR53|F6TR53_HUMAN HCLS1-binding protein 3 OS=Homo sapiens GN=HS1BP3 PE=1 SV=1;>tr|B5MC96|B5MC96_HUMAN HCLS1-binding protein 3 OS=Homo sapiens GN=HS1BP3 PE=1 SV=1	0	0	0	0	476490	0	0	0	0	0	0	0	96003	0	0	0
F6VRR5;Q9BY77;F8WCX5;Q8WUT1;F8WEE2;Q6R954	F6VRR5;Q9BY77;F8WCX5;Q8WUT1;F8WEE2	14;14;10;9;7;6	14;14;10;9;7;6	14;14;10;9;7;6	Polymerase delta-interacting protein 3	POLDIP3	>tr|F6VRR5|F6VRR5_HUMAN Polymerase delta-interacting protein 3 OS=Homo sapiens GN=POLDIP3 PE=1 SV=1;>sp|Q9BY77|PDIP3_HUMAN Polymerase delta-interacting protein 3 OS=Homo sapiens GN=POLDIP3 PE=1 SV=2;>tr|F8WCX5|F8WCX5_HUMAN Polymerase delta-interacting pro	0	0	0	1146600	8163800	4205300	14503000	3767500	0	0	0	0	1908600	1264800	3166300	1508300
Q53FV1;Q9P0S3;F6WST4	Q53FV1;Q9P0S3;F6WST4	1;1;1	1;1;1	1;1;1	ORM1-like protein 2;ORM1-like protein 1	ORMDL2;ORMDL1	>sp|Q53FV1|ORML2_HUMAN ORM1-like protein 2 OS=Homo sapiens GN=ORMDL2 PE=1 SV=2;>sp|Q9P0S3|ORML1_HUMAN ORM1-like protein 1 OS=Homo sapiens GN=ORMDL1 PE=1 SV=1;>tr|F6WST4|F6WST4_HUMAN ORM1-like protein 1 (Fragment) OS=Homo sapiens GN=ORMDL1 PE=1 SV=6	0	0	0	0	0	0	0	0	0	0	0	0	0	0	0	0
Q9Y6D0;F6XHT0;F8WAX7	Q9Y6D0;F6XHT0;F8WAX7	1;1;1	1;1;1	1;1;1	Selenoprotein K	SELK	>sp|Q9Y6D0|SELK_HUMAN Selenoprotein K OS=Homo sapiens GN=SELK PE=1 SV=3;>tr|F6XHT0|F6XHT0_HUMAN Selenoprotein K OS=Homo sapiens GN=SELK PE=1 SV=1;>tr|F8WAX7|F8WAX7_HUMAN Selenoprotein K OS=Homo sapiens GN=SELK PE=1 SV=1	0	0	0	0	0	0	0	0	0	0	0	0	0	0	0	0
Q9NZN8;F8VV52;F8VP97;F8W145;F8VRS8;F8VQF4	Q9NZN8;F8VV52;F8VP97;F8W145;F8VRS8;F8VQF4	1;1;1;1;1;1	1;1;1;1;1;1	1;1;1;1;1;1	CCR4-NOT transcription complex subunit 2	CNOT2	>sp|Q9NZN8|CNOT2_HUMAN CCR4-NOT transcription complex subunit 2 OS=Homo sapiens GN=CNOT2 PE=1 SV=1;>tr|F8VV52|F8VV52_HUMAN CCR4-NOT transcription complex subunit 2 (Fragment) OS=Homo sapiens GN=CNOT2 PE=1 SV=1;>tr|F8VP97|F8VP97_HUMAN CCR4-NOT transcriptio	0	0	0	0	0	0	0	0	0	0	0	0	0	0	0	0
P27708;F8VPD4;H7C2E4;P31327;H7BZB3;H7C3Z5	P27708;F8VPD4	28;28;4;1;1;1	28;28;4;1;1;1	28;28;4;1;1;1	CAD protein;Glutamine-dependent carbamoyl-phosphate synthase;Aspartate carbamoyltransferase;Dihydroorotase	CAD	>sp|P27708|PYR1_HUMAN CAD protein OS=Homo sapiens GN=CAD PE=1 SV=3;>tr|F8VPD4|F8VPD4_HUMAN CAD protein OS=Homo sapiens GN=CAD PE=1 SV=1	5244300	1722000	14225000	4248700	10026000	3084600	991640	769280	1559900	0	2442300	1337400	2020300	1536100	0	684500
Q9UHB6;F8VQE1;F8VS07;F8VRN8	Q9UHB6;F8VQE1;F8VS07;F8VRN8	15;15;10;8	15;15;10;8	15;15;10;8	LIM domain and actin-binding protein 1	LIMA1	>sp|Q9UHB6|LIMA1_HUMAN LIM domain and actin-binding protein 1 OS=Homo sapiens GN=LIMA1 PE=1 SV=1;>tr|F8VQE1|F8VQE1_HUMAN LIM domain and actin-binding protein 1 OS=Homo sapiens GN=LIMA1 PE=1 SV=1;>tr|F8VS07|F8VS07_HUMAN LIM domain and actin-binding protein	15335000	8918300	27282000	5761900	6285200	748610	0	810220	3191100	2741600	3272000	1591500	1443700	0	0	0
Q99700;V9GY86;F8VQP2;F8WB06;H0YH87;F8VRK6;F8W0B5	Q99700;V9GY86;F8VQP2;F8WB06;H0YH87;F8VRK6	4;4;4;4;4;2;1	3;3;3;3;3;2;1	3;3;3;3;3;2;1	Ataxin-2	ATXN2	>sp|Q99700|ATX2_HUMAN Ataxin-2 OS=Homo sapiens GN=ATXN2 PE=1 SV=2;>tr|V9GY86|V9GY86_HUMAN Ataxin-2 OS=Homo sapiens GN=ATXN2 PE=1 SV=1;>tr|F8VQP2|F8VQP2_HUMAN Ataxin-2 OS=Homo sapiens GN=ATXN2 PE=1 SV=1;>tr|F8WB06|F8WB06_HUMAN Ataxin-2 OS=Homo sapiens GN=A	0	0	0	0	7999500	2374700	1684100	0	0	0	0	0	1666900	826350	0	0
F8VQQ4;F8VRZ4;F8VWV9;F8VX09;F8VRK0;F8VXZ7	F8VQQ4;F8VRZ4;F8VWV9	17;12;9;8;5;2	1;1;1;1;1;1	1;1;1;1;1;1		TUBA1A;TUBA1B	>tr|F8VQQ4|F8VQQ4_HUMAN Tubulin alpha-1A chain (Fragment) OS=Homo sapiens GN=TUBA1A PE=1 SV=1;>tr|F8VRZ4|F8VRZ4_HUMAN Tubulin alpha-1A chain (Fragment) OS=Homo sapiens GN=TUBA1A PE=4 SV=1;>tr|F8VWV9|F8VWV9_HUMAN Tubulin alpha-1B chain (Fragment) OS=Homo s	0	2033900	3286100	0	0	0	0	0	0	0	523630	0	0	0	0	0
H0YI09;Q9H8H3;F8VQX6	H0YI09;Q9H8H3;F8VQX6	1;1;1	1;1;1	1;1;1	Methyltransferase-like protein 7A	METTL7A	>tr|H0YI09|H0YI09_HUMAN Methyltransferase-like protein 7A (Fragment) OS=Homo sapiens GN=METTL7A PE=1 SV=1;>sp|Q9H8H3|MET7A_HUMAN Methyltransferase-like protein 7A OS=Homo sapiens GN=METTL7A PE=1 SV=1;>tr|F8VQX6|F8VQX6_HUMAN Methyltransferase-like protein	0	0	0	975630	1910500	1252800	0	0	0	0	0	0	0	465080	0	0
F8VRH0	F8VRH0	5	1	1		PCBP2	>tr|F8VRH0|F8VRH0_HUMAN Poly(rC)-binding protein 2 (Fragment) OS=Homo sapiens GN=PCBP2 PE=1 SV=2	0	0	0	1943400	2761500	1134500	0	0	0	0	0	0	0	421160	0	0
Q8NFH4;F8VTY2	Q8NFH4;F8VTY2	1;1	1;1	1;1	Nucleoporin Nup37	NUP37	>sp|Q8NFH4|NUP37_HUMAN Nucleoporin Nup37 OS=Homo sapiens GN=NUP37 PE=1 SV=1;>tr|F8VTY2|F8VTY2_HUMAN Nucleoporin Nup37 (Fragment) OS=Homo sapiens GN=NUP37 PE=1 SV=7	1086000	0	0	0	0	0	0	0	291570	0	0	0	0	0	0	0
Q9NYL4;F8VU90;E9PAR0	Q9NYL4;F8VU90;E9PAR0	4;4;2	4;4;2	4;4;2	Peptidyl-prolyl cis-trans isomerase FKBP11;Peptidyl-prolyl cis-trans isomerase	FKBP11	>sp|Q9NYL4|FKB11_HUMAN Peptidyl-prolyl cis-trans isomerase FKBP11 OS=Homo sapiens GN=FKBP11 PE=1 SV=1;>tr|F8VU90|F8VU90_HUMAN Peptidyl-prolyl cis-trans isomerase OS=Homo sapiens GN=FKBP11 PE=1 SV=1;>tr|E9PAR0|E9PAR0_HUMAN Peptidyl-prolyl cis-trans isomera	0	0	2183400	0	0	0	0	0	0	0	0	0	0	0	0	0
F8VVA7;P61923;F8VYZ4;F8W651;F8W156;F8VUC5;F8VXB1;F8VXR1;F8VYK5	F8VVA7;P61923;F8VYZ4;F8W651;F8W156;F8VUC5;F8VXB1;F8VXR1	5;5;4;4;4;4;4;3;1	5;5;4;4;4;4;4;3;1	5;5;4;4;4;4;4;3;1	Coatomer subunit zeta-1	COPZ1	>tr|F8VVA7|F8VVA7_HUMAN Coatomer subunit zeta-1 OS=Homo sapiens GN=COPZ1 PE=1 SV=1;>sp|P61923|COPZ1_HUMAN Coatomer subunit zeta-1 OS=Homo sapiens GN=COPZ1 PE=1 SV=1;>tr|F8VYZ4|F8VYZ4_HUMAN Coatomer subunit zeta-1 OS=Homo sapiens GN=COPZ1 PE=1 SV=1;>tr|F8W	6430700	9991100	17537000	10033000	9849500	4137000	3839300	4680300	1483000	2194800	2204200	2375900	2640900	0	0	1804900
F8VVB9	F8VVB9	17	1	1		TUBA1B	>tr|F8VVB9|F8VVB9_HUMAN Tubulin alpha-1B chain (Fragment) OS=Homo sapiens GN=TUBA1B PE=1 SV=7	0	0	0	0	2797400	0	0	5224900	0	0	0	0	0	0	0	0
F8VVM2;F8VWQ0;F8VWR4;F8VZL5	F8VVM2;F8VWQ0	11;6;5;5	1;1;0;0	1;1;0;0		SLC25A3	>tr|F8VVM2|F8VVM2_HUMAN Phosphate carrier protein, mitochondrial OS=Homo sapiens GN=SLC25A3 PE=1 SV=1;>tr|F8VWQ0|F8VWQ0_HUMAN Phosphate carrier protein, mitochondrial OS=Homo sapiens GN=SLC25A3 PE=1 SV=1	0	0	0	0	415550	0	0	0	0	0	0	0	0	0	0	0
J3KPF0;F8VWT9;Q9Y4D8	J3KPF0;F8VWT9;Q9Y4D8	1;1;1	1;1;1	1;1;1	Probable E3 ubiquitin-protein ligase C12orf51	C12orf51	>tr|J3KPF0|J3KPF0_HUMAN Probable E3 ubiquitin-protein ligase HECTD4 OS=Homo sapiens GN=HECTD4 PE=1 SV=3;>tr|F8VWT9|F8VWT9_HUMAN Probable E3 ubiquitin-protein ligase HECTD4 OS=Homo sapiens GN=HECTD4 PE=1 SV=2;>sp|Q9Y4D8|HECD4_HUMAN Probable E3 ubiquitin-pr	0	0	0	0	718010	0	278430	0	0	0	0	0	0	0	75364	0
Q8NEU8;F8VXB0;F8VWV2	Q8NEU8;F8VXB0	3;3;1	3;3;1	3;3;1	DCC-interacting protein 13-beta	APPL2	>sp|Q8NEU8|DP13B_HUMAN DCC-interacting protein 13-beta OS=Homo sapiens GN=APPL2 PE=1 SV=3;>tr|F8VXB0|F8VXB0_HUMAN DCC-interacting protein 13-beta OS=Homo sapiens GN=APPL2 PE=1 SV=1	0	0	0	0	0	0	0	0	0	0	0	0	0	0	0	0
F8VXC8;Q8TAQ2;F8VZW6	F8VXC8;Q8TAQ2	10;10;1	10;10;1	6;6;1	SWI/SNF complex subunit SMARCC2	SMARCC2	>tr|F8VXC8|F8VXC8_HUMAN SWI/SNF complex subunit SMARCC2 OS=Homo sapiens GN=SMARCC2 PE=1 SV=1;>sp|Q8TAQ2|SMRC2_HUMAN SWI/SNF complex subunit SMARCC2 OS=Homo sapiens GN=SMARCC2 PE=1 SV=1	0	289430	4682400	1222200	5895400	3492900	2047600	5037100	0	0	0	0	1002700	1285800	0	1107500
Q99590;F8VXG7;A0A0A0MTP7	Q99590;F8VXG7;A0A0A0MTP7	4;4;2	4;4;2	4;4;2	Protein SCAF11	SCAF11	>sp|Q99590|SCAFB_HUMAN Protein SCAF11 OS=Homo sapiens GN=SCAF11 PE=1 SV=2;>tr|F8VXG7|F8VXG7_HUMAN Protein SCAF11 OS=Homo sapiens GN=SCAF11 PE=1 SV=1;>tr|A0A0A0MTP7|A0A0A0MTP7_HUMAN Protein SCAF11 OS=Homo sapiens GN=SCAF11 PE=1 SV=1	0	0	0	0	0	0	0	0	0	0	0	0	0	0	0	0
F8VXU5;Q9UBQ0	F8VXU5;Q9UBQ0	3;3	3;3	3;3	Vacuolar protein sorting-associated protein 29	VPS29	>tr|F8VXU5|F8VXU5_HUMAN Vacuolar protein sorting-associated protein 29 OS=Homo sapiens GN=VPS29 PE=1 SV=1;>sp|Q9UBQ0|VPS29_HUMAN Vacuolar protein sorting-associated protein 29 OS=Homo sapiens GN=VPS29 PE=1 SV=1	2771300	1855100	8035600	1750100	1887500	1129900	0	0	818750	0	1205800	0	0	0	0	0
P36873;F8VYE8;F8W0W8;F8VR82;A0A087WYY5	P36873;F8VYE8;F8W0W8;F8VR82;A0A087WYY5	9;9;8;7;5	2;2;1;2;2	2;2;1;2;2	Serine/threonine-protein phosphatase PP1-gamma catalytic subunit;Serine/threonine-protein phosphatase	PPP1CC	>sp|P36873|PP1G_HUMAN Serine/threonine-protein phosphatase PP1-gamma catalytic subunit OS=Homo sapiens GN=PPP1CC PE=1 SV=1;>tr|F8VYE8|F8VYE8_HUMAN Serine/threonine-protein phosphatase OS=Homo sapiens GN=PPP1CC PE=1 SV=1;>tr|F8W0W8|F8W0W8_HUMAN Serine/thre	0	0	0	0	3139800	976740	1521200	1268600	0	0	0	0	0	0	0	0
Q96GA7;F8VYZ3	Q96GA7;F8VYZ3	1;1	1;1	1;1	Serine dehydratase-like	SDSL	>sp|Q96GA7|SDSL_HUMAN Serine dehydratase-like OS=Homo sapiens GN=SDSL PE=1 SV=1;>tr|F8VYZ3|F8VYZ3_HUMAN Serine dehydratase-like (Fragment) OS=Homo sapiens GN=SDSL PE=1 SV=1	1284400	0	0	1072500	0	0	0	0	0	0	0	281100	0	0	0	0
H0YIS7;Q8IXM2;F8W038;F8W1H0	H0YIS7;Q8IXM2;F8W038;F8W1H0	2;2;2;1	2;2;2;1	2;2;2;1	Chromatin complexes subunit BAP18	C17orf49;BAP18	>tr|H0YIS7|H0YIS7_HUMAN Protein RNASEK-C17orf49 (Fragment) OS=Homo sapiens GN=RNASEK-C17orf49 PE=4 SV=1;>sp|Q8IXM2|BAP18_HUMAN Chromatin complexes subunit BAP18 OS=Homo sapiens GN=BAP18 PE=1 SV=1;>tr|F8W038|F8W038_HUMAN Chromatin complexes subunit BAP18 O	0	0	0	0	1477900	0	0	0	0	0	0	0	0	0	0	0
Q8NEY8;F8W0Q9;F8VWU8;F8VPY7;F8VRK2;B7Z8L1;F8WF16;F8W6A0;F8VP48;F8VXV7	Q8NEY8;F8W0Q9;F8VWU8;F8VPY7;F8VRK2	5;5;4;4;3;2;2;1;1;1	5;5;4;4;3;2;2;1;1;1	5;5;4;4;3;2;2;1;1;1	Periphilin-1	PPHLN1	>sp|Q8NEY8|PPHLN_HUMAN Periphilin-1 OS=Homo sapiens GN=PPHLN1 PE=1 SV=2;>tr|F8W0Q9|F8W0Q9_HUMAN Periphilin-1 OS=Homo sapiens GN=PPHLN1 PE=1 SV=1;>tr|F8VWU8|F8VWU8_HUMAN Periphilin-1 (Fragment) OS=Homo sapiens GN=PPHLN1 PE=1 SV=1;>tr|F8VPY7|F8VPY7_HUMAN Pe	0	0	0	0	0	0	0	0	0	0	0	0	0	0	0	0
F8W6G1;Q9UHY1;C9JHZ6	F8W6G1;Q9UHY1	3;3;1	3;3;1	3;3;1	Nuclear receptor-binding protein	NRBP1	>tr|F8W6G1|F8W6G1_HUMAN Nuclear receptor-binding protein OS=Homo sapiens GN=NRBP1 PE=1 SV=1;>sp|Q9UHY1|NRBP_HUMAN Nuclear receptor-binding protein OS=Homo sapiens GN=NRBP1 PE=1 SV=1	0	0	0	0	1145400	1183000	0	0	0	0	0	0	0	439170	0	0
O00423;F8W717;H0YJY3;G3V3N9;G3V500;H0YJK4	O00423;F8W717;H0YJY3;G3V3N9;G3V500;H0YJK4	2;2;2;1;1;1	2;2;2;1;1;1	2;2;2;1;1;1	Echinoderm microtubule-associated protein-like 1	EML1	>sp|O00423|EMAL1_HUMAN Echinoderm microtubule-associated protein-like 1 OS=Homo sapiens GN=EML1 PE=1 SV=3;>tr|F8W717|F8W717_HUMAN Echinoderm microtubule-associated protein-like 1 OS=Homo sapiens GN=EML1 PE=1 SV=1;>tr|H0YJY3|H0YJY3_HUMAN Echinoderm microtu	0	0	0	0	0	0	0	400140	0	0	0	0	0	0	0	0
Q14157;F8W726;Q5VU77;Q5VU78;Q5VU79;Q5VU80;Q5VU81;H7C2T8;H0Y5H6	Q14157;F8W726;Q5VU77	14;14;8;6;6;5;5;2;2	14;14;8;6;6;5;5;2;2	14;14;8;6;6;5;5;2;2	Ubiquitin-associated protein 2-like	UBAP2L	>sp|Q14157|UBP2L_HUMAN Ubiquitin-associated protein 2-like OS=Homo sapiens GN=UBAP2L PE=1 SV=2;>tr|F8W726|F8W726_HUMAN Ubiquitin-associated protein 2-like OS=Homo sapiens GN=UBAP2L PE=1 SV=2;>tr|Q5VU77|Q5VU77_HUMAN Ubiquitin-associated protein 2-like (Fra	7807300	2285500	3314300	2555000	16030000	2748000	9362200	4886700	1089600	1387100	1024800	1016400	1908500	1462300	1548800	1351500
P31483;F8W8I6;E5RGV5;E5RG67;F8WE16	P31483;F8W8I6;E5RGV5;E5RG67	7;7;5;4;1	7;7;5;4;1	2;2;2;1;0	Nucleolysin TIA-1 isoform p40	TIA1	>sp|P31483|TIA1_HUMAN Nucleolysin TIA-1 isoform p40 OS=Homo sapiens GN=TIA1 PE=1 SV=3;>tr|F8W8I6|F8W8I6_HUMAN Nucleolysin TIA-1 isoform p40 OS=Homo sapiens GN=TIA1 PE=1 SV=1;>tr|E5RGV5|E5RGV5_HUMAN Nucleolysin TIA-1 isoform p40 OS=Homo sapiens GN=TIA1 PE=	1602600	2226200	5663900	1605300	3204600	947890	1467200	8338500	0	0	1471800	0	0	0	0	1770300
O43493;F8W8W7;J3KQ45	O43493;F8W8W7;J3KQ45	2;2;2	2;2;2	2;2;2	Trans-Golgi network integral membrane protein 2	TGOLN2	>sp|O43493|TGON2_HUMAN Trans-Golgi network integral membrane protein 2 OS=Homo sapiens GN=TGOLN2 PE=1 SV=2;>tr|F8W8W7|F8W8W7_HUMAN Trans-Golgi network integral membrane protein 2 OS=Homo sapiens GN=TGOLN2 PE=1 SV=2;>tr|J3KQ45|J3KQ45_HUMAN Trans-Golgi netw	0	0	0	271140	0	0	0	0	0	0	0	71068	0	0	0	0
F8W930;Q9Y6M1	F8W930;Q9Y6M1	21;21	18;18	18;18	Insulin-like growth factor 2 mRNA-binding protein 2	IGF2BP2	>tr|F8W930|F8W930_HUMAN Insulin-like growth factor 2 mRNA-binding protein 2 OS=Homo sapiens GN=IGF2BP2 PE=1 SV=1;>sp|Q9Y6M1|IF2B2_HUMAN Insulin-like growth factor 2 mRNA-binding protein 2 OS=Homo sapiens GN=IGF2BP2 PE=1 SV=2	12999000	8103600	22406000	15703000	30548000	12336000	13531000	12212000	4030400	2759800	4230400	4277400	4422000	3695800	4112700	3573300
P04424;F8W943	P04424;F8W943	1;1	1;1	1;1	Argininosuccinate lyase	ASL	>sp|P04424|ARLY_HUMAN Argininosuccinate lyase OS=Homo sapiens GN=ASL PE=1 SV=4;>tr|F8W943|F8W943_HUMAN Argininosuccinate lyase (Fragment) OS=Homo sapiens GN=ASL PE=1 SV=1	0	0	0	0	0	0	0	0	0	0	0	0	0	0	0	0
O00471;F8W9B8	O00471;F8W9B8	1;1	1;1	1;1	Exocyst complex component 5	EXOC5	>sp|O00471|EXOC5_HUMAN Exocyst complex component 5 OS=Homo sapiens GN=EXOC5 PE=1 SV=1;>tr|F8W9B8|F8W9B8_HUMAN Exocyst complex component 5 OS=Homo sapiens GN=EXOC5 PE=1 SV=1	0	0	0	0	0	0	0	0	0	0	0	0	0	0	0	0
Q9Y3S1;H0Y7T5;F8W9F9;H0Y7R3;H0Y493;A6PVV2;H0Y7J9	Q9Y3S1;H0Y7T5;F8W9F9;H0Y7R3;H0Y493;A6PVV2;H0Y7J9	2;2;2;1;1;1;1	2;2;2;1;1;1;1	2;2;2;1;1;1;1	Serine/threonine-protein kinase WNK2	WNK2	>sp|Q9Y3S1|WNK2_HUMAN Serine/threonine-protein kinase WNK2 OS=Homo sapiens GN=WNK2 PE=1 SV=4;>tr|H0Y7T5|H0Y7T5_HUMAN Serine/threonine-protein kinase WNK2 (Fragment) OS=Homo sapiens GN=WNK2 PE=1 SV=1;>tr|F8W9F9|F8W9F9_HUMAN Serine/threonine-protein kinase	0	0	0	0	818590	296980	0	0	0	0	0	0	0	110250	0	0
Q03001;F8W9J4;E9PEB9;F6QMI7;E9PHM6;E7ERU0;A0A0U1RQJ2;H0YC82;H0YBX0;E7ETB9;Q6P0N6	Q03001;F8W9J4;E9PEB9;F6QMI7;E9PHM6;E7ERU0	16;16;15;15;15;15;5;3;2;1;1	15;15;14;14;14;14;5;3;1;1;1	15;15;14;14;14;14;5;3;1;1;1	Dystonin	DST	>sp|Q03001|DYST_HUMAN Dystonin OS=Homo sapiens GN=DST PE=1 SV=4;>tr|F8W9J4|F8W9J4_HUMAN Dystonin OS=Homo sapiens GN=DST PE=1 SV=1;>tr|E9PEB9|E9PEB9_HUMAN Dystonin OS=Homo sapiens GN=DST PE=1 SV=3;>tr|F6QMI7|F6QMI7_HUMAN Dystonin OS=Homo sapiens GN=DST PE=	0	0	0	0	0	0	15576000	0	0	0	0	0	0	0	4216200	0
Q14C86;F8W9S7	Q14C86;F8W9S7	1;1	1;1	1;1	GTPase-activating protein and VPS9 domain-containing protein 1	GAPVD1	>sp|Q14C86|GAPD1_HUMAN GTPase-activating protein and VPS9 domain-containing protein 1 OS=Homo sapiens GN=GAPVD1 PE=1 SV=2;>tr|F8W9S7|F8W9S7_HUMAN GTPase-activating protein and VPS9 domain-containing protein 1 OS=Homo sapiens GN=GAPVD1 PE=1 SV=1	0	0	0	0	2517600	0	1312300	0	0	0	0	0	0	0	355210	0
O95219;F8W9T3	O95219;F8W9T3	1;1	1;1	1;1	Sorting nexin-4	SNX4	>sp|O95219|SNX4_HUMAN Sorting nexin-4 OS=Homo sapiens GN=SNX4 PE=1 SV=1;>tr|F8W9T3|F8W9T3_HUMAN Sorting nexin-4 (Fragment) OS=Homo sapiens GN=SNX4 PE=1 SV=1	0	0	0	0	711770	0	0	0	0	0	0	0	143410	0	0	0
Q7Z460;F8WA11;H0Y5T1	Q7Z460;F8WA11;H0Y5T1	3;3;3	2;2;2	2;2;2	CLIP-associating protein 1	CLASP1	>sp|Q7Z460|CLAP1_HUMAN CLIP-associating protein 1 OS=Homo sapiens GN=CLASP1 PE=1 SV=1;>tr|F8WA11|F8WA11_HUMAN CLIP-associating protein 1 OS=Homo sapiens GN=CLASP1 PE=1 SV=2;>tr|H0Y5T1|H0Y5T1_HUMAN CLIP-associating protein 1 (Fragment) OS=Homo sapiens GN=C	0	0	0	0	0	0	556210	231320	0	0	0	0	0	0	150550	0
Q9BY44;F8WAE5;H7C5R5;C9IZE1;F8WAT3;F8WF18	Q9BY44;F8WAE5;H7C5R5	8;8;4;2;1;1	8;8;4;2;1;1	8;8;4;2;1;1	Eukaryotic translation initiation factor 2A	EIF2A	>sp|Q9BY44|EIF2A_HUMAN Eukaryotic translation initiation factor 2A OS=Homo sapiens GN=EIF2A PE=1 SV=3;>tr|F8WAE5|F8WAE5_HUMAN Eukaryotic translation initiation factor 2A OS=Homo sapiens GN=EIF2A PE=1 SV=1;>tr|H7C5R5|H7C5R5_HUMAN Eukaryotic translation ini	0	0	0	0	0	0	0	0	0	0	0	0	0	0	0	0
Q9H8H2;F8WAJ0	Q9H8H2;F8WAJ0	1;1	1;1	1;1	Probable ATP-dependent RNA helicase DDX31	DDX31	>sp|Q9H8H2|DDX31_HUMAN Probable ATP-dependent RNA helicase DDX31 OS=Homo sapiens GN=DDX31 PE=1 SV=2;>tr|F8WAJ0|F8WAJ0_HUMAN Probable ATP-dependent RNA helicase DDX31 OS=Homo sapiens GN=DDX31 PE=1 SV=2	0	0	0	0	0	0	0	0	0	0	0	0	0	0	0	0
P15882;F8WAY4;F8WCQ9	P15882;F8WAY4;F8WCQ9	1;1;1	1;1;1	1;1;1	N-chimaerin	CHN1	>sp|P15882|CHIN_HUMAN N-chimaerin OS=Homo sapiens GN=CHN1 PE=1 SV=3;>tr|F8WAY4|F8WAY4_HUMAN N-chimaerin OS=Homo sapiens GN=CHN1 PE=1 SV=1;>tr|F8WCQ9|F8WCQ9_HUMAN N-chimaerin OS=Homo sapiens GN=CHN1 PE=1 SV=1	0	0	0	0	0	0	0	240210	0	0	0	0	0	0	0	95236
Q5TH30;Q9UGV2;F8WBF9	Q5TH30;Q9UGV2;F8WBF9	1;1;1	1;1;1	1;1;1	Protein NDRG3	NDRG3	>tr|Q5TH30|Q5TH30_HUMAN NDRG family member 3, isoform CRA_c OS=Homo sapiens GN=NDRG3 PE=1 SV=1;>sp|Q9UGV2|NDRG3_HUMAN Protein NDRG3 OS=Homo sapiens GN=NDRG3 PE=1 SV=2;>tr|F8WBF9|F8WBF9_HUMAN Protein NDRG3 OS=Homo sapiens GN=NDRG3 PE=1 SV=1	0	0	0	0	1926800	0	0	0	0	0	0	0	388220	0	0	0
P35250;H7C5G4;H7C5A0;F8WC37;H7C5Q7;H7C5P1;H7C5S7	P35250;H7C5G4;H7C5A0;F8WC37;H7C5Q7;H7C5P1;H7C5S7	1;1;1;1;1;1;1	1;1;1;1;1;1;1	1;1;1;1;1;1;1	Replication factor C subunit 2	RFC2	>sp|P35250|RFC2_HUMAN Replication factor C subunit 2 OS=Homo sapiens GN=RFC2 PE=1 SV=3;>tr|H7C5G4|H7C5G4_HUMAN Replication factor C subunit 2 (Fragment) OS=Homo sapiens GN=RFC2 PE=1 SV=1;>tr|H7C5A0|H7C5A0_HUMAN Replication factor C subunit 2 (Fragment) OS	0	0	0	0	0	0	0	470740	0	0	0	0	0	0	0	186630
L7N2F9;F8WCA0;P63027;J3QRU4	L7N2F9;F8WCA0;P63027;J3QRU4	3;3;3;3	2;2;2;2	2;2;2;2	Vesicle-associated membrane protein 2	VAMP2	>tr|L7N2F9|L7N2F9_HUMAN Uncharacterized protein (Fragment) OS=Homo sapiens PE=4 SV=1;>tr|F8WCA0|F8WCA0_HUMAN Vesicle-associated membrane protein 2 OS=Homo sapiens GN=VAMP2 PE=4 SV=1;>sp|P63027|VAMP2_HUMAN Vesicle-associated membrane protein 2 OS=Homo sapi	0	0	0	0	0	0	0	0	0	0	0	0	0	0	0	0
F8WCF6;P59998;A0A0A6YYG9;H7C0A3;F8WDD7;R4GN08;F8WE39;F8WDW3	F8WCF6;P59998;A0A0A6YYG9;H7C0A3;F8WDD7	7;7;5;5;5;3;2;1	7;7;5;5;5;3;2;1	7;7;5;5;5;3;2;1	Actin-related protein 2/3 complex subunit 4	ARPC4	>tr|F8WCF6|F8WCF6_HUMAN Actin-related protein 2/3 complex subunit 4 OS=Homo sapiens GN=ARPC4-TTLL3 PE=3 SV=1;>sp|P59998|ARPC4_HUMAN Actin-related protein 2/3 complex subunit 4 OS=Homo sapiens GN=ARPC4 PE=1 SV=3;>tr|A0A0A6YYG9|A0A0A6YYG9_HUMAN Protein ARPC	26363000	13735000	26804000	18660000	28367000	13550000	19384000	17932000	4594800	4887100	4085200	3831800	4492800	4868900	4170400	6314300
Q99442;F8WCJ7;F8WF48	Q99442;F8WCJ7;F8WF48	5;5;5	5;5;5	5;5;5	Translocation protein SEC62	SEC62	>sp|Q99442|SEC62_HUMAN Translocation protein SEC62 OS=Homo sapiens GN=SEC62 PE=1 SV=1;>tr|F8WCJ7|F8WCJ7_HUMAN Translocation protein SEC62 OS=Homo sapiens GN=SEC62 PE=1 SV=1;>tr|F8WF48|F8WF48_HUMAN Translocation protein SEC62 OS=Homo sapiens GN=SEC62 PE=1	1350500	674720	0	1320100	1779000	1650400	0	0	0	0	0	0	0	0	0	0
Q8WWI1;J3KP06;F8WD26;E9PMT2;A0A0A0MTE2;H0Y424;H0YDQ3;H0YE95;E9PRJ0;E9PRE3;U3KQE6	Q8WWI1;J3KP06;F8WD26;E9PMT2;A0A0A0MTE2;H0Y424	33;33;33;31;30;22;6;4;2;2;1	1;1;1;0;0;0;0;0;0;0;0	0;0;0;0;0;0;0;0;0;0;0	LIM domain only protein 7	LMO7	>sp|Q8WWI1|LMO7_HUMAN LIM domain only protein 7 OS=Homo sapiens GN=LMO7 PE=1 SV=3;>tr|J3KP06|J3KP06_HUMAN LIM domain only protein 7 OS=Homo sapiens GN=LMO7 PE=1 SV=2;>tr|F8WD26|F8WD26_HUMAN LIM domain only protein 7 OS=Homo sapiens GN=LMO7 PE=1 SV=2;>tr|E	0	0	0	0	0	0	0	0	0	0	0	0	0	0	0	0
F8WF69;P09496	F8WF69;P09496	3;2	3;2	3;2	Clathrin light chain A	CLTA	>tr|F8WF69|F8WF69_HUMAN Clathrin light chain A OS=Homo sapiens GN=CLTA PE=1 SV=1;>sp|P09496|CLCA_HUMAN Clathrin light chain A OS=Homo sapiens GN=CLTA PE=1 SV=1	1195300	1037900	6757400	1288900	0	0	0	0	0	0	1076800	0	0	0	0	0
Q16630;F8WJN3;F8W084	Q16630;F8WJN3	10;10;2	10;10;2	10;10;2	Cleavage and polyadenylation specificity factor subunit 6	CPSF6	>sp|Q16630|CPSF6_HUMAN Cleavage and polyadenylation specificity factor subunit 6 OS=Homo sapiens GN=CPSF6 PE=1 SV=2;>tr|F8WJN3|F8WJN3_HUMAN Cleavage and polyadenylation-specificity factor subunit 6 OS=Homo sapiens GN=CPSF6 PE=1 SV=1	3857900	3353000	0	2254600	5012200	2557800	0	5389400	1712200	1768800	0	1608200	3546400	2790200	0	4330900
G3V0E4;O75439;F8WAZ6;F8WBE1;F8WEA6	G3V0E4;O75439	4;4;1;1;1	3;3;1;1;1	3;3;1;1;1	Mitochondrial-processing peptidase subunit beta	PMPCB	>tr|G3V0E4|G3V0E4_HUMAN Mitochondrial-processing peptidase subunit beta OS=Homo sapiens GN=PMPCB PE=1 SV=1;>sp|O75439|MPPB_HUMAN Mitochondrial-processing peptidase subunit beta OS=Homo sapiens GN=PMPCB PE=1 SV=2	987010	953040	2240300	0	0	0	0	0	0	0	0	0	0	0	0	0
G3V180;G3V1D3;Q9NY33;E9PQ14;E9PPK9;E9PKK8;E9PNX5	G3V180;G3V1D3;Q9NY33;E9PQ14	9;9;9;6;2;2;2	9;9;9;6;2;2;2	9;9;9;6;2;2;2	Dipeptidyl peptidase 3	DPP3	>tr|G3V180|G3V180_HUMAN Dipeptidyl peptidase 3 OS=Homo sapiens GN=DPP3 PE=1 SV=1;>tr|G3V1D3|G3V1D3_HUMAN Dipeptidyl peptidase 3 OS=Homo sapiens GN=DPP3 PE=1 SV=1;>sp|Q9NY33|DPP3_HUMAN Dipeptidyl peptidase 3 OS=Homo sapiens GN=DPP3 PE=1 SV=2;>tr|E9PQ14|E9P	6522200	1307000	5921500	2041900	14357000	8032500	5621200	4538300	1536600	0	1320900	1410100	1887100	1942400	1318000	1909600
Q9BZZ5;G3V1C3;E9PQK6;H0YER7	Q9BZZ5;G3V1C3;E9PQK6	7;7;4;1	7;7;4;1	7;7;4;1	Apoptosis inhibitor 5	API5	>sp|Q9BZZ5|API5_HUMAN Apoptosis inhibitor 5 OS=Homo sapiens GN=API5 PE=1 SV=3;>tr|G3V1C3|G3V1C3_HUMAN Apoptosis inhibitor 5 OS=Homo sapiens GN=API5 PE=1 SV=1;>tr|E9PQK6|E9PQK6_HUMAN Apoptosis inhibitor 5 OS=Homo sapiens GN=API5 PE=1 SV=1	0	0	7999500	1718900	3306600	783860	1685500	1709300	0	0	0	0	915620	0	458740	0
Q9NUP9;G3V1D4	Q9NUP9;G3V1D4	1;1	1;1	1;1	Protein lin-7 homolog C	LIN7C	>sp|Q9NUP9|LIN7C_HUMAN Protein lin-7 homolog C OS=Homo sapiens GN=LIN7C PE=1 SV=1;>tr|G3V1D4|G3V1D4_HUMAN Lin-7 homolog C (C. elegans), isoform CRA_b OS=Homo sapiens GN=LIN7C PE=1 SV=1	0	0	0	0	0	0	0	1870500	0	0	0	0	0	0	0	0
G3V1N2;P02008	G3V1N2	5;2	1;0	1;0		HBA2	>tr|G3V1N2|G3V1N2_HUMAN HCG1745306, isoform CRA_a OS=Homo sapiens GN=HBA2 PE=1 SV=1	0	0	0	0	0	0	0	0	0	0	0	0	0	0	0	0
Q96RN5;G3V1P5;H7C308;C9J1I1;C9JGN2;C9JZV5;C9JLN7;C9JM58	Q96RN5;G3V1P5	5;5;1;1;1;1;1;1	5;5;1;1;1;1;1;1	5;5;1;1;1;1;1;1	Mediator of RNA polymerase II transcription subunit 15	MED15	>sp|Q96RN5|MED15_HUMAN Mediator of RNA polymerase II transcription subunit 15 OS=Homo sapiens GN=MED15 PE=1 SV=2;>tr|G3V1P5|G3V1P5_HUMAN Mediator of RNA polymerase II transcription subunit 15 OS=Homo sapiens GN=MED15 PE=1 SV=1	1982100	0	6472500	0	600050	0	0	598870	627870	0	1098300	0	0	0	0	0
P57740;G3V1T4	P57740;G3V1T4	2;2	2;2	2;2	Nuclear pore complex protein Nup107	NUP107	>sp|P57740|NU107_HUMAN Nuclear pore complex protein Nup107 OS=Homo sapiens GN=NUP107 PE=1 SV=1;>tr|G3V1T4|G3V1T4_HUMAN Nuclear pore complex protein Nup107 OS=Homo sapiens GN=NUP107 PE=1 SV=1	0	0	0	0	1974500	0	3614400	0	0	0	0	0	0	0	978330	0
O14776;G3V220	O14776;G3V220	3;3	2;2	2;2	Transcription elongation regulator 1	TCERG1	>sp|O14776|TCRG1_HUMAN Transcription elongation regulator 1 OS=Homo sapiens GN=TCERG1 PE=1 SV=2;>tr|G3V220|G3V220_HUMAN Transcription elongation regulator 1 OS=Homo sapiens GN=TCERG1 PE=1 SV=1	0	0	0	672250	0	0	0	0	0	0	0	0	0	0	0	0
G3V2N3;P54821;Q96QS3;A6NJT0;Q9H161;Q8N693;Q9Y2V3;O95076;O60902;Q15699;Q5XKR4;Q99453;O15266;O14813;A6NNA5;A6NLG4;Q96IS3;A0A087WVB7	G3V2N3;P54821	8;7;2;2;2;2;2;2;2;2;2;2;2;2;2;2;2;2	8;7;2;2;2;2;2;2;2;2;2;2;2;2;2;2;2;2	5;4;0;0;0;0;0;0;0;0;0;0;0;0;0;0;0;0	Paired mesoderm homeobox protein 1	PRRX1	>tr|G3V2N3|G3V2N3_HUMAN Paired mesoderm homeobox protein 1 OS=Homo sapiens GN=PRRX1 PE=1 SV=1;>sp|P54821|PRRX1_HUMAN Paired mesoderm homeobox protein 1 OS=Homo sapiens GN=PRRX1 PE=1 SV=2	0	0	0	0	0	0	0	0	0	0	0	0	0	0	0	0
Q9Y5K8;G3V2S6;H0YJH8;G3V2V6;G3V559;H0YJS0;H0YJ55	Q9Y5K8;G3V2S6;H0YJH8;G3V2V6	3;3;2;2;1;1;1	3;3;2;2;1;1;1	3;3;2;2;1;1;1	V-type proton ATPase subunit D	ATP6V1D	>sp|Q9Y5K8|VATD_HUMAN V-type proton ATPase subunit D OS=Homo sapiens GN=ATP6V1D PE=1 SV=1;>tr|G3V2S6|G3V2S6_HUMAN V-type proton ATPase subunit D OS=Homo sapiens GN=ATP6V1D PE=1 SV=1;>tr|H0YJH8|H0YJH8_HUMAN V-type proton ATPase subunit D (Fragment) OS=Homo	0	0	0	0	3606900	1429100	1772200	2412900	0	0	0	0	823710	564710	0	729720
G3V2W1;Q9UK55	G3V2W1;Q9UK55	2;2	1;1	1;1	Protein Z-dependent protease inhibitor	SERPINA10	>tr|G3V2W1|G3V2W1_HUMAN Protein Z-dependent protease inhibitor OS=Homo sapiens GN=SERPINA10 PE=1 SV=1;>sp|Q9UK55|ZPI_HUMAN Protein Z-dependent protease inhibitor OS=Homo sapiens GN=SERPINA10 PE=1 SV=1	0	0	0	0	0	0	0	0	0	0	0	0	0	0	0	0
G3V3B0	G3V3B0	32	1	1		ACIN1	>tr|G3V3B0|G3V3B0_HUMAN Apoptotic chromatin condensation inducer in the nucleus OS=Homo sapiens GN=ACIN1 PE=1 SV=1	0	0	0	0	0	0	0	0	0	0	0	0	0	0	0	0
Q8TD19;G3V459	Q8TD19;G3V459	1;1	1;1	1;1	Serine/threonine-protein kinase Nek9	NEK9	>sp|Q8TD19|NEK9_HUMAN Serine/threonine-protein kinase Nek9 OS=Homo sapiens GN=NEK9 PE=1 SV=2;>tr|G3V459|G3V459_HUMAN Serine/threonine-protein kinase Nek9 OS=Homo sapiens GN=NEK9 PE=1 SV=1	0	0	0	0	2056800	0	0	0	0	0	0	0	414410	0	0	0
P61011;G3V4F7	P61011;G3V4F7	3;3	3;3	3;3	Signal recognition particle 54 kDa protein	SRP54	>sp|P61011|SRP54_HUMAN Signal recognition particle 54 kDa protein OS=Homo sapiens GN=SRP54 PE=1 SV=1;>tr|G3V4F7|G3V4F7_HUMAN Signal recognition particle 54 kDa protein OS=Homo sapiens GN=SRP54 PE=1 SV=1	0	0	0	1015400	0	349430	0	0	0	0	0	0	0	129720	0	0
G3V4P8;P60983	G3V4P8;P60983	4;4	4;4	3;3	Glia maturation factor beta	GMFB	>tr|G3V4P8|G3V4P8_HUMAN Glia maturation factor beta (Fragment) OS=Homo sapiens GN=GMFB PE=1 SV=1;>sp|P60983|GMFB_HUMAN Glia maturation factor beta OS=Homo sapiens GN=GMFB PE=1 SV=2	4216800	2563700	8522600	4856500	8816500	2019100	3383300	2160600	1034300	570320	1449800	1370600	0	0	0	0
G3XA98;G3V4U0;Q9UBX5	G3XA98;G3V4U0;Q9UBX5	2;2;2	2;2;2	2;2;2	Fibulin-5	FBLN5	>tr|G3XA98|G3XA98_HUMAN Fibulin 5, isoform CRA_a OS=Homo sapiens GN=FBLN5 PE=1 SV=1;>tr|G3V4U0|G3V4U0_HUMAN Fibulin-5 OS=Homo sapiens GN=FBLN5 PE=1 SV=1;>sp|Q9UBX5|FBLN5_HUMAN Fibulin-5 OS=Homo sapiens GN=FBLN5 PE=1 SV=1	0	3742400	0	0	0	0	0	0	0	966130	0	0	0	0	0	0
Q9GZR7;G3V529;F5GYL3;A0A087WXU8	Q9GZR7;G3V529;F5GYL3	5;5;3;1	5;5;3;1	5;5;3;1	ATP-dependent RNA helicase DDX24	DDX24	>sp|Q9GZR7|DDX24_HUMAN ATP-dependent RNA helicase DDX24 OS=Homo sapiens GN=DDX24 PE=1 SV=1;>tr|G3V529|G3V529_HUMAN ATP-dependent RNA helicase DDX24 OS=Homo sapiens GN=DDX24 PE=1 SV=1;>tr|F5GYL3|F5GYL3_HUMAN ATP-dependent RNA helicase DDX24 OS=Homo sapiens	0	0	0	0	0	0	0	0	0	0	0	0	0	0	0	0
P61244;G3V5L1;G3V570	P61244;G3V5L1;G3V570	1;1;1	1;1;1	1;1;1	Protein max	MAX	>sp|P61244|MAX_HUMAN Protein max OS=Homo sapiens GN=MAX PE=1 SV=1;>tr|G3V5L1|G3V5L1_HUMAN Protein max OS=Homo sapiens GN=MAX PE=1 SV=1;>tr|G3V570|G3V570_HUMAN Protein max (Fragment) OS=Homo sapiens GN=MAX PE=1 SV=7	0	0	0	0	0	0	0	0	0	0	0	0	0	0	0	0
Q9UEU0;G3V5I2;J3KMW2	Q9UEU0;G3V5I2;J3KMW2	1;1;1	1;1;1	1;1;1	Vesicle transport through interaction with t-SNAREs homolog 1B	VTI1B	>sp|Q9UEU0|VTI1B_HUMAN Vesicle transport through interaction with t-SNAREs homolog 1B OS=Homo sapiens GN=VTI1B PE=1 SV=3;>tr|G3V5I2|G3V5I2_HUMAN Vesicle transport through interaction with t-SNAREs homolog 1B OS=Homo sapiens GN=VTI1B PE=1 SV=1;>tr|J3KMW2|J	961700	0	0	0	0	0	0	0	258210	0	0	0	0	0	0	0
G3V5Z7;P60900;G3V295;G3V3I1;G3V3U4;H0YJC4;G3V2S7;G3V4S5	G3V5Z7;P60900;G3V295;G3V3I1;G3V3U4	10;10;9;8;5;1;1;1	10;10;9;8;5;1;1;1	10;10;9;8;5;1;1;1	Proteasome subunit alpha type;Proteasome subunit alpha type-6	PSMA6	>tr|G3V5Z7|G3V5Z7_HUMAN Proteasome subunit alpha type OS=Homo sapiens GN=PSMA6 PE=1 SV=1;>sp|P60900|PSA6_HUMAN Proteasome subunit alpha type-6 OS=Homo sapiens GN=PSMA6 PE=1 SV=1;>tr|G3V295|G3V295_HUMAN Proteasome subunit alpha type OS=Homo sapiens GN=PSMA	12695000	11960000	23294000	15045000	42322000	20194000	15614000	17988000	3103600	3000700	3603300	3371500	7641400	5779400	3875700	6806900
G3XAC6;A0A0U1RQH7;Q5QP23;Q5QP22;A0A0U1RQW2;A8MYG5;F2Z2Z5;F8WF24;G3XAP0;H0YJJ3;G3V5Z6;H0Y6I9;F8WF73;F2Z3E6;G3V546;A0A087X122	G3XAC6;A0A0U1RQH7;Q5QP23	28;18;15;12;10;5;5;5;2;2;2;2;2;2;1;1	1;0;0;0;0;0;0;0;0;0;0;0;0;0;0;0	1;0;0;0;0;0;0;0;0;0;0;0;0;0;0;0		RBM39	>tr|G3XAC6|G3XAC6_HUMAN RNA-binding protein 39 OS=Homo sapiens GN=RBM39 PE=1 SV=1;>tr|A0A0U1RQH7|A0A0U1RQH7_HUMAN RNA-binding protein 39 (Fragment) OS=Homo sapiens GN=RBM39 PE=4 SV=1;>tr|Q5QP23|Q5QP23_HUMAN RNA-binding protein 39 (Fragment) OS=Homo sapien	0	0	0	0	0	0	0	0	0	0	0	0	0	0	0	0
Q96ME7;G3XAG1	Q96ME7;G3XAG1	5;5	5;5	5;5	Zinc finger protein 512	ZNF512	>sp|Q96ME7|ZN512_HUMAN Zinc finger protein 512 OS=Homo sapiens GN=ZNF512 PE=1 SV=2;>tr|G3XAG1|G3XAG1_HUMAN Zinc finger protein 512 OS=Homo sapiens GN=ZNF512 PE=1 SV=1	0	0	0	0	4357700	1121600	8155400	1433400	0	0	0	0	890460	0	0	529790
G3XAI2;P07942;E7EPA6;C9J296;E9PCS6	G3XAI2;P07942	44;44;19;2;2	44;44;19;2;2	44;44;19;2;2	Laminin subunit beta-1	LAMB1	>tr|G3XAI2|G3XAI2_HUMAN Laminin subunit beta-1 OS=Homo sapiens GN=LAMB1 PE=1 SV=1;>sp|P07942|LAMB1_HUMAN Laminin subunit beta-1 OS=Homo sapiens GN=LAMB1 PE=1 SV=2	0	1305300	0	0	0	0	0	0	0	0	0	0	0	0	0	0
Q5BKY9;G3XAI9;Q8N9E0	Q5BKY9;G3XAI9;Q8N9E0	6;6;4	6;6;4	6;6;4	Protein FAM133B;Protein FAM133A	FAM133B;FAM133A	>sp|Q5BKY9|F133B_HUMAN Protein FAM133B OS=Homo sapiens GN=FAM133B PE=1 SV=1;>tr|G3XAI9|G3XAI9_HUMAN Protein FAM133B OS=Homo sapiens GN=FAM133B PE=1 SV=1;>sp|Q8N9E0|F133A_HUMAN Protein FAM133A OS=Homo sapiens GN=FAM133A PE=1 SV=1	1354200	0	1418000	1470800	3167300	3185000	0	2758500	0	0	0	0	0	3339400	0	0
Q15629;G3XAN4	Q15629;G3XAN4	1;1	1;1	1;1	Translocating chain-associated membrane protein 1	TRAM1	>sp|Q15629|TRAM1_HUMAN Translocating chain-associated membrane protein 1 OS=Homo sapiens GN=TRAM1 PE=1 SV=3;>tr|G3XAN4|G3XAN4_HUMAN Translocating chain-associated membrane protein 1 OS=Homo sapiens GN=TRAM1 PE=1 SV=1	1414600	1928200	2882700	2598300	0	0	0	0	0	0	0	681020	0	0	0	0
G5E948	G5E948	27	27	0		MAP4K4	>tr|G5E948|G5E948_HUMAN Mitogen-activated protein kinase kinase kinase kinase 4 OS=Homo sapiens GN=MAP4K4 PE=1 SV=2	7533300	4884900	6938100	6597200	7163500	1623000	5021500	16413000	2013300	1983200	1832600	1881200	2540500	596870	1563900	4954000
P51784;G5E9A6;Q13107;Q9Y4E8;H7C189	P51784;G5E9A6	10;10;2;1;1	10;10;2;1;1	10;10;2;1;1	Ubiquitin carboxyl-terminal hydrolase 11;Ubiquitin carboxyl-terminal hydrolase	USP11	>sp|P51784|UBP11_HUMAN Ubiquitin carboxyl-terminal hydrolase 11 OS=Homo sapiens GN=USP11 PE=1 SV=3;>tr|G5E9A6|G5E9A6_HUMAN Ubiquitin carboxyl-terminal hydrolase 11 OS=Homo sapiens GN=USP11 PE=1 SV=1	0	0	0	0	0	1058300	0	3627300	0	0	0	0	0	0	0	1664400
G5E9Q6;C9J0J7;C9JQ45;C9J2N0	G5E9Q6;C9J0J7;C9JQ45	10;9;5;3	10;9;5;3	5;5;0;0	Profilin	PFN2	>tr|G5E9Q6|G5E9Q6_HUMAN Profilin OS=Homo sapiens GN=PFN2 PE=1 SV=1;>tr|C9J0J7|C9J0J7_HUMAN Profilin-2 OS=Homo sapiens GN=PFN2 PE=1 SV=1;>tr|C9JQ45|C9JQ45_HUMAN Profilin OS=Homo sapiens GN=PFN2 PE=1 SV=1	48187000	29472000	97291000	52147000	163450000	92628000	140320000	43420000	12954000	12281000	15846000	13751000	28127000	30315000	19469000	18646000
P82650;G5E9V5;G5E9W7;H7C5H3;H7C5F2	P82650;G5E9V5;G5E9W7;H7C5H3;H7C5F2	2;2;2;2;2	2;2;2;2;2	2;2;2;2;2	28S ribosomal protein S22, mitochondrial	MRPS22	>sp|P82650|RT22_HUMAN 28S ribosomal protein S22, mitochondrial OS=Homo sapiens GN=MRPS22 PE=1 SV=1;>tr|G5E9V5|G5E9V5_HUMAN 28S ribosomal protein S22, mitochondrial OS=Homo sapiens GN=MRPS22 PE=1 SV=1;>tr|G5E9W7|G5E9W7_HUMAN 28S ribosomal protein S22, mito	781390	0	0	0	0	0	1073100	0	209800	0	0	0	0	0	0	0
Q9UKF6;G5E9W3	Q9UKF6;G5E9W3	1;1	1;1	1;1	Cleavage and polyadenylation specificity factor subunit 3	CPSF3	>sp|Q9UKF6|CPSF3_HUMAN Cleavage and polyadenylation specificity factor subunit 3 OS=Homo sapiens GN=CPSF3 PE=1 SV=1;>tr|G5E9W3|G5E9W3_HUMAN Cleavage and polyadenylation specific factor 3, 73kDa, isoform CRA_b OS=Homo sapiens GN=CPSF3 PE=1 SV=1	0	0	0	0	0	0	0	0	0	0	0	0	0	0	0	0
G5EA09	G5EA09	14	1	1		SDCBP	>tr|G5EA09|G5EA09_HUMAN Syndecan binding protein (Syntenin), isoform CRA_a OS=Homo sapiens GN=SDCBP PE=1 SV=1	2343600	1526600	4391700	1880200	5043500	3803700	4364700	3722900	0	0	0	0	0	0	0	0
G5EA30;Q92879;E9PKU1;E9PSH0;E9PQK4;F5H0D8;F5H4Y5;E9PKA1	G5EA30;Q92879;E9PKU1;E9PSH0;E9PQK4;F5H0D8;F5H4Y5;E9PKA1	5;5;4;4;4;3;3;3	5;5;4;4;4;3;3;3	4;4;4;4;4;3;3;3	CUGBP Elav-like family member 1	CELF1	>tr|G5EA30|G5EA30_HUMAN CUG triplet repeat, RNA binding protein 1, isoform CRA_c OS=Homo sapiens GN=CELF1 PE=1 SV=1;>sp|Q92879|CELF1_HUMAN CUGBP Elav-like family member 1 OS=Homo sapiens GN=CELF1 PE=1 SV=2;>tr|E9PKU1|E9PKU1_HUMAN CUGBP Elav-like family me	0	0	0	0	0	0	410230	0	0	0	0	0	0	0	0	0
P53992;G5EA31;A0A0U1RR49	P53992;G5EA31	9;9;1	9;9;1	9;9;1	Protein transport protein Sec24C	SEC24C	>sp|P53992|SC24C_HUMAN Protein transport protein Sec24C OS=Homo sapiens GN=SEC24C PE=1 SV=3;>tr|G5EA31|G5EA31_HUMAN Protein transport protein Sec24C OS=Homo sapiens GN=SEC24C PE=1 SV=1	0	0	12625000	4519300	21704000	6535200	10879000	1539200	0	0	1708300	1597100	3130800	2809400	2096900	1167600
G8JLB6;P31943;E9PCY7;D6RBM0;H0YB39;D6RIU0;E5RGV0;D6RIT2;D6RFM3;H0YBD7;D6RIH9;D6RJ04;D6RDU3;E7EN40;D6R9T0;D6RAM1;E7EQJ0;E5RGH4;D6RDL0;H0YBG7;D6RF17;H0YAQ2;D6R9D3;E5RJ94	G8JLB6;P31943;E9PCY7;D6RBM0;H0YB39;D6RIU0;E5RGV0	19;19;18;12;10;10;10;9;9;8;8;8;8;8;8;8;8;5;5;4;4;3;3;2	19;19;18;12;10;10;10;9;9;8;8;8;8;8;8;8;8;5;5;4;4;3;3;2	12;12;11;8;4;8;6;8;8;3;7;7;7;5;7;7;7;3;5;1;4;2;3;2	Heterogeneous nuclear ribonucleoprotein H;Heterogeneous nuclear ribonucleoprotein H, N-terminally processed	HNRNPH1	>tr|G8JLB6|G8JLB6_HUMAN Heterogeneous nuclear ribonucleoprotein H OS=Homo sapiens GN=HNRNPH1 PE=1 SV=1;>sp|P31943|HNRH1_HUMAN Heterogeneous nuclear ribonucleoprotein H OS=Homo sapiens GN=HNRNPH1 PE=1 SV=4;>tr|E9PCY7|E9PCY7_HUMAN Heterogeneous nuclear ribo	72738000	43839000	98759000	24427000	75722000	37253000	92873000	54670000	16321000	10641000	16732000	7983300	13950000	13747000	24674000	21686000
G8JLG2;Q15517;Q2L6G8	G8JLG2;Q15517;Q2L6G8	2;2;2	2;2;2	2;2;2	Corneodesmosin	CDSN	>tr|G8JLG2|G8JLG2_HUMAN Corneodesmosin OS=Homo sapiens GN=CDSN PE=1 SV=1;>sp|Q15517|CDSN_HUMAN Corneodesmosin OS=Homo sapiens GN=CDSN PE=1 SV=3;>tr|Q2L6G8|Q2L6G8_HUMAN Corneodesmosin OS=Homo sapiens GN=CDSN PE=1 SV=1	0	0	0	0	0	0	0	0	0	0	0	0	0	0	0	0
P40763;G8JLH9	P40763;G8JLH9	6;6	6;6	6;6	Signal transducer and activator of transcription 3	STAT3	>sp|P40763|STAT3_HUMAN Signal transducer and activator of transcription 3 OS=Homo sapiens GN=STAT3 PE=1 SV=2;>tr|G8JLH9|G8JLH9_HUMAN Signal transducer and activator of transcription OS=Homo sapiens GN=STAT3 PE=1 SV=1	7961200	5006500	6043800	4191700	10036000	3696700	5061400	2408200	1882400	1328400	1513500	1188900	1420500	1205500	1204000	1285200
H0Y2S9;Q6WCQ1;J3KSW8;H0Y7E2;H7C3G6	H0Y2S9;Q6WCQ1;J3KSW8;H0Y7E2	3;3;3;2;1	3;3;3;2;1	3;3;3;2;1	Myosin phosphatase Rho-interacting protein	MPRIP	>tr|H0Y2S9|H0Y2S9_HUMAN Myosin phosphatase Rho-interacting protein (Fragment) OS=Homo sapiens GN=MPRIP PE=1 SV=3;>sp|Q6WCQ1|MPRIP_HUMAN Myosin phosphatase Rho-interacting protein OS=Homo sapiens GN=MPRIP PE=1 SV=3;>tr|J3KSW8|J3KSW8_HUMAN Myosin phosphatas	0	0	0	0	0	0	0	0	0	0	0	0	0	0	0	0
Q5SW79;H0Y2V6;H0Y4T4;H0YB92;H0YB66	Q5SW79;H0Y2V6	13;13;1;1;1	13;13;1;1;1	13;13;1;1;1	Centrosomal protein of 170 kDa	CEP170	>sp|Q5SW79|CE170_HUMAN Centrosomal protein of 170 kDa OS=Homo sapiens GN=CEP170 PE=1 SV=1;>tr|H0Y2V6|H0Y2V6_HUMAN Centrosomal protein of 170 kDa (Fragment) OS=Homo sapiens GN=CEP170 PE=1 SV=1	0	0	2877200	0	3070400	632790	1074900	4970300	0	0	0	0	995340	0	0	1993000
H0Y2W2	H0Y2W2	10	1	0		ATAD3A	>tr|H0Y2W2|H0Y2W2_HUMAN ATPase family AAA domain-containing protein 3A (Fragment) OS=Homo sapiens GN=ATAD3A PE=1 SV=1	0	0	0	0	0	0	0	0	0	0	0	0	0	0	0	0
P47895;H0Y2X5;H0YMG7;H0YKF9;H0YNQ3;P00352;B5MCI0	P47895;H0Y2X5	12;12;2;2;2;1;1	12;12;2;2;2;1;1	10;10;0;2;2;0;1	Aldehyde dehydrogenase family 1 member A3	ALDH1A3	>sp|P47895|AL1A3_HUMAN Aldehyde dehydrogenase family 1 member A3 OS=Homo sapiens GN=ALDH1A3 PE=1 SV=2;>tr|H0Y2X5|H0Y2X5_HUMAN Aldehyde dehydrogenase 1 family, member A3, isoform CRA_b OS=Homo sapiens GN=ALDH1A3 PE=1 SV=1	0	1251100	1333000	0	0	0	0	0	0	0	0	0	0	0	0	0
Q01433;H0Y360;H0YCL9;E9PJF6;E9PIJ1	Q01433;H0Y360;H0YCL9;E9PJF6	3;3;2;2;1	3;3;2;2;1	3;3;2;2;1	AMP deaminase 2	AMPD2	>sp|Q01433|AMPD2_HUMAN AMP deaminase 2 OS=Homo sapiens GN=AMPD2 PE=1 SV=2;>tr|H0Y360|H0Y360_HUMAN AMP deaminase 2 (Fragment) OS=Homo sapiens GN=AMPD2 PE=1 SV=1;>tr|H0YCL9|H0YCL9_HUMAN AMP deaminase 2 (Fragment) OS=Homo sapiens GN=AMPD2 PE=1 SV=1;>tr|E9PJF	0	0	4269300	0	3532000	1394800	3310100	0	0	0	0	0	0	0	895970	0
H0Y368;Q5QPK2;O60762;Q5QPJ9	H0Y368;Q5QPK2;O60762;Q5QPJ9	3;3;3;2	3;3;3;2	3;3;3;2	Dolichol-phosphate mannosyltransferase	DPM1	>tr|H0Y368|H0Y368_HUMAN Dolichol-phosphate mannosyltransferase subunit 1 (Fragment) OS=Homo sapiens GN=DPM1 PE=1 SV=1;>tr|Q5QPK2|Q5QPK2_HUMAN Dolichol-phosphate mannosyltransferase subunit 1 OS=Homo sapiens GN=DPM1 PE=1 SV=1;>sp|O60762|DPM1_HUMAN Dolichol	2204500	0	1639500	0	0	649810	0	0	591900	0	0	0	0	0	0	0
P10586;H0Y6Z7;H0Y7Z9;H0Y4H1;H0Y380	P10586;H0Y6Z7;H0Y7Z9;H0Y4H1;H0Y380	3;3;3;3;3	3;3;3;3;3	1;1;1;1;1	Receptor-type tyrosine-protein phosphatase F	PTPRF	>sp|P10586|PTPRF_HUMAN Receptor-type tyrosine-protein phosphatase F OS=Homo sapiens GN=PTPRF PE=1 SV=2;>tr|H0Y6Z7|H0Y6Z7_HUMAN Receptor-type tyrosine-protein phosphatase F (Fragment) OS=Homo sapiens GN=PTPRF PE=1 SV=1;>tr|H0Y7Z9|H0Y7Z9_HUMAN Receptor-type	0	0	0	0	0	0	806660	3044000	0	0	0	0	0	0	0	1206900
Q99758;H0Y3H2	Q99758;H0Y3H2	2;2	2;2	2;2	ATP-binding cassette sub-family A member 3	ABCA3	>sp|Q99758|ABCA3_HUMAN ATP-binding cassette sub-family A member 3 OS=Homo sapiens GN=ABCA3 PE=1 SV=2;>tr|H0Y3H2|H0Y3H2_HUMAN ATP-binding cassette sub-family A member 3 OS=Homo sapiens GN=ABCA3 PE=1 SV=1	0	0	0	0	2401200	1152200	0	0	0	0	0	0	0	0	0	0
P12268;H0Y4R1;E7ETK5;P20839;C9J381;C9K0R9	P12268;H0Y4R1;E7ETK5	18;18;9;2;2;2	18;18;9;2;2;2	18;18;9;2;2;2	Inosine-5-monophosphate dehydrogenase 2	IMPDH2	>sp|P12268|IMDH2_HUMAN Inosine-5-monophosphate dehydrogenase 2 OS=Homo sapiens GN=IMPDH2 PE=1 SV=2;>tr|H0Y4R1|H0Y4R1_HUMAN Inosine-5-monophosphate dehydrogenase 2 (Fragment) OS=Homo sapiens GN=IMPDH2 PE=1 SV=1;>tr|E7ETK5|E7ETK5_HUMAN Inosine-5-monophosp	49429000	21711000	84099000	61757000	48435000	22756000	16577000	20378000	10606000	5913600	11594000	13910000	7636700	7407200	4340700	6678300
R4GMX3;Q9UBI1;H0Y6Z9;H0Y4W0;R4GMW6;R4GN54	R4GMX3;Q9UBI1;H0Y6Z9;H0Y4W0;R4GMW6;R4GN54	1;1;1;1;1;1	1;1;1;1;1;1	1;1;1;1;1;1	COMM domain-containing protein 3	COMMD3	>tr|R4GMX3|R4GMX3_HUMAN Protein COMMD3-BMI1 OS=Homo sapiens GN=COMMD3-BMI1 PE=4 SV=1;>sp|Q9UBI1|COMD3_HUMAN COMM domain-containing protein 3 OS=Homo sapiens GN=COMMD3 PE=1 SV=1;>tr|H0Y6Z9|H0Y6Z9_HUMAN COMM domain-containing protein 3 (Fragment) OS=Homo sa	0	0	0	0	0	738880	0	0	0	0	0	0	0	274290	0	0
H0Y4Z8;Q3YEC7	H0Y4Z8;Q3YEC7	1;1	1;1	1;1	Rab-like protein 1	C9orf86;PARF	>tr|H0Y4Z8|H0Y4Z8_HUMAN Chromosome 9 open reading frame 86, isoform CRA_b OS=Homo sapiens GN=RABL6 PE=1 SV=2;>sp|Q3YEC7|RABL6_HUMAN Rab-like protein 6 OS=Homo sapiens GN=RABL6 PE=1 SV=2	0	0	0	0	0	0	0	0	0	0	0	0	0	0	0	0
Q9HDC9;H0Y512	Q9HDC9;H0Y512	6;6	6;6	6;6	Adipocyte plasma membrane-associated protein	APMAP;C20orf3	>sp|Q9HDC9|APMAP_HUMAN Adipocyte plasma membrane-associated protein OS=Homo sapiens GN=APMAP PE=1 SV=2;>tr|H0Y512|H0Y512_HUMAN Adipocyte plasma membrane-associated protein (Fragment) OS=Homo sapiens GN=APMAP PE=1 SV=1	0	0	0	0	5905500	4351900	3933300	1247600	0	0	0	0	1246900	1450400	1102200	0
J3KQN4;H7BZ11;H0Y5B4;P83881;H0Y3V9;H7BY91;R4GN19	J3KQN4;H7BZ11;H0Y5B4;P83881;H0Y3V9;H7BY91	9;9;9;9;5;5;3	9;9;9;9;5;5;3	3;3;3;3;3;3;0	60S ribosomal protein L36a	RPL36A	>tr|J3KQN4|J3KQN4_HUMAN 60S ribosomal protein L36a OS=Homo sapiens GN=RPL36A PE=3 SV=1;>tr|H7BZ11|H7BZ11_HUMAN Protein RPL36A-HNRNPH2 OS=Homo sapiens GN=RPL36A-HNRNPH2 PE=3 SV=2;>tr|H0Y5B4|H0Y5B4_HUMAN 60S ribosomal protein L36a OS=Homo sapiens GN=RPL36A	1064700	0	1742500	0	4594700	1851600	4724000	2996000	0	0	0	0	0	0	0	0
H0Y5N9	H0Y5N9	65	6	6		COL12A1	>tr|H0Y5N9|H0Y5N9_HUMAN Collagen alpha-1(XII) chain (Fragment) OS=Homo sapiens GN=COL12A1 PE=1 SV=1	102040000	111240000	160690000	105510000	0	0	0	0	28723000	34944000	25786000	23203000	0	0	0	0
O75175;H7C3F5;H0Y5X7	O75175;H7C3F5;H0Y5X7	1;1;1	1;1;1	1;1;1	CCR4-NOT transcription complex subunit 3	CNOT3	>sp|O75175|CNOT3_HUMAN CCR4-NOT transcription complex subunit 3 OS=Homo sapiens GN=CNOT3 PE=1 SV=1;>tr|H7C3F5|H7C3F5_HUMAN CCR4-NOT transcription complex subunit 3 OS=Homo sapiens GN=CNOT3 PE=1 SV=2;>tr|H0Y5X7|H0Y5X7_HUMAN CCR4-NOT transcription complex s	0	0	0	0	1561900	0	0	0	0	0	0	0	314690	0	0	0
Q02447;H0Y7L6;H0Y6K5	Q02447;H0Y7L6;H0Y6K5	2;2;2	2;2;2	2;2;2	Transcription factor Sp3	SP3	>sp|Q02447|SP3_HUMAN Transcription factor Sp3 OS=Homo sapiens GN=SP3 PE=1 SV=3;>tr|H0Y7L6|H0Y7L6_HUMAN Transcription factor Sp3 (Fragment) OS=Homo sapiens GN=SP3 PE=1 SV=1;>tr|H0Y6K5|H0Y6K5_HUMAN Transcription factor Sp3 OS=Homo sapiens GN=SP3 PE=1 SV=1	0	0	0	0	0	0	0	0	0	0	0	0	0	0	0	0
Q9BQA1;H0Y711	Q9BQA1;H0Y711	1;1	1;1	1;1	Methylosome protein 50	WDR77	>sp|Q9BQA1|MEP50_HUMAN Methylosome protein 50 OS=Homo sapiens GN=WDR77 PE=1 SV=1;>tr|H0Y711|H0Y711_HUMAN Methylosome protein 50 (Fragment) OS=Homo sapiens GN=WDR77 PE=1 SV=1	1078300	0	0	0	0	0	0	0	289520	0	0	0	0	0	0	0
H0Y7A7;E7ETZ0;P62158;M0QZ52;E7EMB3;G3V479;F8WBR5;Q96HY3;G3V361	H0Y7A7;E7ETZ0;P62158;M0QZ52;E7EMB3;G3V479;F8WBR5	5;5;5;4;3;3;3;2;1	5;5;5;4;3;3;3;2;1	5;5;5;4;3;3;3;2;1	Calmodulin	CALM2;CALM1	>tr|H0Y7A7|H0Y7A7_HUMAN Calmodulin (Fragment) OS=Homo sapiens GN=CALM2 PE=1 SV=1;>tr|E7ETZ0|E7ETZ0_HUMAN Calmodulin OS=Homo sapiens GN=CALM1 PE=1 SV=1;>sp|P62158|CALM_HUMAN Calmodulin OS=Homo sapiens GN=CALM1 PE=1 SV=2;>tr|M0QZ52|M0QZ52_HUMAN Calmodulin O	3585900	1835600	3282400	4433800	7293300	28601000	8375500	3117000	1355600	0	0	1623300	1836900	9998100	2347400	1562700
Q96N67;H0Y7L2;A0A0C4DGY6	Q96N67;H0Y7L2;A0A0C4DGY6	2;2;1	2;2;1	2;2;1	Dedicator of cytokinesis protein 7	DOCK7	>sp|Q96N67|DOCK7_HUMAN Dedicator of cytokinesis protein 7 OS=Homo sapiens GN=DOCK7 PE=1 SV=4;>tr|H0Y7L2|H0Y7L2_HUMAN Dedicator of cytokinesis protein 7 OS=Homo sapiens GN=DOCK7 PE=1 SV=2;>tr|A0A0C4DGY6|A0A0C4DGY6_HUMAN Dedicator of cytokinesis protein 7 O	352250	0	0	0	684200	0	0	0	0	0	0	0	137850	0	0	0
H0Y8X4;O43598	H0Y8X4;O43598	1;1	1;1	1;1	Deoxyribonucleoside 5-monophosphate N-glycosidase	C6orf108;RCL	>tr|H0Y8X4|H0Y8X4_HUMAN 2-deoxynucleoside 5-phosphate N-hydrolase 1 (Fragment) OS=Homo sapiens GN=DNPH1 PE=1 SV=1;>sp|O43598|DNPH1_HUMAN 2-deoxynucleoside 5-phosphate N-hydrolase 1 OS=Homo sapiens GN=DNPH1 PE=1 SV=1	0	0	0	0	3357900	1644300	0	0	0	0	0	0	0	610390	0	0
O95486;H0Y9J6	O95486;H0Y9J6	1;1	1;1	1;1	Protein transport protein Sec24A	SEC24A	>sp|O95486|SC24A_HUMAN Protein transport protein Sec24A OS=Homo sapiens GN=SEC24A PE=1 SV=2;>tr|H0Y9J6|H0Y9J6_HUMAN Protein transport protein Sec24A (Fragment) OS=Homo sapiens GN=SEC24A PE=1 SV=1	0	0	1058300	0	0	0	0	0	0	0	168640	0	0	0	0	0
O96028;H0Y9L4	O96028;H0Y9L4	1;1	1;1	1;1	Probable histone-lysine N-methyltransferase NSD2	WHSC1	>sp|O96028|NSD2_HUMAN Histone-lysine N-methyltransferase NSD2 OS=Homo sapiens GN=WHSC1 PE=1 SV=1;>tr|H0Y9L4|H0Y9L4_HUMAN Histone-lysine N-methyltransferase NSD2 (Fragment) OS=Homo sapiens GN=WHSC1 PE=1 SV=1	0	0	0	0	0	0	0	0	0	0	0	0	0	0	0	0
H0Y9Y3;Q9UMS6	H0Y9Y3;Q9UMS6	3;3	3;3	3;3	Synaptopodin-2	SYNPO2	>tr|H0Y9Y3|H0Y9Y3_HUMAN Synaptopodin-2 (Fragment) OS=Homo sapiens GN=SYNPO2 PE=1 SV=1;>sp|Q9UMS6|SYNP2_HUMAN Synaptopodin-2 OS=Homo sapiens GN=SYNPO2 PE=1 SV=2	0	0	2195200	0	0	0	0	0	0	0	0	0	0	0	0	0
H0YAC1;P03952	H0YAC1;P03952	1;1	1;1	1;1	Plasma kallikrein;Plasma kallikrein heavy chain;Plasma kallikrein light chain	KLKB1	>tr|H0YAC1|H0YAC1_HUMAN Plasma kallikrein (Fragment) OS=Homo sapiens GN=KLKB1 PE=1 SV=1;>sp|P03952|KLKB1_HUMAN Plasma kallikrein OS=Homo sapiens GN=KLKB1 PE=1 SV=1	0	0	0	0	0	0	0	0	0	0	0	0	0	0	0	0
Q15006;H0YAS9	Q15006;H0YAS9	1;1	1;1	1;1	Tetratricopeptide repeat protein 35	TTC35	>sp|Q15006|EMC2_HUMAN ER membrane protein complex subunit 2 OS=Homo sapiens GN=EMC2 PE=1 SV=1;>tr|H0YAS9|H0YAS9_HUMAN ER membrane protein complex subunit 2 (Fragment) OS=Homo sapiens GN=EMC2 PE=1 SV=1	0	0	0	0	1863300	1219200	0	0	0	0	0	0	0	0	0	0
Q9NX62;H0YB38	Q9NX62;H0YB38	1;1	1;1	1;1	Inositol monophosphatase 3	IMPAD1	>sp|Q9NX62|IMPA3_HUMAN Inositol monophosphatase 3 OS=Homo sapiens GN=IMPAD1 PE=1 SV=1;>tr|H0YB38|H0YB38_HUMAN Inositol monophosphatase 3 (Fragment) OS=Homo sapiens GN=IMPAD1 PE=1 SV=1	0	0	0	0	0	0	0	0	0	0	0	0	0	0	0	0
Q13425;H0YCS0;H7BY41;J3KT21;A0A0G2JM75	Q13425;H0YCS0;H7BY41;J3KT21;A0A0G2JM75	2;2;1;1;1	2;2;1;1;1	2;2;1;1;1	Beta-2-syntrophin	SNTB2	>sp|Q13425|SNTB2_HUMAN Beta-2-syntrophin OS=Homo sapiens GN=SNTB2 PE=1 SV=1;>tr|H0YCS0|H0YCS0_HUMAN Beta-2-syntrophin (Fragment) OS=Homo sapiens GN=SNTB2 PE=1 SV=1;>tr|H7BY41|H7BY41_HUMAN Beta-2-syntrophin (Fragment) OS=Homo sapiens GN=SNTB2 PE=1 SV=1;>tr	0	0	2833900	892380	0	0	0	0	0	0	451570	0	0	0	0	0
Q2TBE0;H7C3G7;H0YE03	Q2TBE0;H7C3G7;H0YE03	3;3;3	3;3;3	3;3;3	CWF19-like protein 2	CWF19L2	>sp|Q2TBE0|C19L2_HUMAN CWF19-like protein 2 OS=Homo sapiens GN=CWF19L2 PE=1 SV=4;>tr|H7C3G7|H7C3G7_HUMAN CWF19-like protein 2 (Fragment) OS=Homo sapiens GN=CWF19L2 PE=1 SV=1;>tr|H0YE03|H0YE03_HUMAN CWF19-like protein 2 (Fragment) OS=Homo sapiens GN=CWF19L	0	0	0	0	0	897020	0	0	0	0	0	0	0	0	0	0
Q8NB37;H0YF25;H0YE25;H0YER3	Q8NB37;H0YF25;H0YE25;H0YER3	1;1;1;1	1;1;1;1	1;1;1;1	Parkinson disease 7 domain-containing protein 1	PDDC1	>sp|Q8NB37|PDDC1_HUMAN Parkinson disease 7 domain-containing protein 1 OS=Homo sapiens GN=PDDC1 PE=1 SV=1;>tr|H0YF25|H0YF25_HUMAN Parkinson disease 7 domain-containing protein 1 (Fragment) OS=Homo sapiens GN=PDDC1 PE=1 SV=1;>tr|H0YE25|H0YE25_HUMAN Parkins	0	0	0	0	1428200	0	0	620360	0	0	0	0	0	0	0	245950
Q86VS8;H0YE69	Q86VS8;H0YE69	1;1	1;1	1;1	Protein Hook homolog 3	HOOK3	>sp|Q86VS8|HOOK3_HUMAN Protein Hook homolog 3 OS=Homo sapiens GN=HOOK3 PE=1 SV=2;>tr|H0YE69|H0YE69_HUMAN Protein Hook homolog 3 (Fragment) OS=Homo sapiens GN=HOOK3 PE=1 SV=1	0	0	0	0	384360	0	0	0	0	0	0	0	77441	0	0	0
H0YEK9	H0YEK9	1	1	1		C8orf82	>tr|H0YEK9|H0YEK9_HUMAN UPF0598 protein C8orf82 (Fragment) OS=Homo sapiens GN=C8orf82 PE=4 SV=1	0	0	0	0	0	0	0	0	0	0	0	0	0	0	0	0
Q14207;H0YET3	Q14207;H0YET3	1;1	1;1	1;1	Protein NPAT	NPAT	>sp|Q14207|NPAT_HUMAN Protein NPAT OS=Homo sapiens GN=NPAT PE=1 SV=3;>tr|H0YET3|H0YET3_HUMAN Protein NPAT (Fragment) OS=Homo sapiens GN=NPAT PE=1 SV=7	0	0	0	0	0	0	0	0	0	0	0	0	0	0	0	0
Q38SD2;H0YEW1	Q38SD2;H0YEW1	1;1	1;1	1;1	Leucine-rich repeat serine/threonine-protein kinase 1	LRRK1	>sp|Q38SD2|LRRK1_HUMAN Leucine-rich repeat serine/threonine-protein kinase 1 OS=Homo sapiens GN=LRRK1 PE=1 SV=3;>tr|H0YEW1|H0YEW1_HUMAN Leucine-rich repeat serine/threonine-protein kinase 1 (Fragment) OS=Homo sapiens GN=LRRK1 PE=1 SV=1	1939500	2783800	2884300	2644900	0	646790	0	0	0	0	0	0	0	0	0	0
P82673;H0YG82	P82673;H0YG82	1;1	1;1	1;1	28S ribosomal protein S35, mitochondrial	MRPS35	>sp|P82673|RT35_HUMAN 28S ribosomal protein S35, mitochondrial OS=Homo sapiens GN=MRPS35 PE=1 SV=1;>tr|H0YG82|H0YG82_HUMAN 28S ribosomal protein S35, mitochondrial (Fragment) OS=Homo sapiens GN=MRPS35 PE=1 SV=1	0	0	0	0	0	0	0	0	0	0	0	0	0	0	0	0
H0YHG0;P82979;F8VZQ9	H0YHG0;P82979;F8VZQ9	4;4;3	4;4;3	4;4;3	SAP domain-containing ribonucleoprotein	SARNP	>tr|H0YHG0|H0YHG0_HUMAN Uncharacterized protein (Fragment) OS=Homo sapiens PE=1 SV=1;>sp|P82979|SARNP_HUMAN SAP domain-containing ribonucleoprotein OS=Homo sapiens GN=SARNP PE=1 SV=3;>tr|F8VZQ9|F8VZQ9_HUMAN SAP domain-containing ribonucleoprotein OS=Homo	0	0	0	0	0	0	1065700	0	0	0	0	0	0	0	0	0
O94952;Q4G104;H0YIE9	O94952;Q4G104;H0YIE9	1;1;1	1;1;1	1;1;1	F-box only protein 21	FBXO21	>sp|O94952|FBX21_HUMAN F-box only protein 21 OS=Homo sapiens GN=FBXO21 PE=2 SV=2;>tr|Q4G104|Q4G104_HUMAN F-box only protein 21 OS=Homo sapiens GN=FBXO21 PE=1 SV=1;>tr|H0YIE9|H0YIE9_HUMAN F-box only protein 21 (Fragment) OS=Homo sapiens GN=FBXO21 PE=1 SV=1	0	0	0	0	0	0	0	0	0	0	0	0	0	0	0	0
Q13596;H0YK42	Q13596;H0YK42	2;2	1;1	1;1	Sorting nexin-1	SNX1	>sp|Q13596|SNX1_HUMAN Sorting nexin-1 OS=Homo sapiens GN=SNX1 PE=1 SV=3;>tr|H0YK42|H0YK42_HUMAN Sorting nexin-1 OS=Homo sapiens GN=SNX1 PE=1 SV=1	0	0	3136000	0	1528800	0	0	0	0	0	0	0	0	0	0	0
O60637;H0YKJ9;H0YMH8	O60637;H0YKJ9;H0YMH8	2;2;1	2;2;1	2;2;1	Tetraspanin-3	TSPAN3	>sp|O60637|TSN3_HUMAN Tetraspanin-3 OS=Homo sapiens GN=TSPAN3 PE=2 SV=1;>tr|H0YKJ9|H0YKJ9_HUMAN Tetraspanin-3 OS=Homo sapiens GN=TSPAN3 PE=1 SV=1;>tr|H0YMH8|H0YMH8_HUMAN Tetraspanin-3 OS=Homo sapiens GN=TSPAN3 PE=1 SV=1	3099300	0	1959800	1461100	0	0	0	0	832140	0	0	0	0	0	0	0
P67812;H0YNG3;H0YKT4	P67812;H0YNG3;H0YKT4	1;1;1	1;1;1	1;1;1	Signal peptidase complex catalytic subunit SEC11A	SEC11A	>sp|P67812|SC11A_HUMAN Signal peptidase complex catalytic subunit SEC11A OS=Homo sapiens GN=SEC11A PE=1 SV=1;>tr|H0YNG3|H0YNG3_HUMAN Signal peptidase complex catalytic subunit SEC11 OS=Homo sapiens GN=SEC11A PE=1 SV=1;>tr|H0YKT4|H0YKT4_HUMAN Signal peptid	0	0	0	0	0	0	0	0	0	0	0	0	0	0	0	0
H0YKX5	H0YKX5	16	6	0		TPM1	>tr|H0YKX5|H0YKX5_HUMAN Tropomyosin alpha-1 chain (Fragment) OS=Homo sapiens GN=TPM1 PE=1 SV=1	0	0	0	0	0	0	0	0	0	0	0	0	0	0	0	0
P09493;H0YL52;H0YK48;H0YNC7;H0YKP3;H0YL80;A0A087WTJ7;H0YKZ6	P09493;H0YL52;H0YK48;H0YNC7;H0YKP3	16;16;12;12;10;7;1;1	2;2;1;1;1;0;1;1	1;1;0;0;1;0;1;1	Tropomyosin alpha-1 chain	TPM1	>sp|P09493|TPM1_HUMAN Tropomyosin alpha-1 chain OS=Homo sapiens GN=TPM1 PE=1 SV=2;>tr|H0YL52|H0YL52_HUMAN Tropomyosin alpha-1 chain (Fragment) OS=Homo sapiens GN=TPM1 PE=1 SV=1;>tr|H0YK48|H0YK48_HUMAN Tropomyosin alpha-1 chain OS=Homo sapiens GN=TPM1 PE=1	0	0	0	0	0	0	0	0	0	0	0	0	0	0	0	0
P25789;H0YL69;H0YMZ1;H0YN18;H0YMA1;H0YMI6;H0YKT8;H0YLC2;H0YLS6;H0YKS0;H0YMV3	P25789;H0YL69;H0YMZ1;H0YN18;H0YMA1;H0YMI6;H0YKT8;H0YLC2;H0YLS6	6;6;6;5;5;4;4;4;3;2;1	6;6;6;5;5;4;4;4;3;2;1	6;6;6;5;5;4;4;4;3;2;1	Proteasome subunit alpha type-4;Proteasome subunit alpha type;Proteasome subunit beta type	PSMA4	>sp|P25789|PSA4_HUMAN Proteasome subunit alpha type-4 OS=Homo sapiens GN=PSMA4 PE=1 SV=1;>tr|H0YL69|H0YL69_HUMAN Proteasome subunit alpha type (Fragment) OS=Homo sapiens GN=PSMA4 PE=1 SV=1;>tr|H0YMZ1|H0YMZ1_HUMAN Proteasome subunit alpha type (Fragment) O	3925200	3872400	4611100	6364700	6810400	4185900	3382200	3663100	1093100	1036400	0	1303000	1363700	1557700	919770	0
P50213;H0YL72;H0YMU3;H0YLI6;H0YKD0;H0YM64	P50213;H0YL72;H0YMU3;H0YLI6;H0YKD0	5;5;5;5;3;2	5;5;5;5;3;2	5;5;5;5;3;2	Isocitrate dehydrogenase [NAD] subunit alpha, mitochondrial	IDH3A	>sp|P50213|IDH3A_HUMAN Isocitrate dehydrogenase [NAD] subunit alpha, mitochondrial OS=Homo sapiens GN=IDH3A PE=1 SV=1;>tr|H0YL72|H0YL72_HUMAN Isocitrate dehydrogenase [NAD] subunit alpha, mitochondrial OS=Homo sapiens GN=IDH3A PE=1 SV=1;>tr|H0YMU3|H0YMU3_	0	0	9563900	0	3415400	1755900	1088200	1342600	0	0	0	0	703810	652030	0	521450
Q2VWP7;H0YLD1	Q2VWP7;H0YLD1	1;1	1;1	1;1	Protogenin	PRTG	>sp|Q2VWP7|PRTG_HUMAN Protogenin OS=Homo sapiens GN=PRTG PE=2 SV=1;>tr|H0YLD1|H0YLD1_HUMAN Protogenin (Fragment) OS=Homo sapiens GN=PRTG PE=1 SV=1	0	0	0	0	0	0	0	0	0	0	0	0	0	0	0	0
Q96TC7;H0YLG5;H0YMB1;H0YNE5	Q96TC7;H0YLG5;H0YMB1;H0YNE5	2;2;1;1	2;2;1;1	2;2;1;1	Regulator of microtubule dynamics protein 3	FAM82A2	>sp|Q96TC7|RMD3_HUMAN Regulator of microtubule dynamics protein 3 OS=Homo sapiens GN=RMDN3 PE=1 SV=2;>tr|H0YLG5|H0YLG5_HUMAN Regulator of microtubule dynamics protein 3 (Fragment) OS=Homo sapiens GN=RMDN3 PE=1 SV=1;>tr|H0YMB1|H0YMB1_HUMAN Regulator of mic	0	0	0	0	3451900	0	1112100	0	0	0	0	0	695500	0	0	0
Q96EP0;H0YM13;H0YMG4;H0YNJ0	Q96EP0;H0YM13;H0YMG4;H0YNJ0	1;1;1;1	1;1;1;1	1;1;1;1	RING finger protein 31	RNF31	>sp|Q96EP0|RNF31_HUMAN E3 ubiquitin-protein ligase RNF31 OS=Homo sapiens GN=RNF31 PE=1 SV=1;>tr|H0YM13|H0YM13_HUMAN E3 ubiquitin-protein ligase RNF31 (Fragment) OS=Homo sapiens GN=RNF31 PE=1 SV=1;>tr|H0YMG4|H0YMG4_HUMAN E3 ubiquitin-protein ligase RNF31 O	0	0	0	0	0	0	0	0	0	0	0	0	0	0	0	0
Q9GZS3;H0YN81;H0YMF9;H0YL19;H3BQA8;H0YM76	Q9GZS3;H0YN81;H0YMF9	3;3;3;1;1;1	3;3;3;1;1;1	3;3;3;1;1;1	WD repeat-containing protein 61	WDR61	>sp|Q9GZS3|WDR61_HUMAN WD repeat-containing protein 61 OS=Homo sapiens GN=WDR61 PE=1 SV=1;>tr|H0YN81|H0YN81_HUMAN WD repeat-containing protein 61 (Fragment) OS=Homo sapiens GN=WDR61 PE=1 SV=1;>tr|H0YMF9|H0YMF9_HUMAN WD repeat-containing protein 61 OS=Homo	0	0	0	1880500	3999300	1250400	1640700	462180	0	0	0	0	863220	0	386650	0
Q8TEX9;H0YMR4;H0YN07	Q8TEX9;H0YMR4;H0YN07	1;1;1	1;1;1	1;1;1	Importin-4	IPO4	>sp|Q8TEX9|IPO4_HUMAN Importin-4 OS=Homo sapiens GN=IPO4 PE=1 SV=2;>tr|H0YMR4|H0YMR4_HUMAN Importin-4 (Fragment) OS=Homo sapiens GN=IPO4 PE=1 SV=1;>tr|H0YN07|H0YN07_HUMAN Importin-4 (Fragment) OS=Homo sapiens GN=IPO4 PE=1 SV=1	0	0	0	0	0	0	0	0	0	0	0	0	0	0	0	0
H0YMV8;Q71UM5;C9JLI6	H0YMV8;Q71UM5;C9JLI6	4;4;3	2;2;2	2;2;2	40S ribosomal protein S27;40S ribosomal protein S27-like	RPS27L	>tr|H0YMV8|H0YMV8_HUMAN 40S ribosomal protein S27 OS=Homo sapiens GN=RPS27L PE=1 SV=1;>sp|Q71UM5|RS27L_HUMAN 40S ribosomal protein S27-like OS=Homo sapiens GN=RPS27L PE=1 SV=3;>tr|C9JLI6|C9JLI6_HUMAN 40S ribosomal protein S27 OS=Homo sapiens GN=RPS27L PE=	4882300	4184800	8965700	4829400	7751600	3928800	1259700	1414500	0	0	0	0	1359900	1355600	0	0
P50440;H0YMX4	P50440;H0YMX4	1;1	1;1	1;1	Glycine amidinotransferase, mitochondrial	GATM	>sp|P50440|GATM_HUMAN Glycine amidinotransferase, mitochondrial OS=Homo sapiens GN=GATM PE=1 SV=1;>tr|H0YMX4|H0YMX4_HUMAN Glycine amidinotransferase, mitochondrial (Fragment) OS=Homo sapiens GN=GATM PE=1 SV=1	0	0	2435500	0	0	0	0	0	0	0	388090	0	0	0	0	0
Q92930;H0YNE9	Q92930;H0YNE9	5;5	2;2	2;2	Ras-related protein Rab-8B	RAB8B	>sp|Q92930|RAB8B_HUMAN Ras-related protein Rab-8B OS=Homo sapiens GN=RAB8B PE=1 SV=2;>tr|H0YNE9|H0YNE9_HUMAN Ras-related protein Rab-8B (Fragment) OS=Homo sapiens GN=RAB8B PE=1 SV=1	0	0	0	0	1716700	1269300	0	663490	0	0	0	0	0	445310	0	0
Q9BZF9;H0YNH8;F5H2B9;H0YN48	Q9BZF9;H0YNH8;F5H2B9	5;5;4;2	5;5;4;2	5;5;4;2	Uveal autoantigen with coiled-coil domains and ankyrin repeats	UACA	>sp|Q9BZF9|UACA_HUMAN Uveal autoantigen with coiled-coil domains and ankyrin repeats OS=Homo sapiens GN=UACA PE=1 SV=2;>tr|H0YNH8|H0YNH8_HUMAN Uveal autoantigen with coiled-coil domains and ankyrin repeats OS=Homo sapiens GN=UACA PE=1 SV=1;>tr|F5H2B9|F5H2	0	0	0	0	0	0	0	0	0	0	0	0	0	0	0	0
O43488;H3BLU7;Q8NHP1;H7C5H7	O43488;H3BLU7;Q8NHP1	3;3;2;1	3;3;2;1	3;3;2;1	Aflatoxin B1 aldehyde reductase member 2;Aflatoxin B1 aldehyde reductase member 4	AKR7A2;AKR7L	>sp|O43488|ARK72_HUMAN Aflatoxin B1 aldehyde reductase member 2 OS=Homo sapiens GN=AKR7A2 PE=1 SV=3;>tr|H3BLU7|H3BLU7_HUMAN Aflatoxin B1 aldehyde reductase member 2 (Fragment) OS=Homo sapiens GN=AKR7A2 PE=1 SV=1;>sp|Q8NHP1|ARK74_HUMAN Aflatoxin B1 aldehyd	1019000	1750100	6749400	2594600	2030500	2374200	1445400	1175000	0	0	1075500	0	0	0	0	0
Q5R363;H3BLV9;Q96SB4	Q5R363;H3BLV9;Q96SB4	2;2;2	2;2;2	2;2;2	SRSF protein kinase 1	SRPK1	>tr|Q5R363|Q5R363_HUMAN SRSF protein kinase 1 OS=Homo sapiens GN=SRPK1 PE=1 SV=2;>tr|H3BLV9|H3BLV9_HUMAN SRSF protein kinase 1 (Fragment) OS=Homo sapiens GN=SRPK1 PE=1 SV=1;>sp|Q96SB4|SRPK1_HUMAN SRSF protein kinase 1 OS=Homo sapiens GN=SRPK1 PE=1 SV=2	0	0	0	0	0	0	0	0	0	0	0	0	0	0	0	0
H3BLZ8;Q92841;A0A0U1RQJ0	H3BLZ8;Q92841	46;45;4	35;34;3	35;34;3	Probable ATP-dependent RNA helicase DDX17	DDX17	>tr|H3BLZ8|H3BLZ8_HUMAN Probable ATP-dependent RNA helicase DDX17 OS=Homo sapiens GN=DDX17 PE=1 SV=1;>sp|Q92841|DDX17_HUMAN Probable ATP-dependent RNA helicase DDX17 OS=Homo sapiens GN=DDX17 PE=1 SV=2	57781000	32067000	99422000	63066000	110750000	32384000	126120000	53556000	12366000	9422100	14175000	14200000	20142000	13646000	31018000	20013000
Q6UXK2;Q24JQ5;H3BNZ6;H3BM69;H3BM95	Q6UXK2;Q24JQ5;H3BNZ6;H3BM69;H3BM95	2;2;2;2;1	2;2;2;2;1	2;2;2;2;1	Immunoglobulin superfamily containing leucine-rich repeat protein 2	ISLR2	>sp|Q6UXK2|ISLR2_HUMAN Immunoglobulin superfamily containing leucine-rich repeat protein 2 OS=Homo sapiens GN=ISLR2 PE=2 SV=1;>tr|Q24JQ5|Q24JQ5_HUMAN ISLR2 protein OS=Homo sapiens GN=ISLR2 PE=1 SV=1;>tr|H3BNZ6|H3BNZ6_HUMAN Immunoglobulin superfamily-conta	0	0	0	0	0	0	0	1308500	0	0	0	0	0	0	0	537900
H3BMF4;H3BR82;Q9H2V7;H3BPQ9;H3BT44	H3BMF4;H3BR82;Q9H2V7;H3BPQ9;H3BT44	1;1;1;1;1	1;1;1;1;1	1;1;1;1;1	Protein spinster homolog 1	SPNS1	>tr|H3BMF4|H3BMF4_HUMAN Protein spinster homolog 1 OS=Homo sapiens GN=SPNS1 PE=1 SV=1;>tr|H3BR82|H3BR82_HUMAN Protein spinster homolog 1 (Fragment) OS=Homo sapiens GN=SPNS1 PE=1 SV=1;>sp|Q9H2V7|SPNS1_HUMAN Protein spinster homolog 1 OS=Homo sapiens GN=SPN	1276400	0	2269000	0	2352100	0	1335900	1642900	0	0	0	0	0	0	0	0
[truncated: 2,441 more rows]
