# Supplementary material for: ALS-linked CCNF variant disrupts motor neuron ubiquitin homeostasis
Source: Hum Mol Genet. 2023 May 23;32(14):2386–98. doi: 10.1093/hmg/ddad063 (PMC10652331; doi:10.1093/hmg/ddad063)
Supplement: Supplementary_Table_3_CCNF_KEGG_ddad063 [file supplementary_table_3_ccnf_kegg_ddad063.xlsx]

## Sheet: CCNF_depleted_KEGG
#term ID	term description	observed gene count	background gene count	strength	false discovery rate	matching proteins in your network (IDs)	matching proteins in your network (labels)
hsa03050	Proteasome	15	43	1.12	3.05e-09	9606.ENSP00000216455,9606.ENSP00000216802,9606.ENSP00000223321,9606.ENSP00000261303,9606.ENSP00000261479,9606.ENSP00000262193,9606.ENSP00000270586,9606.ENSP00000293362,9606.ENSP00000309474,9606.ENSP00000310129,9606.ENSP00000355325,9606.ENSP00000357879,9606.ENSP00000359910,9606.ENSP00000414359,9606.ENSP00000478877	PSMA3,PSME2,PSMA2,PSMC1,PSMA6,PSMB1,PSMB6,PSME3,PSMD1,PSMD2,PSMB5,PSMD4,PSMA7,PSMA1,ADRM1
hsa04962	Vasopressin-regulated water reabsorption	13	44	1.05	1.97e-07	9606.ENSP00000258198,9606.ENSP00000273047,9606.ENSP00000273130,9606.ENSP00000348965,9606.ENSP00000353444,9606.ENSP00000354791,9606.ENSP00000359719,9606.ENSP00000360141,9606.ENSP00000380308,9606.ENSP00000381293,9606.ENSP00000408910,9606.ENSP00000414906,9606.ENSP00000447053	DYNC1LI2,RAB5A,DYNC1LI1,DYNC1H1,RAB5B,DCTN1,PRKACB,GNAS,DYNC1I2,NSF,DCTN2,DCTN4,RAB5C
hsa01100	Metabolic pathways	69	1250	0.32	1.02e-06	9606.ENSP00000215904,9606.ENSP00000216254,9606.ENSP00000216442,9606.ENSP00000216962,9606.ENSP00000226253,9606.ENSP00000245206,9606.ENSP00000252603,9606.ENSP00000252711,9606.ENSP00000253413,9606.ENSP00000256578,9606.ENSP00000263774,9606.ENSP00000264167,9606.ENSP00000264649,9606.ENSP00000265395,9606.ENSP00000265838,9606.ENSP00000265896,9606.ENSP00000266544,9606.ENSP00000267814,9606.ENSP00000268668,…	PDXP,ACO2,ATP6V1D,PYGB,ALDOC,GOT2,PGLS,NDUFA10,ATP6V1E1,AMPD2,NDUFS3,AGPS,ATP6V0A1,HIBADH,ACAT1,SQLE,NDUFA9,SORD,NDUFB10,PFKL,ATP6V1A,ENOPH1,ATP6V1B2,LPCAT1,AKR1B1,ADK,ATP5O,ACOX1,CMBL,CKB,FASN,ALDH5A1,HMGCS1,MAT2B,MDH2,ACAA1,SRR,PFKM,ALDH3A2,ATP6V1H,PNP,MT-CO2,ADSS,PMVK,SCP2,CTPS1,AK1,PFKP,IDI1,PC,DAK,LDHB,ABAT,PAFAH1B1,LSS,PAICS,SMS,IDH1,TKT,IMPA1,IVD,HSD17B4,NDUFA13,GNPDA1,PLCD1,PAFAH1B2,ENO2,…
hsa04145	Phagosome	18	145	0.67	1.36e-05	9606.ENSP00000216442,9606.ENSP00000253413,9606.ENSP00000258198,9606.ENSP00000259818,9606.ENSP00000264649,9606.ENSP00000265062,9606.ENSP00000273047,9606.ENSP00000273130,9606.ENSP00000273398,9606.ENSP00000276390,9606.ENSP00000320295,9606.ENSP00000348965,9606.ENSP00000352522,9606.ENSP00000353444,9606.ENSP00000363054,9606.ENSP00000369703,9606.ENSP00000380308,9606.ENSP00000447053	ATP6V1D,ATP6V1E1,DYNC1LI2,TUBB2B,ATP6V0A1,RAB7A,RAB5A,DYNC1LI1,ATP6V1A,ATP6V1B2,ENSG00000258947,DYNC1H1,ATP6V1H,RAB5B,STX12,TUBB2A,DYNC1I2,RAB5C
hsa01200	Carbon metabolism	15	116	0.69	7.02e-05	9606.ENSP00000216254,9606.ENSP00000226253,9606.ENSP00000245206,9606.ENSP00000252603,9606.ENSP00000265838,9606.ENSP00000269848,9606.ENSP00000327070,9606.ENSP00000345771,9606.ENSP00000370517,9606.ENSP00000377532,9606.ENSP00000378360,9606.ENSP00000390265,9606.ENSP00000391481,9606.ENSP00000437402,9606.ENSP00000450436	ACO2,ALDOC,GOT2,PGLS,ACAT1,PFKL,MDH2,PFKM,PFKP,PC,DAK,IDH1,TKT,ENO2,ALDH6A1
hsa04721	Synaptic vesicle cycle	11	61	0.84	8.8e-05	9606.ENSP00000215095,9606.ENSP00000216442,9606.ENSP00000253413,9606.ENSP00000264649,9606.ENSP00000273398,9606.ENSP00000276390,9606.ENSP00000352522,9606.ENSP00000362014,9606.ENSP00000362399,9606.ENSP00000373905,9606.ENSP00000381293	STX1B,ATP6V1D,ATP6V1E1,ATP6V0A1,ATP6V1A,ATP6V1B2,ATP6V1H,DNM1,STXBP1,DNM2,NSF
hsa03040	Spliceosome	15	130	0.64	0.00018	9606.ENSP00000225792,9606.ENSP00000257181,9606.ENSP00000261973,9606.ENSP00000269349,9606.ENSP00000297071,9606.ENSP00000306614,9606.ENSP00000307863,9606.ENSP00000325905,9606.ENSP00000335321,9606.ENSP00000336741,9606.ENSP00000360532,9606.ENSP00000362900,9606.ENSP00000386458,9606.ENSP00000392094,9606.ENSP00000452123	DDX5,PRPF38A,RBM25,EIF4A3,TRA2A,PPIH,U2AF2,SRSF7,SF3B1,DHX15,CDC5L,SRSF4,PRPF40A,EFTUD2,SRSF5
hsa00051	Fructose and mannose metabolism	8	33	0.96	0.00025	9606.ENSP00000179259,9606.ENSP00000226253,9606.ENSP00000267814,9606.ENSP00000269848,9606.ENSP00000285930,9606.ENSP00000345771,9606.ENSP00000370517,9606.ENSP00000378360	C12orf5,ALDOC,SORD,PFKL,AKR1B1,PFKM,PFKP,DAK
hsa01230	Biosynthesis of amino acids	11	72	0.76	0.00025	9606.ENSP00000216254,9606.ENSP00000226253,9606.ENSP00000245206,9606.ENSP00000269848,9606.ENSP00000325425,9606.ENSP00000345771,9606.ENSP00000370517,9606.ENSP00000377532,9606.ENSP00000390265,9606.ENSP00000391481,9606.ENSP00000437402	ACO2,ALDOC,GOT2,PFKL,MAT2B,PFKM,PFKP,PC,IDH1,TKT,ENO2
hsa00190	Oxidative phosphorylation	14	131	0.61	0.00057	9606.ENSP00000216442,9606.ENSP00000252711,9606.ENSP00000253413,9606.ENSP00000263774,9606.ENSP00000264649,9606.ENSP00000266544,9606.ENSP00000268668,9606.ENSP00000273398,9606.ENSP00000276390,9606.ENSP00000290299,9606.ENSP00000352522,9606.ENSP00000354876,9606.ENSP00000362329,9606.ENSP00000423673	ATP6V1D,NDUFA10,ATP6V1E1,NDUFS3,ATP6V0A1,NDUFA9,NDUFB10,ATP6V1A,ATP6V1B2,ATP5O,ATP6V1H,MT-CO2,PPA1,NDUFA13
hsa04120	Ubiquitin mediated proteolysis	14	134	0.6	0.00065	9606.ENSP00000232165,9606.ENSP00000253023,9606.ENSP00000262306,9606.ENSP00000264414,9606.ENSP00000270225,9606.ENSP00000323687,9606.ENSP00000326804,9606.ENSP00000338413,9606.ENSP00000340648,9606.ENSP00000373696,9606.ENSP00000383199,9606.ENSP00000393596,9606.ENSP00000429084,9606.ENSP00000478121	UBE3A,UBE2M,TCEB2,CUL3,SAE1,UBE2O,CUL1,UBA1,HUWE1,TRIP12,NEDD4L,BIRC6,UBR5,TCEB1
hsa00280	Valine, leucine and isoleucine degradation	8	48	0.8	0.0015	9606.ENSP00000265395,9606.ENSP00000265838,9606.ENSP00000322706,9606.ENSP00000333664,9606.ENSP00000345774,9606.ENSP00000379845,9606.ENSP00000418397,9606.ENSP00000450436	HIBADH,ACAT1,HMGCS1,ACAA1,ALDH3A2,ABAT,IVD,ALDH6A1
hsa04728	Dopaminergic synapse	13	128	0.59	0.0015	9606.ENSP00000262494,9606.ENSP00000286548,9606.ENSP00000324804,9606.ENSP00000324806,9606.ENSP00000334448,9606.ENSP00000337641,9606.ENSP00000339740,9606.ENSP00000343027,9606.ENSP00000359719,9606.ENSP00000360141,9606.ENSP00000393379,9606.ENSP00000408979,9606.ENSP00000481878	GNAO1,GNAQ,PPP2R1A,GSK3B,GNG2,PPP2R5E,CAMK2D,GNAI1,PRKACB,GNAS,KIF5C,KIF5A,GNB1
hsa04961	Endocrine and other factor-regulated calcium reabsorption	8	47	0.81	0.0015	9606.ENSP00000286548,9606.ENSP00000354490,9606.ENSP00000359719,9606.ENSP00000360141,9606.ENSP00000362014,9606.ENSP00000373905,9606.ENSP00000444688,9606.ENSP00000445306	GNAQ,ATP1A2,PRKACB,GNAS,DNM1,DNM2,ATP1A3,ATP1A1
hsa05110	Vibrio cholerae infection	8	48	0.8	0.0015	9606.ENSP00000216442,9606.ENSP00000253413,9606.ENSP00000264649,9606.ENSP00000273398,9606.ENSP00000276390,9606.ENSP00000352522,9606.ENSP00000359719,9606.ENSP00000360141	ATP6V1D,ATP6V1E1,ATP6V0A1,ATP6V1A,ATP6V1B2,ATP6V1H,PRKACB,GNAS
hsa05120	Epithelial cell signaling in Helicobacter pylori infection	9	66	0.71	0.002	9606.ENSP00000216442,9606.ENSP00000253413,9606.ENSP00000264649,9606.ENSP00000273398,9606.ENSP00000276390,9606.ENSP00000352522,9606.ENSP00000362680,9606.ENSP00000377047,9606.ENSP00000378338	ATP6V1D,ATP6V1E1,ATP6V0A1,ATP6V1A,ATP6V1B2,ATP6V1H,SRC,PTPRZ1,GIT1
hsa04144	Endocytosis	18	242	0.45	0.0021	9606.ENSP00000223023,9606.ENSP00000263904,9606.ENSP00000265062,9606.ENSP00000267202,9606.ENSP00000273047,9606.ENSP00000320543,9606.ENSP00000353444,9606.ENSP00000359484,9606.ENSP00000362014,9606.ENSP00000362680,9606.ENSP00000373905,9606.ENSP00000378338,9606.ENSP00000380413,9606.ENSP00000383199,9606.ENSP00000393313,9606.ENSP00000393379,9606.ENSP00000408979,9606.ENSP00000447053	WASL,STAM2,RAB7A,VPS37B,RAB5A,EPN2,RAB5B,SMAP1,DNM1,SRC,DNM2,GIT1,AGAP3,NEDD4L,EPS15L1,KIF5C,KIF5A,RAB5C
hsa05130	Pathogenic Escherichia coli infection	8	53	0.76	0.0022	9606.ENSP00000223023,9606.ENSP00000259818,9606.ENSP00000320295,9606.ENSP00000346671,9606.ENSP00000356042,9606.ENSP00000369703,9606.ENSP00000371267,9606.ENSP00000379287	WASL,TUBB2B,ENSG00000258947,FYN,EZR,TUBB2A,YWHAQ,YWHAZ
hsa04971	Gastric acid secretion	9	72	0.68	0.003	9606.ENSP00000286548,9606.ENSP00000339740,9606.ENSP00000343027,9606.ENSP00000354490,9606.ENSP00000356042,9606.ENSP00000359719,9606.ENSP00000360141,9606.ENSP00000444688,9606.ENSP00000445306	GNAQ,CAMK2D,GNAI1,ATP1A2,EZR,PRKACB,GNAS,ATP1A3,ATP1A1
hsa00030	Pentose phosphate pathway	6	30	0.88	0.0035	9606.ENSP00000226253,9606.ENSP00000252603,9606.ENSP00000269848,9606.ENSP00000345771,9606.ENSP00000370517,9606.ENSP00000391481	ALDOC,PGLS,PFKL,PFKM,PFKP,TKT
hsa04114	Oocyte meiosis	11	116	0.56	0.0052	9606.ENSP00000215832,9606.ENSP00000248975,9606.ENSP00000306330,9606.ENSP00000324804,9606.ENSP00000326804,9606.ENSP00000337641,9606.ENSP00000339740,9606.ENSP00000354720,9606.ENSP00000359719,9606.ENSP00000371267,9606.ENSP00000379287	MAPK1,YWHAH,YWHAG,PPP2R1A,CUL1,PPP2R5E,CAMK2D,SMC3,PRKACB,YWHAQ,YWHAZ
hsa04146	Peroxisome	9	81	0.63	0.0058	9606.ENSP00000262746,9606.ENSP00000264167,9606.ENSP00000293217,9606.ENSP00000333664,9606.ENSP00000357452,9606.ENSP00000360569,9606.ENSP00000369461,9606.ENSP00000390265,9606.ENSP00000420914	PRDX1,AGPS,ACOX1,ACAA1,PMVK,SCP2,ECI2,IDH1,HSD17B4
hsa04261	Adrenergic signaling in cardiomyocytes	12	139	0.52	0.0058	9606.ENSP00000215832,9606.ENSP00000286548,9606.ENSP00000324804,9606.ENSP00000337641,9606.ENSP00000339740,9606.ENSP00000343027,9606.ENSP00000350310,9606.ENSP00000354490,9606.ENSP00000359719,9606.ENSP00000360141,9606.ENSP00000444688,9606.ENSP00000445306	MAPK1,GNAQ,PPP2R1A,PPP2R5E,CAMK2D,GNAI1,ATP2B4,ATP1A2,PRKACB,GNAS,ATP1A3,ATP1A1
hsa05132	Salmonella infection	9	84	0.61	0.0067	9606.ENSP00000215832,9606.ENSP00000223023,9606.ENSP00000239940,9606.ENSP00000258198,9606.ENSP00000265062,9606.ENSP00000273130,9606.ENSP00000348965,9606.ENSP00000380308,9606.ENSP00000414982	MAPK1,WASL,PFN2,DYNC1LI2,RAB7A,DYNC1LI1,DYNC1H1,DYNC1I2,KLC1
hsa04530	Tight junction	13	167	0.47	0.0079	9606.ENSP00000223023,9606.ENSP00000245934,9606.ENSP00000302961,9606.ENSP00000312734,9606.ENSP00000321537,9606.ENSP00000324804,9606.ENSP00000349486,9606.ENSP00000356042,9606.ENSP00000359719,9606.ENSP00000362680,9606.ENSP00000375960,9606.ENSP00000383199,9606.ENSP00000446955	WASL,SYMPK,HSPA4,RAB8B,LLGL1,PPP2R1A,SCRIB,EZR,PRKACB,SRC,MLLT4,NEDD4L,MYL6
hsa04540	Gap junction	9	87	0.59	0.0079	9606.ENSP00000215832,9606.ENSP00000259818,9606.ENSP00000286548,9606.ENSP00000320295,9606.ENSP00000343027,9606.ENSP00000359719,9606.ENSP00000360141,9606.ENSP00000362680,9606.ENSP00000369703	MAPK1,TUBB2B,GNAQ,ENSG00000258947,GNAI1,PRKACB,GNAS,SRC,TUBB2A
hsa05010	Alzheimer's disease	13	168	0.47	0.0079	9606.ENSP00000215832,9606.ENSP00000252711,9606.ENSP00000263774,9606.ENSP00000266544,9606.ENSP00000268668,9606.ENSP00000284981,9606.ENSP00000286548,9606.ENSP00000290299,9606.ENSP00000324806,9606.ENSP00000337838,9606.ENSP00000340820,9606.ENSP00000354876,9606.ENSP00000423673	MAPK1,NDUFA10,NDUFS3,NDUFA9,NDUFB10,APP,GNAQ,ATP5O,GSK3B,RTN4,MAPT,MT-CO2,NDUFA13
hsa03015	mRNA surveillance pathway	9	89	0.58	0.008	9606.ENSP00000216832,9606.ENSP00000245934,9606.ENSP00000257552,9606.ENSP00000266679,9606.ENSP00000269349,9606.ENSP00000284073,9606.ENSP00000324804,9606.ENSP00000326261,9606.ENSP00000337641	PNN,SYMPK,MSI1,CPSF6,EIF4A3,MSI2,PPP2R1A,SRRM1,PPP2R5E
hsa04723	Retrograde endocannabinoid signaling	12	148	0.49	0.008	9606.ENSP00000215832,9606.ENSP00000252711,9606.ENSP00000262494,9606.ENSP00000263774,9606.ENSP00000266544,9606.ENSP00000268668,9606.ENSP00000286548,9606.ENSP00000334448,9606.ENSP00000343027,9606.ENSP00000359719,9606.ENSP00000423673,9606.ENSP00000481878	MAPK1,NDUFA10,GNAO1,NDUFS3,NDUFA9,NDUFB10,GNAQ,GNG2,GNAI1,PRKACB,NDUFA13,GNB1
hsa04966	Collecting duct acid secretion	5	25	0.88	0.008	9606.ENSP00000216442,9606.ENSP00000253413,9606.ENSP00000264649,9606.ENSP00000273398,9606.ENSP00000276390	ATP6V1D,ATP6V1E1,ATP6V0A1,ATP6V1A,ATP6V1B2
hsa04713	Circadian entrainment	9	93	0.57	0.0101	9606.ENSP00000215832,9606.ENSP00000262494,9606.ENSP00000286548,9606.ENSP00000334448,9606.ENSP00000339740,9606.ENSP00000343027,9606.ENSP00000359719,9606.ENSP00000360141,9606.ENSP00000481878	MAPK1,GNAO1,GNAQ,GNG2,CAMK2D,GNAI1,PRKACB,GNAS,GNB1
hsa04730	Long-term depression	7	60	0.65	0.0128	9606.ENSP00000215832,9606.ENSP00000262494,9606.ENSP00000286548,9606.ENSP00000324804,9606.ENSP00000343027,9606.ENSP00000360141,9606.ENSP00000400717	MAPK1,GNAO1,GNAQ,PPP2R1A,GNAI1,GNAS,GNA13
hsa00270	Cysteine and methionine metabolism	6	44	0.71	0.0129	9606.ENSP00000245206,9606.ENSP00000273920,9606.ENSP00000325425,9606.ENSP00000327070,9606.ENSP00000379386,9606.ENSP00000385746	GOT2,ENOPH1,MAT2B,MDH2,LDHB,SMS
hsa04152	AMPK signaling pathway	10	120	0.5	0.0144	9606.ENSP00000258418,9606.ENSP00000262646,9606.ENSP00000269848,9606.ENSP00000304592,9606.ENSP00000324804,9606.ENSP00000337641,9606.ENSP00000345771,9606.ENSP00000362946,9606.ENSP00000370517,9606.ENSP00000385269	CAB39,RAB2A,PFKL,FASN,PPP2R1A,PPP2R5E,PFKM,RAB14,PFKP,ELAVL1
hsa05012	Parkinson's disease	11	142	0.47	0.0145	9606.ENSP00000252711,9606.ENSP00000263774,9606.ENSP00000266544,9606.ENSP00000268668,9606.ENSP00000284440,9606.ENSP00000290299,9606.ENSP00000338413,9606.ENSP00000343027,9606.ENSP00000354876,9606.ENSP00000359719,9606.ENSP00000423673	NDUFA10,NDUFS3,NDUFA9,NDUFB10,UCHL1,ATP5O,UBA1,GNAI1,MT-CO2,PRKACB,NDUFA13
hsa05230	Central carbon metabolism in cancer	7	65	0.61	0.0172	9606.ENSP00000179259,9606.ENSP00000215832,9606.ENSP00000269848,9606.ENSP00000345771,9606.ENSP00000370517,9606.ENSP00000390265,9606.ENSP00000444408	C12orf5,MAPK1,PFKL,PFKM,PFKP,IDH1,SLC1A5
hsa00010	Glycolysis / Gluconeogenesis	7	68	0.59	0.0207	9606.ENSP00000226253,9606.ENSP00000269848,9606.ENSP00000345771,9606.ENSP00000345774,9606.ENSP00000370517,9606.ENSP00000379386,9606.ENSP00000437402	ALDOC,PFKL,PFKM,ALDH3A2,PFKP,LDHB,ENO2
hsa04360	Axon guidance	12	173	0.42	0.0207	9606.ENSP00000215832,9606.ENSP00000265371,9606.ENSP00000288699,9606.ENSP00000309539,9606.ENSP00000314067,9606.ENSP00000324806,9606.ENSP00000339740,9606.ENSP00000343027,9606.ENSP00000346671,9606.ENSP00000353864,9606.ENSP00000362680,9606.ENSP00000373347	MAPK1,NRP1,DPYSL5,DPYSL2,PAK2,GSK3B,CAMK2D,GNAI1,FYN,PAK3,SRC,SRGAP3
hsa04727	GABAergic synapse	8	88	0.54	0.0212	9606.ENSP00000262494,9606.ENSP00000334448,9606.ENSP00000343027,9606.ENSP00000359719,9606.ENSP00000362680,9606.ENSP00000379845,9606.ENSP00000381293,9606.ENSP00000481878	GNAO1,GNG2,GNAI1,PRKACB,SRC,ABAT,NSF,GNB1
hsa04725	Cholinergic synapse	9	111	0.49	0.024	9606.ENSP00000215832,9606.ENSP00000262494,9606.ENSP00000286548,9606.ENSP00000334448,9606.ENSP00000339740,9606.ENSP00000343027,9606.ENSP00000346671,9606.ENSP00000359719,9606.ENSP00000481878	MAPK1,GNAO1,GNAQ,GNG2,CAMK2D,GNAI1,FYN,PRKACB,GNB1
hsa00900	Terpenoid backbone biosynthesis	4	22	0.84	0.0247	9606.ENSP00000265838,9606.ENSP00000322706,9606.ENSP00000357452,9606.ENSP00000370748	ACAT1,HMGCS1,PMVK,IDI1
hsa03013	RNA transport	11	159	0.42	0.0247	9606.ENSP00000216832,9606.ENSP00000229179,9606.ENSP00000269349,9606.ENSP00000310668,9606.ENSP00000319169,9606.ENSP00000326261,9606.ENSP00000388806,9606.ENSP00000405965,9606.ENSP00000416255,9606.ENSP00000433664,9606.ENSP00000444645	PNN,NUP107,EIF4A3,NUP93,PRMT5,SRRM1,EIF4B,SUMO2,EIF4G1,EIF4G2,CYFIP2
hsa04724	Glutamatergic synapse	9	112	0.48	0.0247	9606.ENSP00000215832,9606.ENSP00000262494,9606.ENSP00000265113,9606.ENSP00000286548,9606.ENSP00000334448,9606.ENSP00000343027,9606.ENSP00000359719,9606.ENSP00000360141,9606.ENSP00000481878	MAPK1,GNAO1,SLC1A3,GNAQ,GNG2,GNAI1,PRKACB,GNAS,GNB1
hsa04726	Serotonergic synapse	9	112	0.48	0.0247	9606.ENSP00000215832,9606.ENSP00000262494,9606.ENSP00000284981,9606.ENSP00000286548,9606.ENSP00000334448,9606.ENSP00000343027,9606.ENSP00000359719,9606.ENSP00000360141,9606.ENSP00000481878	MAPK1,GNAO1,APP,GNAQ,GNG2,GNAI1,PRKACB,GNAS,GNB1
hsa04810	Regulation of actin cytoskeleton	13	205	0.38	0.0247	9606.ENSP00000215832,9606.ENSP00000223023,9606.ENSP00000239940,9606.ENSP00000295851,9606.ENSP00000314067,9606.ENSP00000353864,9606.ENSP00000354251,9606.ENSP00000356042,9606.ENSP00000362680,9606.ENSP00000378338,9606.ENSP00000385720,9606.ENSP00000400717,9606.ENSP00000444645	MAPK1,WASL,PFN2,ABI2,PAK2,PAK3,NCKAP1,EZR,SRC,GIT1,ARHGAP35,GNA13,CYFIP2
hsa04919	Thyroid hormone signaling pathway	9	115	0.47	0.0247	9606.ENSP00000215832,9606.ENSP00000324806,9606.ENSP00000354490,9606.ENSP00000359719,9606.ENSP00000362680,9606.ENSP00000370517,9606.ENSP00000430344,9606.ENSP00000444688,9606.ENSP00000445306	MAPK1,GSK3B,ATP1A2,PRKACB,SRC,PFKP,PLCD1,ATP1A3,ATP1A1
hsa04925	Aldosterone synthesis and secretion	8	93	0.51	0.0247	9606.ENSP00000286548,9606.ENSP00000339740,9606.ENSP00000350310,9606.ENSP00000354490,9606.ENSP00000359719,9606.ENSP00000360141,9606.ENSP00000444688,9606.ENSP00000445306	GNAQ,CAMK2D,ATP2B4,ATP1A2,PRKACB,GNAS,ATP1A3,ATP1A1
hsa04960	Aldosterone-regulated sodium reabsorption	5	37	0.71	0.0247	9606.ENSP00000215832,9606.ENSP00000354490,9606.ENSP00000383199,9606.ENSP00000444688,9606.ENSP00000445306	MAPK1,ATP1A2,NEDD4L,ATP1A3,ATP1A1
hsa05203	Viral carcinogenesis	12	183	0.4	0.0247	9606.ENSP00000215832,9606.ENSP00000232165,9606.ENSP00000248975,9606.ENSP00000261303,9606.ENSP00000306330,9606.ENSP00000343535,9606.ENSP00000349486,9606.ENSP00000359719,9606.ENSP00000362680,9606.ENSP00000371267,9606.ENSP00000379287,9606.ENSP00000401564	MAPK1,UBE3A,YWHAH,PSMC1,YWHAG,USP7,SCRIB,PRKACB,SRC,YWHAQ,YWHAZ,RANBP1
hsa00620	Pyruvate metabolism	5	39	0.69	0.0262	9606.ENSP00000265838,9606.ENSP00000327070,9606.ENSP00000345774,9606.ENSP00000377532,9606.ENSP00000379386	ACAT1,MDH2,ALDH3A2,PC,LDHB
hsa03018	RNA degradation	7	77	0.54	0.0288	9606.ENSP00000267973,9606.ENSP00000269848,9606.ENSP00000345771,9606.ENSP00000351811,9606.ENSP00000366396,9606.ENSP00000370517,9606.ENSP00000437402	WDR61,PFKL,PFKM,EDC4,XRN2,PFKP,ENO2
hsa04916	Melanogenesis	8	98	0.49	0.029	9606.ENSP00000215832,9606.ENSP00000262494,9606.ENSP00000286548,9606.ENSP00000324806,9606.ENSP00000339740,9606.ENSP00000343027,9606.ENSP00000359719,9606.ENSP00000360141	MAPK1,GNAO1,GNAQ,GSK3B,CAMK2D,GNAI1,PRKACB,GNAS
hsa04611	Platelet activation	9	123	0.44	0.0336	9606.ENSP00000215832,9606.ENSP00000286548,9606.ENSP00000343027,9606.ENSP00000346671,9606.ENSP00000359719,9606.ENSP00000360141,9606.ENSP00000362680,9606.ENSP00000385720,9606.ENSP00000400717	MAPK1,GNAQ,GNAI1,FYN,PRKACB,GNAS,SRC,ARHGAP35,GNA13
hsa05169	Epstein-Barr virus infection	12	194	0.37	0.0336	9606.ENSP00000248975,9606.ENSP00000261303,9606.ENSP00000306330,9606.ENSP00000309474,9606.ENSP00000310129,9606.ENSP00000324806,9606.ENSP00000343535,9606.ENSP00000357879,9606.ENSP00000359719,9606.ENSP00000371267,9606.ENSP00000379287,9606.ENSP00000478877	YWHAH,PSMC1,YWHAG,PSMD1,PSMD2,GSK3B,USP7,PSMD4,PRKACB,YWHAQ,YWHAZ,ADRM1
hsa04150	mTOR signaling pathway	10	148	0.41	0.0355	9606.ENSP00000215832,9606.ENSP00000216442,9606.ENSP00000253413,9606.ENSP00000258418,9606.ENSP00000273398,9606.ENSP00000276390,9606.ENSP00000278671,9606.ENSP00000324806,9606.ENSP00000352522,9606.ENSP00000388806	MAPK1,ATP6V1D,ATP6V1E1,CAB39,ATP6V1A,ATP6V1B2,LAMTOR1,GSK3B,ATP6V1H,EIF4B
hsa00071	Fatty acid degradation	5	44	0.64	0.037	9606.ENSP00000265838,9606.ENSP00000293217,9606.ENSP00000333664,9606.ENSP00000345774,9606.ENSP00000369461	ACAT1,ACOX1,ACAA1,ALDH3A2,ECI2
hsa00650	Butanoate metabolism	4	28	0.73	0.0386	9606.ENSP00000265838,9606.ENSP00000314649,9606.ENSP00000322706,9606.ENSP00000379845	ACAT1,ALDH5A1,HMGCS1,ABAT
hsa04911	Insulin secretion	7	84	0.5	0.0388	9606.ENSP00000286548,9606.ENSP00000339740,9606.ENSP00000354490,9606.ENSP00000359719,9606.ENSP00000360141,9606.ENSP00000444688,9606.ENSP00000445306	GNAQ,CAMK2D,ATP1A2,PRKACB,GNAS,ATP1A3,ATP1A1
hsa04390	Hippo signaling pathway	10	152	0.4	0.0391	9606.ENSP00000248975,9606.ENSP00000306330,9606.ENSP00000321537,9606.ENSP00000323588,9606.ENSP00000324804,9606.ENSP00000324806,9606.ENSP00000349486,9606.ENSP00000371267,9606.ENSP00000379287,9606.ENSP00000384638	YWHAH,YWHAG,LLGL1,SOX2,PPP2R1A,GSK3B,SCRIB,YWHAQ,YWHAZ,CTNNA2
hsa00565	Ether lipid metabolism	5	46	0.62	0.0409	9606.ENSP00000264167,9606.ENSP00000283415,9606.ENSP00000380378,9606.ENSP00000435289,9606.ENSP00000444935	AGPS,LPCAT1,PAFAH1B1,PAFAH1B2,PAFAH1B3
hsa04970	Salivary secretion	7	86	0.49	0.0414	9606.ENSP00000286548,9606.ENSP00000350310,9606.ENSP00000354490,9606.ENSP00000359719,9606.ENSP00000360141,9606.ENSP00000444688,9606.ENSP00000445306	GNAQ,ATP2B4,ATP1A2,PRKACB,GNAS,ATP1A3,ATP1A1
hsa00020	Citrate cycle (TCA cycle)	4	30	0.7	0.044	9606.ENSP00000216254,9606.ENSP00000327070,9606.ENSP00000377532,9606.ENSP00000390265	ACO2,MDH2,PC,IDH1
hsa04915	Estrogen signaling pathway	9	133	0.41	0.0445	9606.ENSP00000001008,9606.ENSP00000215832,9606.ENSP00000262494,9606.ENSP00000286548,9606.ENSP00000335153,9606.ENSP00000343027,9606.ENSP00000359719,9606.ENSP00000360141,9606.ENSP00000362680	FKBP4,MAPK1,GNAO1,GNAQ,HSP90AA1,GNAI1,PRKACB,GNAS,SRC
hsa00052	Galactose metabolism	4	31	0.69	0.0472	9606.ENSP00000269848,9606.ENSP00000285930,9606.ENSP00000345771,9606.ENSP00000370517	PFKL,AKR1B1,PFKM,PFKP
hsa00410	beta-Alanine metabolism	4	31	0.69	0.0472	9606.ENSP00000345774,9606.ENSP00000379845,9606.ENSP00000385746,9606.ENSP00000450436	ALDH3A2,ABAT,SMS,ALDH6A1
hsa00640	Propanoate metabolism	4	32	0.68	0.0498	9606.ENSP00000265838,9606.ENSP00000379386,9606.ENSP00000379845,9606.ENSP00000450436	ACAT1,LDHB,ABAT,ALDH6A1
hsa04141	Protein processing in endoplasmic reticulum	10	161	0.37	0.0498	9606.ENSP00000296464,9606.ENSP00000301281,9606.ENSP00000314030,9606.ENSP00000318687,9606.ENSP00000326804,9606.ENSP00000335153,9606.ENSP00000338844,9606.ENSP00000345195,9606.ENSP00000350708,9606.ENSP00000418529	HSPA4L,UBXN6,DNAJA2,HSPH1,CUL1,HSP90AA1,SEC23B,UBQLN2,RAD23B,NSFL1C

## Sheet: CCNF_enriched_KEGG
#term ID	term description	observed gene count	background gene count	strength	false discovery rate	matching proteins in your network (IDs)	matching proteins in your network (labels)
hsa04141	Protein processing in endoplasmic reticulum	20	161	1.01	1.19e-11	9606.ENSP00000237530,9606.ENSP00000251047,9606.ENSP00000259253,9606.ENSP00000280551,9606.ENSP00000295770,9606.ENSP00000296255,9606.ENSP00000306881,9606.ENSP00000317331,9606.ENSP00000320866,9606.ENSP00000324173,9606.ENSP00000327801,9606.ENSP00000359727,9606.ENSP00000367038,9606.ENSP00000367265,9606.ENSP00000369081,9606.ENSP00000373312,9606.ENSP00000385385,9606.ENSP00000399457,9606.ENSP00000414398,…	RPN2,LMAN1,UGGT1,SEC24D,STT3B,RPN1,SEC23A,SSR4,CALR,HSPA5,P4HB,BAG2,RRBP1,CKAP4,TXNDC5,SEC13,PDIA6,DDOST,DNAJB11,HSPA8
hsa04510	Focal adhesion	21	197	0.94	2.13e-11	9606.ENSP00000211998,9606.ENSP00000225964,9606.ENSP00000245932,9606.ENSP00000258341,9606.ENSP00000260356,9606.ENSP00000261799,9606.ENSP00000265131,9606.ENSP00000293379,9606.ENSP00000295550,9606.ENSP00000297268,9606.ENSP00000300527,9606.ENSP00000316029,9606.ENSP00000325239,9606.ENSP00000327145,9606.ENSP00000355180,9606.ENSP00000377941,9606.ENSP00000379350,9606.ENSP00000383118,9606.ENSP00000388325,…	VCL,COL1A1,VASP,LAMC1,THBS1,PDGFRB,TNC,ITGA5,COL6A3,COL1A2,COL6A2,TLN1,MYLPF,FLNC,COL6A1,ACTN1,ITGB1,CDC42,LAMB2,TNXB,FLNB
hsa04512	ECM-receptor interaction	15	81	1.18	3.46e-11	9606.ENSP00000225964,9606.ENSP00000258341,9606.ENSP00000260356,9606.ENSP00000265131,9606.ENSP00000293379,9606.ENSP00000295550,9606.ENSP00000297268,9606.ENSP00000300527,9606.ENSP00000355180,9606.ENSP00000363827,9606.ENSP00000379350,9606.ENSP00000388325,9606.ENSP00000398632,9606.ENSP00000407685,9606.ENSP00000442600	COL1A1,LAMC1,THBS1,TNC,ITGA5,COL6A3,COL1A2,COL6A2,COL6A1,HSPG2,ITGB1,LAMB2,CD44,TNXB,DAG1
hsa05130	Pathogenic Escherichia coli infection	8	53	1.09	2.5e-05	9606.ENSP00000264071,9606.ENSP00000318195,9606.ENSP00000318697,9606.ENSP00000339001,9606.ENSP00000354837,9606.ENSP00000379350,9606.ENSP00000383118,9606.ENSP00000389631	TUBB4A,NCL,TUBB6,TUBB,ARHGEF2,ITGB1,CDC42,ARPC1B
hsa05412	Arrhythmogenic right ventricular cardiomyopathy (ARVC)	9	72	1.01	2.5e-05	9606.ENSP00000282561,9606.ENSP00000293379,9606.ENSP00000338343,9606.ENSP00000363071,9606.ENSP00000369129,9606.ENSP00000377508,9606.ENSP00000379350,9606.ENSP00000442600,9606.ENSP00000443495	GJA1,ITGA5,SGCD,DES,DSP,JUP,ITGB1,DAG1,ACTN2
hsa05131	Shigellosis	8	63	1.02	6.45e-05	9606.ENSP00000211998,9606.ENSP00000225655,9606.ENSP00000293379,9606.ENSP00000339467,9606.ENSP00000379350,9606.ENSP00000383118,9606.ENSP00000389631,9606.ENSP00000398632	VCL,PFN1,ITGA5,RHOG,ITGB1,CDC42,ARPC1B,CD44
hsa04974	Protein digestion and absorption	9	90	0.91	7.87e-05	9606.ENSP00000225964,9606.ENSP00000295550,9606.ENSP00000297268,9606.ENSP00000297848,9606.ENSP00000300527,9606.ENSP00000304408,9606.ENSP00000325146,9606.ENSP00000347665,9606.ENSP00000355180	COL1A1,COL6A3,COL1A2,COL14A1,COL6A2,COL3A1,COL12A1,COL18A1,COL6A1
hsa00330	Arginine and proline metabolism	7	48	1.08	9.26e-05	9606.ENSP00000221476,9606.ENSP00000263556,9606.ENSP00000360268,9606.ENSP00000366156,9606.ENSP00000366927,9606.ENSP00000384949,9606.ENSP00000384999	CKM,P4HA1,ALDH18A1,SRM,ALDH1B1,PYCR1,P4HA2
hsa05146	Amoebiasis	9	94	0.89	9.26e-05	9606.ENSP00000211998,9606.ENSP00000225964,9606.ENSP00000248553,9606.ENSP00000258341,9606.ENSP00000297268,9606.ENSP00000304408,9606.ENSP00000377941,9606.ENSP00000388325,9606.ENSP00000484343	VCL,COL1A1,HSPB1,LAMC1,COL1A2,COL3A1,ACTN1,LAMB2,SERPINB6
hsa00480	Glutathione metabolism	7	50	1.06	9.45e-05	9606.ENSP00000221130,9606.ENSP00000241337,9606.ENSP00000300060,9606.ENSP00000359258,9606.ENSP00000366156,9606.ENSP00000381607,9606.ENSP00000423822	GSR,GSTM2,ANPEP,GCLM,SRM,GSTP1,GPX8
hsa03010	Ribosome	10	130	0.8	0.00013	9606.ENSP00000274242,9606.ENSP00000331019,9606.ENSP00000339795,9606.ENSP00000346027,9606.ENSP00000386717,9606.ENSP00000400467,9606.ENSP00000414321,9606.ENSP00000418082,9606.ENSP00000464342,9606.ENSP00000467466	RPL37,RPS27L,RPL7,RPL21,RPL31,RPL9,RPS24,RPL37A,RPL36,RPS15
hsa01100	Metabolic pathways	33	1250	0.33	0.00046	9606.ENSP00000210444,9606.ENSP00000216780,9606.ENSP00000221476,9606.ENSP00000237530,9606.ENSP00000246337,9606.ENSP00000253792,9606.ENSP00000262030,9606.ENSP00000263556,9606.ENSP00000285093,9606.ENSP00000294724,9606.ENSP00000295770,9606.ENSP00000296255,9606.ENSP00000300060,9606.ENSP00000306920,9606.ENSP00000307900,9606.ENSP00000319501,9606.ENSP00000324105,9606.ENSP00000338703,9606.ENSP00000349860,…	NANS,PCK2,CKM,RPN2,UROD,ACLY,ATP5B,P4HA1,ACAA2,AGL,STT3B,RPN1,ANPEP,GLB1,GLUL,UGDH,ENO3,UGP2,GFPT1,GCLM,ACADM,PGM1,ALDH18A1,ASS1,SRM,ALDH1B1,APRT,PYCR1,P4HA2,DDOST,GBE1,BCAT1,LDHA
hsa05165	Human papillomavirus infection	14	317	0.56	0.00072	9606.ENSP00000225964,9606.ENSP00000258341,9606.ENSP00000260356,9606.ENSP00000261799,9606.ENSP00000265131,9606.ENSP00000293379,9606.ENSP00000295550,9606.ENSP00000297268,9606.ENSP00000300527,9606.ENSP00000355180,9606.ENSP00000379350,9606.ENSP00000383118,9606.ENSP00000388325,9606.ENSP00000407685	COL1A1,LAMC1,THBS1,PDGFRB,TNC,ITGA5,COL6A3,COL1A2,COL6A2,COL6A1,ITGB1,CDC42,LAMB2,TNXB
hsa04151	PI3K-Akt signaling pathway	14	348	0.52	0.0017	9606.ENSP00000216780,9606.ENSP00000225964,9606.ENSP00000258341,9606.ENSP00000260356,9606.ENSP00000261799,9606.ENSP00000265131,9606.ENSP00000293379,9606.ENSP00000295550,9606.ENSP00000297268,9606.ENSP00000300527,9606.ENSP00000355180,9606.ENSP00000379350,9606.ENSP00000388325,9606.ENSP00000407685	PCK2,COL1A1,LAMC1,THBS1,PDGFRB,TNC,ITGA5,COL6A3,COL1A2,COL6A2,COL6A1,ITGB1,LAMB2,TNXB
hsa01230	Biosynthesis of amino acids	6	72	0.83	0.0042	9606.ENSP00000307900,9606.ENSP00000324105,9606.ENSP00000360268,9606.ENSP00000361471,9606.ENSP00000384949,9606.ENSP00000443459	GLUL,ENO3,ALDH18A1,ASS1,PYCR1,BCAT1
hsa05100	Bacterial invasion of epithelial cells	6	72	0.83	0.0042	9606.ENSP00000211998,9606.ENSP00000293379,9606.ENSP00000339467,9606.ENSP00000379350,9606.ENSP00000383118,9606.ENSP00000389631	VCL,ITGA5,RHOG,ITGB1,CDC42,ARPC1B
hsa00520	Amino sugar and nucleotide sugar metabolism	5	48	0.93	0.0045	9606.ENSP00000210444,9606.ENSP00000319501,9606.ENSP00000338703,9606.ENSP00000349860,9606.ENSP00000360124	NANS,UGDH,UGP2,GFPT1,PGM1
hsa04145	Phagosome	8	145	0.65	0.0054	9606.ENSP00000260356,9606.ENSP00000264071,9606.ENSP00000293379,9606.ENSP00000318697,9606.ENSP00000320866,9606.ENSP00000339001,9606.ENSP00000379350,9606.ENSP00000463393	THBS1,TUBB4A,ITGA5,TUBB6,CALR,TUBB,ITGB1,SEC22B
hsa05410	Hypertrophic cardiomyopathy (HCM)	6	81	0.78	0.006	9606.ENSP00000236918,9606.ENSP00000293379,9606.ENSP00000338343,9606.ENSP00000363071,9606.ENSP00000379350,9606.ENSP00000442600	TNNT2,ITGA5,SGCD,DES,ITGB1,DAG1
hsa05132	Salmonella infection	6	84	0.77	0.0068	9606.ENSP00000225655,9606.ENSP00000327145,9606.ENSP00000339467,9606.ENSP00000383118,9606.ENSP00000389631,9606.ENSP00000420213	PFN1,FLNC,RHOG,CDC42,ARPC1B,FLNB
hsa00500	Starch and sucrose metabolism	4	33	1	0.0081	9606.ENSP00000294724,9606.ENSP00000338703,9606.ENSP00000360124,9606.ENSP00000410833	AGL,UGP2,PGM1,GBE1
hsa05414	Dilated cardiomyopathy (DCM)	6	88	0.75	0.0081	9606.ENSP00000236918,9606.ENSP00000293379,9606.ENSP00000338343,9606.ENSP00000363071,9606.ENSP00000379350,9606.ENSP00000442600	TNNT2,ITGA5,SGCD,DES,ITGB1,DAG1
hsa04810	Regulation of actin cytoskeleton	9	205	0.56	0.0092	9606.ENSP00000211998,9606.ENSP00000225655,9606.ENSP00000261799,9606.ENSP00000293379,9606.ENSP00000325239,9606.ENSP00000377941,9606.ENSP00000379350,9606.ENSP00000383118,9606.ENSP00000389631	VCL,PFN1,PDGFRB,ITGA5,MYLPF,ACTN1,ITGB1,CDC42,ARPC1B
hsa00010	Glycolysis / Gluconeogenesis	5	68	0.78	0.0138	9606.ENSP00000216780,9606.ENSP00000324105,9606.ENSP00000360124,9606.ENSP00000366927,9606.ENSP00000445175	PCK2,ENO3,PGM1,ALDH1B1,LDHA
hsa00071	Fatty acid degradation	4	44	0.87	0.0186	9606.ENSP00000265641,9606.ENSP00000285093,9606.ENSP00000359871,9606.ENSP00000366927	CPT1A,ACAA2,ACADM,ALDH1B1
hsa00270	Cysteine and methionine metabolism	4	44	0.87	0.0186	9606.ENSP00000359258,9606.ENSP00000366156,9606.ENSP00000443459,9606.ENSP00000445175	GCLM,SRM,BCAT1,LDHA
hsa04670	Leukocyte transendothelial migration	6	112	0.64	0.0201	9606.ENSP00000211998,9606.ENSP00000245932,9606.ENSP00000325239,9606.ENSP00000377941,9606.ENSP00000379350,9606.ENSP00000383118	VCL,VASP,MYLPF,ACTN1,ITGB1,CDC42
hsa05205	Proteoglycans in cancer	8	195	0.53	0.0208	9606.ENSP00000260356,9606.ENSP00000293379,9606.ENSP00000327145,9606.ENSP00000363827,9606.ENSP00000379350,9606.ENSP00000383118,9606.ENSP00000398632,9606.ENSP00000420213	THBS1,ITGA5,FLNC,HSPG2,ITGB1,CDC42,CD44,FLNB
hsa00280	Valine, leucine and isoleucine degradation	4	48	0.83	0.0215	9606.ENSP00000285093,9606.ENSP00000359871,9606.ENSP00000366927,9606.ENSP00000443459	ACAA2,ACADM,ALDH1B1,BCAT1
hsa00510	N-Glycan biosynthesis	4	49	0.82	0.0222	9606.ENSP00000237530,9606.ENSP00000295770,9606.ENSP00000296255,9606.ENSP00000399457	RPN2,STT3B,RPN1,DDOST
hsa04611	Platelet activation	6	123	0.6	0.0272	9606.ENSP00000225964,9606.ENSP00000245932,9606.ENSP00000297268,9606.ENSP00000304408,9606.ENSP00000316029,9606.ENSP00000379350	COL1A1,VASP,COL1A2,COL3A1,TLN1,ITGB1
hsa04530	Tight junction	7	167	0.54	0.0282	9606.ENSP00000245932,9606.ENSP00000354837,9606.ENSP00000377941,9606.ENSP00000379350,9606.ENSP00000383118,9606.ENSP00000384330,9606.ENSP00000464317	VASP,ARHGEF2,ACTN1,ITGB1,CDC42,MYH8,MYH3
hsa04540	Gap junction	5	87	0.67	0.0282	9606.ENSP00000261799,9606.ENSP00000264071,9606.ENSP00000282561,9606.ENSP00000318697,9606.ENSP00000339001	PDGFRB,TUBB4A,GJA1,TUBB6,TUBB
hsa00310	Lysine degradation	4	59	0.74	0.0363	9606.ENSP00000196061,9606.ENSP00000223127,9606.ENSP00000282903,9606.ENSP00000366927	PLOD1,PLOD3,PLOD2,ALDH1B1
hsa00052	Galactose metabolism	3	31	0.9	0.0394	9606.ENSP00000306920,9606.ENSP00000338703,9606.ENSP00000360124	GLB1,UGP2,PGM1
hsa00410	beta-Alanine metabolism	3	31	0.9	0.0394	9606.ENSP00000359871,9606.ENSP00000366156,9606.ENSP00000366927	ACADM,SRM,ALDH1B1
